# Supplementary material for: Arc accretion and crustal reworking from late Archean to Neoproterozoic in Northeast Brazil
Source: Sci Rep. 2020 May 12;10:7855. doi: 10.1038/s41598-020-64688-9 (PMC7217907; doi:10.1038/s41598-020-64688-9)
Supplement: Supplementary file 1 — Table 01. [file 41598_2020_64688_MOESM1_ESM.xlsx]

## Sheet: Sm-Nd_U-Pb
Table 1. Nd isotope data and U-Pb zircon age for the Campo Grande and Itajá block.
Block	Sample	UTM X	UTM Y	Rock	Sm (ppm)	Nd (ppm)	147Sm/144Nd	143Nd/144Nd ± 2SE	εNd(0)	TDM(Ga)	U-Pb zircon age (Ga)						(Ma)
Campo Grande	ADE-10	679434	9.35509e+06	Tonalic migmatite	5.55567	33.2057	0.101138	0.510677+/-8	-38.2518	3.22	2.92
Campo Grande	ADE-23	688721	9.35918e+06	Alkaline migmatite	17.4266	93.4316	0.112748	0.511325+/-4	-25.6037	2.59		2.65	2.46	2.23	2.13	1.93
Campo Grande	ADE-08	692208	9.35336e+06	Granitic migmatite	2.31213	10.507	0.133022	0.511755+/-3	-17.2184	2.42
Campo Grande	At-06	695271	9358884	Granitic migmatite	30.8661	138.077	0.13513	0.511592+/-10	-20.414	2.82338
Campo Grande	At-02	696541	9353516	Granitic migmatite	4.60241	19.0152	0.14631	0.511909+/-11	-14.23	2.56459		2.71	2.4			1.99
Campo Grande	At-13b	683328	9360094	Granitic migmatite	4.66153	22.8224	0.123469	0.511388+/-10	-24.3828	2.79902
Campo Grande	At-28	691307	9368206	Tonalic migmatite	3.16761	19.1371	0.100057	0.510589+/-19	-39.9719	3.30828
Campo Grande	ADE-15	691730	9.37017e+06	Tonalic migmatite	9.089	55.3203	0.0993165	0.511019+/-1	-31.5741	2.69	2.91					1.96	611
Campo Grande	ADE-18Li	683321	9360722	Alkaline migmatite	1.94756	6.96339	0.169067	0.511395+/-14	-24.2445		2.91			2.18		1.96	568
Campo Grande	ADE-12L	672348	9.35735e+06	Granitic migmatite	3.52062	24.3557	0.0873792	0.510997+/-11	-32.0126	2.46						1.95
Campo Grande	ADE-18P	683347	9.36414e+06	Tonalic migmatite	4.8648	27.7789	0.105862	0.510976+/-8	-32.4165	2.93	2.98
Campo Grande	ADE-09	679495	9.35542e+06	Amphibolite	3.30427	12.7473	0.156692	0.512121+/-3	-10.0939	2.46		2.69				2.0	593
Campo Grande	ADE-16	687186	9.36725e+06	Amphibolite	4.3328	16.9454	0.154564	0.511773+/-8	-16.8769	3.33	3.01	2.65					593
Campo Grande	ADE-20	685014	9.36203e+06	Amphibolite	2.23177	9.50363	0.141955	0.512116+/-5	-10.1879	1.95							599
Campo Grande	ADE–24A	687678	9.36194e+06	Amphibolite	4.50379	16.936	0.160752	0.511780+/-20	-16.7415	3.75						2.0
Campo Grande	ADE-24B	687678	9.36194e+06	Amphibolite	4.24265	16.4345	0.156052	0.512077+/-2	-10.9516	2.55
Campo Grande	ADE-29	682062	9.35977e+06	Amphibolite	3.57343	12.7044	0.170028	0.512416+/-13	-4.32101	2.17	2.99	2.66					589
Campo Grande	At-10	694967	9361572	Amphibolite	5.90303	24.526	0.145492	0.511922+/-19	-13.971	2.50139
Campo Grande	At-14a	683321	9360722	Amphibolite	4.44524	19.7756	0.13588	0.511189+/-4	-28.2708	3.69864
Campo Grande	At-16	682499	9360150	Amphibolite	5.33919	20.7095	0.155846	0.512099+/-12	-10.5104	2.48307
Campo Grande	At-24	687154	9358978	Amphibolite	4.76235	18.6973	0.153968	0.511907+/-6	-14.2514	2.91984
Campo Grande	At-26	685121	9359016	Amphibolite	3.59588	12.5312	0.173462	0.512187+/-12	-8.80654	3.34342
Campo Grande	At-32	683195	9351556	Amphibolite	3.9822	14.9563	0.160949	0.512125+/-15	-10.0033	2.65995
Campo Grande	AP-10	689429	9365786	Amphibolite	5.31458	19.6548	0.163452	0.512011+/-4	-12.2329	3.19
Campo Grande	AP-17	683241	9360032	Amphibolite	9.59292	39.156	0.148096	0.512104+/-3	-10.425	2.17							614
Campo Grande	ADE-01	719922	9.3743e+06	Orthogneiss	14.3761	64.8491	0.134007	0.511418+/-8	-23.8015	3.13				2.23
Campo Grande	ADE-03	710259	9.36244e+06	Orthogneiss	6.09022	36.5658	0.100681	0.511149+/-9	-29.0532	2.55	2.96	2.64		2.19			640
Campo Grande	ADE-04	698901	9.35177e+06	Orthogneiss	5.013	31.6178	0.095842	0.511032+/-17	-31.3283	2.59				2.23
Campo Grande	ADE-06	690941	9.34754e+06	Orthogneiss	4.9448	24.3753	0.122628	0.511509+/-6	-22.0202	2.56				2.22
Campo Grande	ADE-14	680057	9.35311e+06	Orthogneiss	5.05475	32.0116	0.0954511	0.511166+/-4	-28.7152	2.41				2.23	2.15	1.98
Campo Grande	AT-23	690837	9359006	Granite	26.9333	169.753	0.0959095	0.511189+/-13	-28.275	2.39029							566
Campo Grande	ADE-13	666358	9.36016e+06	Granite	12.4841	70.8969	0.106444	0.511554+/-9	-21.1475	2.1							603
Campo Grande	ADE-27	686696	9.36199e+06	Supracrustal	1.67919	8.58632	0.118218	0.511341+/-10	-25.3018	2.72
Campo Grande	At-22	685228	9366806	supracrustal	4.45533	20.1768	0.133481	0.511153+/-20	-28.9759	3.65181
Campo Grande	At-25	685737	9359296	supracrustal	4.54795	20.0952	0.136809	0.511411+/-8	-23.9377	3.26962		2.65	2.46	2.25	2.11	2.03
Campo Grande	AP-12	688179	9362230	Supracrustal	1.67124	7.66452	0.131808	0.511478+/-14	-22.6317	2.92
Campo Grande	AP-16	682735	9358176	Supracrustal	21.455	112.194	0.115598	0.511401+/-3	-24.1325	2.55
Campo Grande	AP-18B	686983	9361480	Supracrustal	0.564142	2.64154	0.129098	0.511321+/-11	-25.6915	3.12
Campo Grande	ADE-17	682759	9.36678e+06	Ultramafic	1.87149	7.99547	0.141493	0.511950+/-18	-13.4129	2.29
Campo Grande	ADE-22	686715	9.36224e+06	Ultramafic	1.77726	35.4005	0.030348	0.511331+/-2	-25.4952	1.42
Campo Grande	ADE-25A	687089	9.36251e+06	Ultramafic	0.694975	3.58206	0.117281	0.511341+/-9	-25.291	2.69
Campo Grande	ADE-25B	687089	9.36251e+06	Ultramafic							2.83		2.44	2.25		1.99
Campo Grande	ADE-26A	686780	9.36218e+06	Ultramafic	1.00084	4.71073	0.12843	0.511413+/-13	-23.9012	2.92	2.95	2.68				1.99	600
Campo Grande	ADE-26C	686780	9.36218e+06	Ultramafic	0.680659	3.39735	0.12111	0.511288+/-13	-26.3297	2.9
Campo Grande	ADE-28A	686279	9.36153e+06	Ultramafic	3.73608	18.816	0.120027	0.511076+/-43	-30.4713	3.22							627
Campo Grande	AP-18A	686983	9361480	Ultramafic	2.27836	13.9924	0.0984281	0.511302+/-4	-26.0642	2.29
Campo Grande	AP-09	687408	9350474	Ultramafic	3.77844	19.7014	0.115932	0.511536+/-4	-21.5057	2.34				2.33
Campo Grande	At -09	695051	9361072	ultramafic	6.50896	36.7118	0.107176	0.511378+/-6	-24.5831	2.37319
Campo Grande	AP-22	683311	9354674	Ultramafic	3.56101	23.8018	0.0904384	0.511410+/-4	-23.9449	2.01	2.87	2.74					594
Itajá	ADE 31	743726	9.38074e+06	Ultramafic	2.8208	12.2117	0.139632	0.511946+/-6	-13.5004	2.24544
Itajá	AT-36A	749233	9.37e+06	Ultramafic	0.711474	2.874	0.149645	0.511928+/-9	-13.8584	2.65807				2.19
Itajá	AP-06	749296	9370562	Ultramafic	0.626176	4.04573	0.0935598	0.511330+/-6	-25.5093	2.16105				2.23
Itajá	AP-07A	750140	9372398	Ultramafic	2.09759	10.2439	0.123779	0.511419+/-4	-23.7743	2.75419				2.19
Itajá	AP-24A	749348	9379584	Ultramafic	3.71407	34.3324	0.0653937	0.510820+/-2	-35.467	2.27422
Itajá	AP-24B	749348	9379584	Ultramafic	4.10273	34.3324	0.0722369	0.510819+/-3	-35.4857	2.38668
Itajá	AP-23A	750245	9377268	Ultramafic	2.70417	14.1407	0.115599	0.511479+/-5	-22.6068	2.42143				2.29
Itajá	AP-23B	750245	9377268	Orthogneiss	2.87551	14.1407	0.122924	0.511479+/-5	-22.6068	2.62321
Itajá	AP-05B	748379	9367658	Orthogneiss	13.904	103.507	0.0812001	0.510843+/-6	-35.0094	2.52252				2.23
Itajá	PC-36	756328	9380004	Orthogneiss	3.67479	25.2483	0.0879812	0.511081+/-3	-30.3733	2.36901				2.32

## Sheet: PlotDat1
Source sheet	Plan2	0	0.0827708	0	0	0	0
Plot name	ProbDens0	0.013	0.0830916	2.6	0	25.987	0
Plot Type	16	0.026	0.0834143	2.6	7
1st free col	9	0.039	0.0837391	0	7
Sigma Level	2	0.052	0.0840659	0	0
Absolute Errs	TRUE	0.065	0.0843948	ErrBox	ErrBox
Symbol Type	1	0.078	0.0847258	2.6	0
Inverse Plot	FALSE	0.091	0.0850589	5.2	0
Color Plot	TRUE	0.104	0.0853942	5.2	7
3D plot	FALSE	0.117	0.0857317	2.6	7
Linear	FALSE	0.13	0.0860713	2.6	0
Data Range	G2:H15	0.143	0.0864132	ErrBox	ErrBox
Filled Symbols	TRUE	0.156	0.0867573
ConcAge	FALSE	0.169	0.0871037
ConcSwap	FALSE	0.182	0.0874524
1st Symbol-row	1	0.195	0.0878034
		0.208	0.0881568
		0.221	0.0885126
		0.234	0.0888707
		0.247	0.0892313
		0.26	0.0895943
		0.273	0.0899598
		0.286	0.0903277
		0.299	0.0906982
		0.312	0.0910712
		0.325	0.0914467
		0.338	0.0918249
		0.351	0.0922056
		0.364	0.0925889
		0.377	0.0929749
		0.39	0.0933635
		0.403	0.0937548
		0.416	0.0941488
		0.429	0.0945455
		0.442	0.0949449
		0.455	0.0953471
		0.468	0.095752
		0.481	0.0961596
		0.494	0.09657
		0.507	0.0969833
		0.52	0.0973993
		0.533	0.0978181
		0.546	0.0982398
		0.559	0.0986642
		0.572	0.0990915
		0.585	0.0995216
		0.598	0.0999546
		0.611	0.10039
		0.624	0.100829
		0.637	0.101271
		0.65	0.101715
		0.663	0.102162
		0.676	0.102612
		0.689	0.103065
		0.702	0.103521
		0.715	0.103979
		0.728	0.104441
		0.741	0.104905
		0.754	0.105372
		0.767	0.105842
		0.78	0.106314
		0.793	0.106789
		0.806	0.107267
		0.819	0.107748
		0.832	0.108231
		0.845	0.108717
		0.858	0.109206
		0.871	0.109697
		0.884	0.110191
		0.897	0.110687
		0.91	0.111186
		0.923	0.111687
		0.936	0.112191
		0.949	0.112697
		0.962	0.113206
		0.975	0.113717
		0.988	0.11423
		1.001	0.114745
		1.014	0.115263
		1.027	0.115782
		1.04	0.116304
		1.053	0.116828
		1.066	0.117353
		1.079	0.117881
		1.092	0.11841
		1.105	0.118942
		1.118	0.119474
		1.131	0.120009
		1.144	0.120545
		1.157	0.121082
		1.17	0.121621
		1.183	0.122162
		1.196	0.122703
		1.209	0.123246
		1.222	0.12379
		1.235	0.124334
		1.248	0.12488
		1.261	0.125427
		1.274	0.125974
		1.287	0.126522
		1.3	0.127071
		1.313	0.127619
		1.326	0.128169
		1.339	0.128718
		1.352	0.129268
		1.365	0.129818
		1.378	0.130367
		1.391	0.130917
		1.404	0.131466
		1.417	0.132015
		1.43	0.132563
		1.443	0.133111
		1.456	0.133658
		1.469	0.134204
		1.482	0.134749
		1.495	0.135293
		1.508	0.135836
		1.521	0.136378
		1.534	0.136918
		1.547	0.137456
		1.56	0.137993
		1.573	0.138527
		1.586	0.13906
		1.599	0.139591
		1.612	0.14012
		1.625	0.140646
		1.638	0.141169
		1.651	0.14169
		1.664	0.142209
		1.677	0.142724
		1.69	0.143236
		1.703	0.143745
		1.716	0.144251
		1.729	0.144753
		1.742	0.145252
		1.755	0.145747
		1.768	0.146238
		1.781	0.146726
		1.794	0.147209
		1.807	0.147688
		1.82	0.148162
		1.833	0.148632
		1.846	0.149097
		1.859	0.149558
		1.872	0.150013
		1.885	0.150464
		1.898	0.150909
		1.911	0.151349
		1.924	0.151784
		1.937	0.152213
		1.95	0.152636
		1.963	0.153054
		1.976	0.153466
		1.989	0.153871
		2.002	0.154271
		2.015	0.154664
		2.028	0.15505
		2.041	0.15543
		2.054	0.155804
		2.067	0.156171
		2.08	0.15653
		2.093	0.156883
		2.106	0.157229
		2.119	0.157568
		2.132	0.157899
		2.145	0.158223
		2.158	0.15854
		2.171	0.158849
		2.184	0.15915
		2.197	0.159444
		2.21	0.15973
		2.223	0.160007
		2.236	0.160277
		2.249	0.160539
		2.262	0.160793
		2.275	0.161038
		2.288	0.161275
		2.301	0.161504
		2.314	0.161725
		2.327	0.161937
		2.34	0.16214
		2.353	0.162335
		2.366	0.162521
		2.379	0.162699
		2.392	0.162868
		2.405	0.163028
		2.418	0.163179
		2.431	0.163322
		2.444	0.163456
		2.457	0.16358
		2.47	0.163696
		2.483	0.163803
		2.496	0.163902
		2.509	0.163991
		2.522	0.164071
		2.535	0.164142
		2.548	0.164205
		2.561	0.164258
		2.574	0.164302
		2.587	0.164338
		2.6	0.164365
		2.613	0.164382
		2.626	0.164391
		2.639	0.164391
		2.652	0.164382
		2.665	0.164364
		2.678	0.164338
		2.691	0.164302
		2.704	0.164258
		2.717	0.164206
		2.73	0.164144
		2.743	0.164074
		2.756	0.163996
		2.769	0.163909
		2.782	0.163813
		2.795	0.16371
		2.808	0.163598
		2.821	0.163477
		2.834	0.163349
		2.847	0.163212
		2.86	0.163068
		2.873	0.162915
		2.886	0.162754
		2.899	0.162586
		2.912	0.16241
		2.925	0.162226
		2.938	0.162035
		2.951	0.161836
		2.964	0.16163
		2.977	0.161417
		2.99	0.161196
		3.003	0.160969
		3.016	0.160734
		3.029	0.160492
		3.042	0.160244
		3.055	0.159989
		3.068	0.159727
		3.081	0.159459
		3.094	0.159184
		3.107	0.158903
		3.12	0.158616
		3.133	0.158323
		3.146	0.158024
		3.159	0.157719
		3.172	0.157408
		3.185	0.157092
		3.198	0.15677
		3.211	0.156443
		3.224	0.15611
		3.237	0.155773
		3.25	0.15543
		3.263	0.155082
		3.276	0.15473
		3.289	0.154373
		3.302	0.154011
		3.315	0.153644
		3.328	0.153274
		3.341	0.152899
		3.354	0.15252
		3.367	0.152137
		3.38	0.15175
		3.393	0.151359
		3.406	0.150965
		3.419	0.150567
		3.432	0.150165
		3.445	0.149761
		3.458	0.149353
		3.471	0.148942
		3.484	0.148527
		3.497	0.14811
		3.51	0.147691
		3.523	0.147268
		3.536	0.146843
		3.549	0.146416
		3.562	0.145986
		3.575	0.145554
		3.588	0.145119
		3.601	0.144683
		3.614	0.144245
		3.627	0.143804
		3.64	0.143362
		3.653	0.142919
		3.666	0.142474
		3.679	0.142027
		3.692	0.141579
		3.705	0.141129
		3.718	0.140679
		3.731	0.140227
		3.744	0.139774
		3.757	0.13932
		3.77	0.138866
		3.783	0.13841
		3.796	0.137954
		3.809	0.137497
		3.822	0.13704
		3.835	0.136582
		3.848	0.136123
		3.861	0.135665
		3.874	0.135206
		3.887	0.134746
		3.9	0.134287
		3.913	0.133827
		3.926	0.133368
		3.939	0.132908
		3.952	0.132449
		3.965	0.13199
		3.978	0.131531
		3.991	0.131072
		4.004	0.130614
		4.017	0.130156
		4.03	0.129698
		4.043	0.129241
		4.056	0.128784
		4.069	0.128328
		4.082	0.127872
		4.095	0.127417
		4.108	0.126963
		4.121	0.12651
		4.134	0.126057
		4.147	0.125605
		4.16	0.125154
		4.173	0.124703
		4.186	0.124254
		4.199	0.123805
		4.212	0.123358
		4.225	0.122911
		4.238	0.122466
		4.251	0.122021
		4.264	0.121578
		4.277	0.121136
		4.29	0.120694
		4.303	0.120254
		4.316	0.119815
		4.329	0.119377
		4.342	0.118941
		4.355	0.118505
		4.368	0.118071
		4.381	0.117638
		4.394	0.117207
		4.407	0.116776
		4.42	0.116347
		4.433	0.115919
		4.446	0.115492
		4.459	0.115067
		4.472	0.114643
		4.485	0.11422
		4.498	0.113799
		4.511	0.113379
		4.524	0.112961
		4.537	0.112543
		4.55	0.112127
		4.563	0.111713
		4.576	0.111299
		4.589	0.110888
		4.602	0.110477
		4.615	0.110068
		4.628	0.10966
		4.641	0.109254
		4.654	0.108849
		4.667	0.108445
		4.68	0.108043
		4.693	0.107642
		4.706	0.107243
		4.719	0.106845
		4.732	0.106448
		4.745	0.106053
		4.758	0.105659
		4.771	0.105266
		4.784	0.104875
		4.797	0.104485
		4.81	0.104096
		4.823	0.103709
		4.836	0.103323
		4.849	0.102939
		4.862	0.102556
		4.875	0.102174
		4.888	0.101794
		4.901	0.101415
		4.914	0.101037
		4.927	0.10066
		4.94	0.100285
		4.953	0.0999116
		4.966	0.0995392
		4.979	0.0991681
		4.992	0.0987983
		5.005	0.0984298
		5.018	0.0980626
		5.031	0.0976967
		5.044	0.0973321
		5.057	0.0969688
		5.07	0.0966068
		5.083	0.0962461
		5.096	0.0958866
		5.109	0.0955285
		5.122	0.0951716
		5.135	0.0948159
		5.148	0.0944616
		5.161	0.0941085
		5.174	0.0937566
		5.187	0.093406
		5.2	0.0930567
		5.213	0.0927086
		5.226	0.0923617
		5.239	0.0920161
		5.252	0.0916717
		5.265	0.0913285
		5.278	0.0909866
		5.291	0.0906459
		5.304	0.0903064
		5.317	0.0899681
		5.33	0.0896311
		5.343	0.0892953
		5.356	0.0889606
		5.369	0.0886272
		5.382	0.088295
		5.395	0.087964
		5.408	0.0876342
		5.421	0.0873055
		5.434	0.0869781
		5.447	0.0866519
		5.46	0.0863268
		5.473	0.086003
		5.486	0.0856803
		5.499	0.0853588
		5.512	0.0850385
		5.525	0.0847193
		5.538	0.0844014
		5.551	0.0840846
		5.564	0.083769
		5.577	0.0834545
		5.59	0.0831412
		5.603	0.0828291
		5.616	0.0825182
		5.629	0.0822084
		5.642	0.0818998
		5.655	0.0815923
		5.668	0.081286
		5.681	0.0809808
		5.694	0.0806768
		5.707	0.0803739
		5.72	0.0800722
		5.733	0.0797717
		5.746	0.0794723
		5.759	0.079174
		5.772	0.0788769
		5.785	0.0785809
		5.798	0.078286
		5.811	0.0779923
		5.824	0.0776997
		5.837	0.0774083
		5.85	0.077118
		5.863	0.0768288
		5.876	0.0765407
		5.889	0.0762538
		5.902	0.075968
		5.915	0.0756833
		5.928	0.0753997
		5.941	0.0751173
		5.954	0.074836
		5.967	0.0745558
		5.98	0.0742767
		5.993	0.0739987
		6.006	0.0737218
		6.019	0.073446
		6.032	0.0731713
		6.045	0.0728978
		6.058	0.0726253
		6.071	0.0723539
		6.084	0.0720836
		6.097	0.0718144
		6.11	0.0715463
		6.123	0.0712793
		6.136	0.0710134
		6.149	0.0707486
		6.162	0.0704848
		6.175	0.0702221
		6.188	0.0699605
		6.201	0.0696999
		6.214	0.0694405
		6.227	0.0691821
		6.24	0.0689247
		6.253	0.0686684
		6.266	0.0684132
		6.279	0.068159
		6.292	0.0679059
		6.305	0.0676538
		6.318	0.0674028
		6.331	0.0671528
		6.344	0.0669038
		6.357	0.0666559
		6.37	0.066409
		6.383	0.0661631
		6.396	0.0659183
		6.409	0.0656745
		6.422	0.0654317
		6.435	0.0651899
		6.448	0.0649491
		6.461	0.0647093
		6.474	0.0644705
		6.487	0.0642328
		6.5	0.063996
		6.513	0.0637602
		6.526	0.0635254
		6.539	0.0632916
		6.552	0.0630587
		6.565	0.0628268
		6.578	0.0625959
		6.591	0.062366
		6.604	0.062137
		6.617	0.061909
		6.63	0.061682
		6.643	0.0614559
		6.656	0.0612307
		6.669	0.0610065
		6.682	0.0607832
		6.695	0.0605608
		6.708	0.0603394
		6.721	0.0601189
		6.734	0.0598993
		6.747	0.0596807
		6.76	0.0594629
		6.773	0.0592461
		6.786	0.0590301
		6.799	0.0588151
		6.812	0.0586009
		6.825	0.0583877
		6.838	0.0581753
		6.851	0.0579638
		6.864	0.0577532
		6.877	0.0575434
		6.89	0.0573345
		6.903	0.0571265
		6.916	0.0569193
		6.929	0.056713
		6.942	0.0565075
		6.955	0.0563029
		6.968	0.0560991
		6.981	0.0558962
		6.994	0.0556941
		7.007	0.0554928
		7.02	0.0552923
		7.033	0.0550926
		7.046	0.0548938
		7.059	0.0546958
		7.072	0.0544985
		7.085	0.0543021
		7.098	0.0541065
		7.111	0.0539116
		7.124	0.0537176
		7.137	0.0535243
		7.15	0.0533318
		7.163	0.05314
		7.176	0.0529491
		7.189	0.0527589
		7.202	0.0525694
		7.215	0.0523808
		7.228	0.0521928
		7.241	0.0520056
		7.254	0.0518192
		7.267	0.0516335
		7.28	0.0514485
		7.293	0.0512643
		7.306	0.0510808
		7.319	0.050898
		7.332	0.0507159
		7.345	0.0505345
		7.358	0.0503539
		7.371	0.0501739
		7.384	0.0499947
		7.397	0.0498161
		7.41	0.0496382
		7.423	0.0494611
		7.436	0.0492846
		7.449	0.0491088
		7.462	0.0489336
		7.475	0.0487592
		7.488	0.0485854
		7.501	0.0484123
		7.514	0.0482398
		7.527	0.048068
		7.54	0.0478968
		7.553	0.0477263
		7.566	0.0475565
		7.579	0.0473873
		7.592	0.0472187
		7.605	0.0470508
		7.618	0.0468835
		7.631	0.0467168
		7.644	0.0465508
		7.657	0.0463854
		7.67	0.0462206
		7.683	0.0460564
		7.696	0.0458929
		7.709	0.0457299
		7.722	0.0455676
		7.735	0.0454058
		7.748	0.0452447
		7.761	0.0450841
		7.774	0.0449241
		7.787	0.0447648
		7.8	0.044606
		7.813	0.0444478
		7.826	0.0442902
		7.839	0.0441331
		7.852	0.0439767
		7.865	0.0438208
		7.878	0.0436654
		7.891	0.0435107
		7.904	0.0433565
		7.917	0.0432029
		7.93	0.0430498
		7.943	0.0428972
		7.956	0.0427453
		7.969	0.0425939
		7.982	0.042443
		7.995	0.0422926
		8.008	0.0421428
		8.021	0.0419936
		8.034	0.0418449
		8.047	0.0416967
		8.06	0.041549
		8.073	0.0414019
		8.086	0.0412553
		8.099	0.0411092
		8.112	0.0409637
		8.125	0.0408186
		8.138	0.0406741
		8.151	0.0405301
		8.164	0.0403866
		8.177	0.0402436
		8.19	0.0401011
		8.203	0.0399592
		8.216	0.0398177
		8.229	0.0396767
		8.242	0.0395362
		8.255	0.0393962
		8.268	0.0392568
		8.281	0.0391178
		8.294	0.0389793
		8.307	0.0388412
		8.32	0.0387037
		8.333	0.0385666
		8.346	0.0384301
		8.359	0.038294
		8.372	0.0381584
		8.385	0.0380232
		8.398	0.0378886
		8.411	0.0377544
		8.424	0.0376206
		8.437	0.0374874
		8.45	0.0373546
		8.463	0.0372222
		8.476	0.0370904
		8.489	0.0369589
		8.502	0.036828
		8.515	0.0366975
		8.528	0.0365674
		8.541	0.0364379
		8.554	0.0363087
		8.567	0.03618
		8.58	0.0360518
		8.593	0.035924
		8.606	0.0357966
		8.619	0.0356697
		8.632	0.0355432
		8.645	0.0354172
		8.658	0.0352916
		8.671	0.0351664
		8.684	0.0350417
		8.697	0.0349174
		8.71	0.0347936
		8.723	0.0346701
		8.736	0.0345471
		8.749	0.0344245
		8.762	0.0343024
		8.775	0.0341806
		8.788	0.0340593
		8.801	0.0339384
		8.814	0.0338179
		8.827	0.0336979
		8.84	0.0335782
		8.853	0.033459
		8.866	0.0333402
		8.879	0.0332218
		8.892	0.0331038
		8.905	0.0329862
		8.918	0.032869
		8.931	0.0327522
		8.944	0.0326359
		8.957	0.0325199
		8.97	0.0324043
		8.983	0.0322891
		8.996	0.0321744
		9.009	0.03206
		9.022	0.031946
		9.035	0.0318324
		9.048	0.0317192
		9.061	0.0316064
		9.074	0.031494
		9.087	0.031382
		9.1	0.0312703
		9.113	0.0311591
		9.126	0.0310482
		9.139	0.0309377
		9.152	0.0308276
		9.165	0.0307179
		9.178	0.0306085
		9.191	0.0304996
		9.204	0.030391
		9.217	0.0302828
		9.23	0.0301749
		9.243	0.0300674
		9.256	0.0299603
		9.269	0.0298536
		9.282	0.0297473
		9.295	0.0296413
		9.308	0.0295356
		9.321	0.0294304
		9.334	0.0293255
		9.347	0.029221
		9.36	0.0291168
		9.373	0.029013
		9.386	0.0289095
		9.399	0.0288064
		9.412	0.0287037
		9.425	0.0286013
		9.438	0.0284993
		9.451	0.0283976
		9.464	0.0282963
		9.477	0.0281953
		9.49	0.0280947
		9.503	0.0279944
		9.516	0.0278945
		9.529	0.0277949
		9.542	0.0276956
		9.555	0.0275967
		9.568	0.0274982
		9.581	0.0274
		9.594	0.0273021
		9.607	0.0272046
		9.62	0.0271074
		9.633	0.0270105
		9.646	0.026914
		9.659	0.0268178
		9.672	0.0267219
		9.685	0.0266264
		9.698	0.0265312
		9.711	0.0264363
		9.724	0.0263418
		9.737	0.0262476
		9.75	0.0261537
		9.763	0.0260601
		9.776	0.0259669
		9.789	0.025874
		9.802	0.0257814
		9.815	0.0256891
		9.828	0.0255972
		9.841	0.0255055
		9.854	0.0254142
		9.867	0.0253232
		9.88	0.0252325
		9.893	0.0251421
		9.906	0.0250521
		9.919	0.0249623
		9.932	0.0248729
		9.945	0.0247837
		9.958	0.0246949
		9.971	0.0246064
		9.984	0.0245182
		9.997	0.0244303
		10.01	0.0243427
		10.023	0.0242554
		10.036	0.0241684
		10.049	0.0240817
		10.062	0.0239953
		10.075	0.0239092
		10.088	0.0238234
		10.101	0.0237379
		10.114	0.0236526
		10.127	0.0235677
		10.14	0.0234831
		10.153	0.0233988
		10.166	0.0233147
		10.179	0.023231
		10.192	0.0231475
		10.205	0.0230643
		10.218	0.0229814
		10.231	0.0228988
		10.244	0.0228165
		10.257	0.0227345
		10.27	0.0226527
		10.283	0.0225713
		10.296	0.0224901
		10.309	0.0224091
		10.322	0.0223285
		10.335	0.0222482
		10.348	0.0221681
		10.361	0.0220883
		10.374	0.0220087
		10.387	0.0219295
		10.4	0.0218505
		10.413	0.0217718
		10.426	0.0216933
		10.439	0.0216152
		10.452	0.0215373
		10.465	0.0214596
		10.478	0.0213823
		10.491	0.0213052
		10.504	0.0212283
		10.517	0.0211517
		10.53	0.0210754
		10.543	0.0209994
		10.556	0.0209236
		10.569	0.020848
		10.582	0.0207728
		10.595	0.0206977
		10.608	0.020623
		10.621	0.0205485
		10.634	0.0204742
		10.647	0.0204002
		10.66	0.0203265
		10.673	0.020253
		10.686	0.0201798
		10.699	0.0201068
		10.712	0.020034
		10.725	0.0199616
		10.738	0.0198893
		10.751	0.0198173
		10.764	0.0197456
		10.777	0.0196741
		10.79	0.0196028
		10.803	0.0195318
		10.816	0.019461
		10.829	0.0193904
		10.842	0.0193201
		10.855	0.01925
		10.868	0.0191802
		10.881	0.0191106
		10.894	0.0190413
		10.907	0.0189722
		10.92	0.0189033
		10.933	0.0188347
		10.946	0.0187663
		10.959	0.0186981
		10.972	0.0186302
		10.985	0.0185625
		10.998	0.018495
		11.011	0.0184277
		11.024	0.0183607
		11.037	0.0182939
		11.05	0.0182274
		11.063	0.018161
		11.076	0.0180949
		11.089	0.018029
		11.102	0.0179633
		11.115	0.0178979
		11.128	0.0178327
		11.141	0.0177677
		11.154	0.0177029
		11.167	0.0176383
		11.18	0.017574
		11.193	0.0175098
		11.206	0.0174459
		11.219	0.0173822
		11.232	0.0173187
		11.245	0.0172555
		11.258	0.0171924
		11.271	0.0171296
		11.284	0.0170669
		11.297	0.0170045
		11.31	0.0169423
		11.323	0.0168803
		11.336	0.0168185
		11.349	0.0167569
		11.362	0.0166956
		11.375	0.0166344
		11.388	0.0165734
		11.401	0.0165127
		11.414	0.0164521
		11.427	0.0163918
		11.44	0.0163316
		11.453	0.0162717
		11.466	0.016212
		11.479	0.0161524
		11.492	0.0160931
		11.505	0.0160339
		11.518	0.015975
		11.531	0.0159163
		11.544	0.0158577
		11.557	0.0157994
		11.57	0.0157412
		11.583	0.0156832
		11.596	0.0156255
		11.609	0.0155679
		11.622	0.0155105
		11.635	0.0154533
		11.648	0.0153964
		11.661	0.0153395
		11.674	0.0152829
		11.687	0.0152265
		11.7	0.0151703
		11.713	0.0151142
		11.726	0.0150584
		11.739	0.0150027
		11.752	0.0149472
		11.765	0.0148919
		11.778	0.0148368
		11.791	0.0147819
		11.804	0.0147271
		11.817	0.0146726
		11.83	0.0146182
		11.843	0.0145639
		11.856	0.0145099
		11.869	0.0144561
		11.882	0.0144024
		11.895	0.014349
		11.908	0.0142957
		11.921	0.0142426
		11.934	0.0141896
		11.947	0.0141369
		11.96	0.0140843
		11.973	0.0140319
		11.986	0.0139796
		11.999	0.0139276
		12.012	0.0138757
		12.025	0.013824
		12.038	0.0137724
		12.051	0.0137211
		12.064	0.0136699
		12.077	0.0136189
		12.09	0.013568
		12.103	0.0135173
		12.116	0.0134668
		12.129	0.0134165
		12.142	0.0133663
		12.155	0.0133163
		12.168	0.0132664
		12.181	0.0132167
		12.194	0.0131672
		12.207	0.0131179
		12.22	0.0130687
		12.233	0.0130197
		12.246	0.0129708
		12.259	0.0129222
		12.272	0.0128736
		12.285	0.0128253
		12.298	0.0127771
		12.311	0.012729
		12.324	0.0126811
		12.337	0.0126334
		12.35	0.0125859
		12.363	0.0125385
		12.376	0.0124912
		12.389	0.0124441
		12.402	0.0123972
		12.415	0.0123504
		12.428	0.0123038
		12.441	0.0122574
		12.454	0.0122111
		12.467	0.0121649
		12.48	0.0121189
		12.493	0.0120731
		12.506	0.0120274
		12.519	0.0119819
		12.532	0.0119365
		12.545	0.0118912
		12.558	0.0118462
		12.571	0.0118012
		12.584	0.0117565
		12.597	0.0117118
		12.61	0.0116674
		12.623	0.011623
		12.636	0.0115788
		12.649	0.0115348
		12.662	0.0114909
		12.675	0.0114472
		12.688	0.0114036
		12.701	0.0113602
		12.714	0.0113169
		12.727	0.0112737
		12.74	0.0112307
		12.753	0.0111878
		12.766	0.0111451
		12.779	0.0111025
		12.792	0.0110601
		12.805	0.0110178
		12.818	0.0109757
		12.831	0.0109337
		12.844	0.0108918
		12.857	0.0108501
		12.87	0.0108085
		12.883	0.010767
		12.896	0.0107257
		12.909	0.0106846
		12.922	0.0106435
		12.935	0.0106026
		12.948	0.0105619
		12.961	0.0105213
		12.974	0.0104808
		12.987	0.0104405
		13	0.0104003
		13.013	0.0103602
		13.026	0.0103203
		13.039	0.0102805
		13.052	0.0102408
		13.065	0.0102013
		13.078	0.0101619
		13.091	0.0101226
		13.104	0.0100835
		13.117	0.0100445
		13.13	0.0100056
		13.143	0.00996687
		13.156	0.00992827
		13.169	0.00988979
		13.182	0.00985145
		13.195	0.00981324
		13.208	0.00977515
		13.221	0.0097372
		13.234	0.00969938
		13.247	0.00966168
		13.26	0.00962411
		13.273	0.00958667
		13.286	0.00954936
		13.299	0.00951217
		13.312	0.00947511
		13.325	0.00943817
		13.338	0.00940137
		13.351	0.00936468
		13.364	0.00932812
		13.377	0.00929169
		13.39	0.00925538
		13.403	0.0092192
		13.416	0.00918313
		13.429	0.00914719
		13.442	0.00911138
		13.455	0.00907568
		13.468	0.00904011
		13.481	0.00900466
		13.494	0.00896933
		13.507	0.00893412
		13.52	0.00889904
		13.533	0.00886407
		13.546	0.00882922
		13.559	0.00879449
		13.572	0.00875989
		13.585	0.0087254
		13.598	0.00869102
		13.611	0.00865677
		13.624	0.00862263
		13.637	0.00858862
		13.65	0.00855471
		13.663	0.00852093
		13.676	0.00848726
		13.689	0.00845371
		13.702	0.00842027
		13.715	0.00838695
		13.728	0.00835374
		13.741	0.00832065
		13.754	0.00828767
		13.767	0.00825481
		13.78	0.00822206
		13.793	0.00818942
		13.806	0.0081569
		13.819	0.00812449
		13.832	0.00809219
		13.845	0.00806
		13.858	0.00802792
		13.871	0.00799596
		13.884	0.0079641
		13.897	0.00793236
		13.91	0.00790073
		13.923	0.00786921
		13.936	0.00783779
		13.949	0.00780649
		13.962	0.00777529
		13.975	0.00774421
		13.988	0.00771323
		14.001	0.00768236
		14.014	0.0076516
		14.027	0.00762094
		14.04	0.00759039
		14.053	0.00755995
		14.066	0.00752962
		14.079	0.00749939
		14.092	0.00746927
		14.105	0.00743925
		14.118	0.00740934
		14.131	0.00737953
		14.144	0.00734983
		14.157	0.00732023
		14.17	0.00729073
		14.183	0.00726134
		14.196	0.00723206
		14.209	0.00720287
		14.222	0.00717379
		14.235	0.00714481
		14.248	0.00711593
		14.261	0.00708716
		14.274	0.00705848
		14.287	0.00702991
		14.3	0.00700144
		14.313	0.00697307
		14.326	0.0069448
		14.339	0.00691663
		14.352	0.00688855
		14.365	0.00686058
		14.378	0.00683271
		14.391	0.00680494
		14.404	0.00677726
		14.417	0.00674968
		14.43	0.0067222
		14.443	0.00669482
		14.456	0.00666754
		14.469	0.00664035
		14.482	0.00661326
		14.495	0.00658627
		14.508	0.00655937
		14.521	0.00653257
		14.534	0.00650586
		14.547	0.00647925
		14.56	0.00645273
		14.573	0.00642631
		14.586	0.00639999
		14.599	0.00637376
		14.612	0.00634762
		14.625	0.00632157
		14.638	0.00629562
		14.651	0.00626976
		14.664	0.006244
		14.677	0.00621833
		14.69	0.00619275
		14.703	0.00616726
		14.716	0.00614186
		14.729	0.00611656
		14.742	0.00609134
		14.755	0.00606622
		14.768	0.00604119
		14.781	0.00601625
		14.794	0.00599139
		14.807	0.00596663
		14.82	0.00594196
		14.833	0.00591738
		14.846	0.00589288
		14.859	0.00586848
		14.872	0.00584416
		14.885	0.00581993
		14.898	0.00579579
		14.911	0.00577174
		14.924	0.00574777
		14.937	0.00572389
		14.95	0.0057001
		14.963	0.00567639
		14.976	0.00565278
		14.989	0.00562924
		15.002	0.0056058
		15.015	0.00558244
		15.028	0.00555916
		15.041	0.00553597
		15.054	0.00551286
		15.067	0.00548984
		15.08	0.0054669
		15.093	0.00544405
		15.106	0.00542128
		15.119	0.0053986
		15.132	0.00537599
		15.145	0.00535347
		15.158	0.00533104
		15.171	0.00530868
		15.184	0.00528641
		15.197	0.00526422
		15.21	0.00524211
		15.223	0.00522009
		15.236	0.00519814
		15.249	0.00517628
		15.262	0.00515449
		15.275	0.00513279
		15.288	0.00511117
		15.301	0.00508962
		15.314	0.00506816
		15.327	0.00504678
		15.34	0.00502547
		15.353	0.00500425
		15.366	0.0049831
		15.379	0.00496203
		15.392	0.00494104
		15.405	0.00492013
		15.418	0.0048993
		15.431	0.00487854
		15.444	0.00485786
		15.457	0.00483726
		15.47	0.00481674
		15.483	0.00479629
		15.496	0.00477591
		15.509	0.00475562
		15.522	0.0047354
		15.535	0.00471526
		15.548	0.00469519
		15.561	0.00467519
		15.574	0.00465527
		15.587	0.00463543
		15.6	0.00461566
		15.613	0.00459597
		15.626	0.00457634
		15.639	0.0045568
		15.652	0.00453732
		15.665	0.00451792
		15.678	0.0044986
		15.691	0.00447934
		15.704	0.00446016
		15.717	0.00444105
		15.73	0.00442201
		15.743	0.00440305
		15.756	0.00438416
		15.769	0.00436533
		15.782	0.00434658
		15.795	0.0043279
		15.808	0.00430929
		15.821	0.00429076
		15.834	0.00427229
		15.847	0.00425389
		15.86	0.00423556
		15.873	0.00421731
		15.886	0.00419912
		15.899	0.004181
		15.912	0.00416295
		15.925	0.00414497
		15.938	0.00412705
		15.951	0.00410921
		15.964	0.00409143
		15.977	0.00407373
		15.99	0.00405599
		16.003	0.00403842
		16.016	0.00402092
		16.029	0.00400348
		16.042	0.00398611
		16.055	0.00396881
		16.068	0.00395158
		16.081	0.00393441
		16.094	0.0039173
		16.107	0.00390026
		16.12	0.00388329
		16.133	0.00386638
		16.146	0.00384954
		16.159	0.00383276
		16.172	0.00381605
		16.185	0.0037994
		16.198	0.00378282
		16.211	0.0037663
		16.224	0.00374984
		16.237	0.00373345
		16.25	0.00371712
		16.263	0.00370085
		16.276	0.00368465
		16.289	0.00366851
		16.302	0.00365243
		16.315	0.00363642
		16.328	0.00362047
		16.341	0.00360457
		16.354	0.00358875
		16.367	0.00357298
		16.38	0.00355727
		16.393	0.00354163
		16.406	0.00352605
		16.419	0.00351052
		16.432	0.00349506
		16.445	0.00347966
		16.458	0.00346432
		16.471	0.00344904
		16.484	0.00343381
		16.497	0.00341865
		16.51	0.00340355
		16.523	0.00338851
		16.536	0.00337352
		16.549	0.0033586
		16.562	0.00334373
		16.575	0.00332892
		16.588	0.00331417
		16.601	0.00329948
		16.614	0.00328485
		16.627	0.00327027
		16.64	0.00325575
		16.653	0.00324129
		16.666	0.00322688
		16.679	0.00321254
		16.692	0.00319825
		16.705	0.00318401
		16.718	0.00316983
		16.731	0.00315571
		16.744	0.00314165
		16.757	0.00312764
		16.77	0.00311368
		16.783	0.00309978
		16.796	0.00308594
		16.809	0.00307215
		16.822	0.00305841
		16.835	0.00304474
		16.848	0.00303111
		16.861	0.00301754
		16.874	0.00300402
		16.887	0.00299056
		16.9	0.00297715
		16.913	0.0029638
		16.926	0.00295049
		16.939	0.00293725
		16.952	0.00292405
		16.965	0.00291091
		16.978	0.00289782
		16.991	0.00288478
		17.004	0.00287179
		17.017	0.00285886
		17.03	0.00284598
		17.043	0.00283315
		17.056	0.00282037
		17.069	0.00280764
		17.082	0.00279497
		17.095	0.00278234
		17.108	0.00276977
		17.121	0.00275725
		17.134	0.00274469
		17.147	0.00273226
		17.16	0.0027199
		17.173	0.00270758
		17.186	0.0026953
		17.199	0.00268308
		17.212	0.00267091
		17.225	0.00265879
		17.238	0.00264672
		17.251	0.0026347
		17.264	0.00262272
		17.277	0.00261079
		17.29	0.00259892
		17.303	0.00258709
		17.316	0.00257531
		17.329	0.00256357
		17.342	0.00255189
		17.355	0.00254025
		17.368	0.00252866
		17.381	0.00251711
		17.394	0.00250562
		17.407	0.00249417
		17.42	0.00248276
		17.433	0.00247141
		17.446	0.0024601
		17.459	0.00244884
		17.472	0.00243762
		17.485	0.00242645
		17.498	0.00241532
		17.511	0.00240424
		17.524	0.00239321
		17.537	0.00238222
		17.55	0.00237128
		17.563	0.00236038
		17.576	0.00234952
		17.589	0.00233871
		17.602	0.00232795
		17.615	0.00231723
		17.628	0.00230655
		17.641	0.00229592
		17.654	0.00228533
		17.667	0.00227479
		17.68	0.00226429
		17.693	0.00225383
		17.706	0.00224342
		17.719	0.00223304
		17.732	0.00222272
		17.745	0.00221243
		17.758	0.00220219
		17.771	0.00219199
		17.784	0.00218183
		17.797	0.00217172
		17.81	0.00216164
		17.823	0.00215161
		17.836	0.00214162
		17.849	0.00213167
		17.862	0.00212177
		17.875	0.0021119
		17.888	0.00210208
		17.901	0.00209229
		17.914	0.00208255
		17.927	0.00207285
		17.94	0.00206319
		17.953	0.00205357
		17.966	0.00204399
		17.979	0.00203445
		17.992	0.00202495
		18.005	0.00201549
		18.018	0.00200607
		18.031	0.00199668
		18.044	0.00198734
		18.057	0.00197804
		18.07	0.00196878
		18.083	0.00195955
		18.096	0.00195037
		18.109	0.00194122
		18.122	0.00193211
		18.135	0.00192304
		18.148	0.00191401
		18.161	0.00190502
		18.174	0.00189606
		18.187	0.00188714
		18.2	0.00187826
		18.213	0.00186942
		18.226	0.00186062
		18.239	0.00185185
		18.252	0.00184312
		18.265	0.00183443
		18.278	0.00182577
		18.291	0.00181715
		18.304	0.00180857
		18.317	0.00180002
		18.33	0.00179151
		18.343	0.00178304
		18.356	0.0017746
		18.369	0.0017662
		18.382	0.00175783
		18.395	0.0017495
		18.408	0.0017412
		18.421	0.00173294
		18.434	0.00172472
		18.447	0.00171653
		18.46	0.00170838
		18.473	0.00170026
		18.486	0.00169217
		18.499	0.00168412
		18.512	0.00167611
		18.525	0.00166813
		18.538	0.00166018
		18.551	0.00165227
		18.564	0.00164439
		18.577	0.00163655
		18.59	0.00162873
		18.603	0.00162096
		18.616	0.00161321
		18.629	0.0016055
		18.642	0.00159783
		18.655	0.00159018
		18.668	0.00158257
		18.681	0.00157499
		18.694	0.00156745
		18.707	0.00155993
		18.72	0.00155245
		18.733	0.00154501
		18.746	0.00153759
		18.759	0.00153021
		18.772	0.00152285
		18.785	0.00151553
		18.798	0.00150825
		18.811	0.00150099
		18.824	0.00149377
		18.837	0.00148657
		18.85	0.00147941
		18.863	0.00147228
		18.876	0.00146518
		18.889	0.00145811
		18.902	0.00145107
		18.915	0.00144406
		18.928	0.00143709
		18.941	0.00143014
		18.954	0.00142322
		18.967	0.00141634
		18.98	0.00140948
		18.993	0.00140266
		19.006	0.00139586
		19.019	0.00138909
		19.032	0.00138236
		19.045	0.00137565
		19.058	0.00136897
		19.071	0.00136223
		19.084	0.00135562
		19.097	0.00134903
		19.11	0.00134247
		19.123	0.00133594
		19.136	0.00132944
		19.149	0.00132296
		19.162	0.00131652
		19.175	0.0013101
		19.188	0.00130371
		19.201	0.00129735
		19.214	0.00129102
		19.227	0.00128472
		19.24	0.00127844
		19.253	0.00127219
		19.266	0.00126597
		19.279	0.00125978
		19.292	0.00125361
		19.305	0.00124747
		19.318	0.00124136
		19.331	0.00123528
		19.344	0.00122922
		19.357	0.00122319
		19.37	0.00121719
		19.383	0.00121121
		19.396	0.00120526
		19.409	0.00119934
		19.422	0.00119344
		19.435	0.00118757
		19.448	0.00118172
		19.461	0.0011759
		19.474	0.00117011
		19.487	0.00116434
		19.5	0.0011586
		19.513	0.00115289
		19.526	0.0011472
		19.539	0.00114153
		19.552	0.00113589
		19.565	0.00113028
		19.578	0.00112469
		19.591	0.00111912
		19.604	0.00111359
		19.617	0.00110807
		19.63	0.00110258
		19.643	0.00109712
		19.656	0.00109168
		19.669	0.00108626
		19.682	0.00108087
		19.695	0.0010755
		19.708	0.00107016
		19.721	0.00106484
		19.734	0.00105955
		19.747	0.00105427
		19.76	0.00104903
		19.773	0.0010438
		19.786	0.0010386
		19.799	0.00103343
		19.812	0.00102827
		19.825	0.00102315
		19.838	0.00101804
		19.851	0.00101296
		19.864	0.0010079
		19.877	0.00100286
		19.89	0.000997844
		19.903	0.000992852
		19.916	0.000987883
		19.929	0.000982936
		19.942	0.000978013
		19.955	0.000973111
		19.968	0.000968232
		19.981	0.000963375
		19.994	0.00095854
		20.007	0.000953727
		20.02	0.000948936
		20.033	0.000944167
		20.046	0.00093942
		20.059	0.000934695
		20.072	0.000929991
		20.085	0.000925308
		20.098	0.000920648
		20.111	0.000916008
		20.124	0.00091139
		20.137	0.000906792
		20.15	0.000902216
		20.163	0.000897661
		20.176	0.000893127
		20.189	0.000888614
		20.202	0.000884121
		20.215	0.000879649
		20.228	0.000875198
		20.241	0.000870767
		20.254	0.000866356
		20.267	0.000861966
		20.28	0.000857596
		20.293	0.000853246
		20.306	0.000848917
		20.319	0.000844607
		20.332	0.000840317
		20.345	0.000836047
		20.358	0.000831797
		20.371	0.000827566
		20.384	0.000823355
		20.397	0.000819164
		20.41	0.000814992
		20.423	0.000810839
		20.436	0.000806706
		20.449	0.000802592
		20.462	0.000798497
		20.475	0.00079442
		20.488	0.000790363
		20.501	0.000786325
		20.514	0.000782306
		20.527	0.000778305
		20.54	0.000774323
		20.553	0.000770359
		20.566	0.000766414
		20.579	0.000762487
		20.592	0.000758579
		20.605	0.000754689
		20.618	0.000750817
		20.631	0.000746963
		20.644	0.000743128
		20.657	0.00073931
		20.67	0.00073551
		20.683	0.000731728
		20.696	0.000727963
		20.709	0.000724217
		20.722	0.000720488
		20.735	0.000716776
		20.748	0.000713082
		20.761	0.000709405
		20.774	0.000705745
		20.787	0.000702103
		20.8	0.000698478
		20.813	0.00069487
		20.826	0.000691279
		20.839	0.000687705
		20.852	0.000684147
		20.865	0.000680607
		20.878	0.000677083
		20.891	0.000673576
		20.904	0.000670085
		20.917	0.000666611
		20.93	0.000663154
		20.943	0.000659712
		20.956	0.000656287
		20.969	0.000652879
		20.982	0.000649486
		20.995	0.00064611
		21.008	0.000642749
		21.021	0.000639405
		21.034	0.000636076
		21.047	0.000632764
		21.06	0.000629467
		21.073	0.000626185
		21.086	0.00062292
		21.099	0.00061967
		21.112	0.000616435
		21.125	0.000613216
		21.138	0.000610012
		21.151	0.000606823
		21.164	0.00060365
		21.177	0.000600492
		21.19	0.000597349
		21.203	0.000594221
		21.216	0.000591108
		21.229	0.00058801
		21.242	0.000584927
		21.255	0.000581858
		21.268	0.000578804
		21.281	0.000575765
		21.294	0.000572741
		21.307	0.000569731
		21.32	0.000566735
		21.333	0.000563754
		21.346	0.000560787
		21.359	0.000557835
		21.372	0.000554896
		21.385	0.000551972
		21.398	0.000549062
		21.411	0.000546166
		21.424	0.000543284
		21.437	0.000540416
		21.45	0.000537562
		21.463	0.000534721
		21.476	0.000531894
		21.489	0.000529081
		21.502	0.000526282
		21.515	0.000523496
		21.528	0.000520724
		21.541	0.000517965
		21.554	0.000515219
		21.567	0.000512487
		21.58	0.000509768
		21.593	0.000507062
		21.606	0.00050437
		21.619	0.00050169
		21.632	0.000499023
		21.645	0.00049637
		21.658	0.000493729
		21.671	0.000491102
		21.684	0.000488487
		21.697	0.000485793
		21.71	0.000483205
		21.723	0.00048063
		21.736	0.000478067
		21.749	0.000475516
		21.762	0.000472978
		21.775	0.000470453
		21.788	0.00046794
		21.801	0.000465439
		21.814	0.00046295
		21.827	0.000460474
		21.84	0.00045801
		21.853	0.000455558
		21.866	0.000453117
		21.879	0.000450689
		21.892	0.000448273
		21.905	0.000445869
		21.918	0.000443476
		21.931	0.000441095
		21.944	0.000438726
		21.957	0.000436369
		21.97	0.000434023
		21.983	0.000431689
		21.996	0.000429366
		22.009	0.000427055
		22.022	0.000424755
		22.035	0.000422466
		22.048	0.000420189
		22.061	0.000417923
		22.074	0.000415668
		22.087	0.000413425
		22.1	0.000411192
		22.113	0.000408971
		22.126	0.00040676
		22.139	0.000404561
		22.152	0.000402372
		22.165	0.000400195
		22.178	0.000398028
		22.191	0.000395872
		22.204	0.000393726
		22.217	0.000391592
		22.23	0.000389468
		22.243	0.000387354
		22.256	0.000385251
		22.269	0.000383159
		22.282	0.000381077
		22.295	0.000379005
		22.308	0.000376944
		22.321	0.000374892
		22.334	0.000372852
		22.347	0.000370821
		22.36	0.000368801
		22.373	0.00036679
		22.386	0.00036479
		22.399	0.0003628
		22.412	0.00036082
		22.425	0.000358849
		22.438	0.000356889
		22.451	0.000354938
		22.464	0.000352997
		22.477	0.000351066
		22.49	0.000349145
		22.503	0.000347233
		22.516	0.000345331
		22.529	0.000343439
		22.542	0.000341556
		22.555	0.000339682
		22.568	0.000337818
		22.581	0.000335964
		22.594	0.000334118
		22.607	0.000332282
		22.62	0.000330456
		22.633	0.000328638
		22.646	0.00032683
		22.659	0.000325031
		22.672	0.000323241
		22.685	0.00032146
		22.698	0.000319688
		22.711	0.000317925
		22.724	0.000316171
		22.737	0.000314426
		22.75	0.00031269
		22.763	0.000310963
		22.776	0.000309244
		22.789	0.000307534
		22.802	0.000305833
		22.815	0.000304141
		22.828	0.000302457
		22.841	0.000300782
		22.854	0.000299115
		22.867	0.000297457
		22.88	0.000295807
		22.893	0.000294165
		22.906	0.000292532
		22.919	0.000290908
		22.932	0.000289292
		22.945	0.000287683
		22.958	0.000286084
		22.971	0.000284492
		22.984	0.000282909
		22.997	0.000281333
		23.01	0.000279766
		23.023	0.000278207
		23.036	0.000276656
		23.049	0.000275112
		23.062	0.000273577
		23.075	0.00027205
		23.088	0.00027053
		23.101	0.000269018
		23.114	0.000267514
		23.127	0.000266018
		23.14	0.00026453
		23.153	0.000263049
		23.166	0.000261576
		23.179	0.00026011
		23.192	0.000258652
		23.205	0.000257202
		23.218	0.000255759
		23.231	0.000254323
		23.244	0.000252895
		23.257	0.000251475
		23.27	0.000250061
		23.283	0.000248655
		23.296	0.000247257
		23.309	0.000245865
		23.322	0.000244481
		23.335	0.000243104
		23.348	0.000241734
		23.361	0.000240372
		23.374	0.000239016
		23.387	0.000237667
		23.4	0.000236326
		23.413	0.000234991
		23.426	0.000233664
		23.439	0.000232343
		23.452	0.000231029
		23.465	0.000229722
		23.478	0.000228422
		23.491	0.000227129
		23.504	0.000225842
		23.517	0.000224562
		23.53	0.000223289
		23.543	0.000222023
		23.556	0.000220763
		23.569	0.00021951
		23.582	0.000218263
		23.595	0.000217023
		23.608	0.000215789
		23.621	0.000214562
		23.634	0.000213341
		23.647	0.000212127
		23.66	0.000210919
		23.673	0.000209718
		23.686	0.000208523
		23.699	0.000207334
		23.712	0.000206151
		23.725	0.000204975
		23.738	0.000203804
		23.751	0.00020264
		23.764	0.000201482
		23.777	0.000200331
		23.79	0.000199185
		23.803	0.000198045
		23.816	0.000196912
		23.829	0.000195784
		23.842	0.000194663
		23.855	0.000193547
		23.868	0.000192437
		23.881	0.000191333
		23.894	0.000190235
		23.907	0.000189143
		23.92	0.000188057
		23.933	0.000186976
		23.946	0.000185901
		23.959	0.000184832
		23.972	0.000183768
		23.985	0.000182711
		23.998	0.000181658
		24.011	0.000180612
		24.024	0.000179571
		24.037	0.000178535
		24.05	0.000177505
		24.063	0.000176481
		24.076	0.000175462
		24.089	0.000174449
		24.102	0.000173441
		24.115	0.000172438
		24.128	0.000171441
		24.141	0.000170449
		24.154	0.000169462
		24.167	0.00016848
		24.18	0.000167504
		24.193	0.000166534
		24.206	0.000165568
		24.219	0.000164607
		24.232	0.000163652
		24.245	0.000162702
		24.258	0.000161757
		24.271	0.000160817
		24.284	0.000159882
		24.297	0.000158952
		24.31	0.000158027
		24.323	0.000157107
		24.336	0.000156192
		24.349	0.000155282
		24.362	0.000154377
		24.375	0.000153477
		24.388	0.000152582
		24.401	0.000151691
		24.414	0.000150806
		24.427	0.000149925
		24.44	0.000149049
		24.453	0.000148177
		24.466	0.000147311
		24.479	0.000146449
		24.492	0.000145591
		24.505	0.000144739
		24.518	0.000143891
		24.531	0.000143047
		24.544	0.000142209
		24.557	0.000141374
		24.57	0.000140545
		24.583	0.00013972
		24.596	0.000138899
		24.609	0.000138083
		24.622	0.000137271
		24.635	0.000136464
		24.648	0.000135661
		24.661	0.000134862
		24.674	0.000134068
		24.687	0.000133278
		24.7	0.000132493
		24.713	0.000131712
		24.726	0.000130935
		24.739	0.000130162
		24.752	0.000129393
		24.765	0.000128629
		24.778	0.000127869
		24.791	0.000127113
		24.804	0.000126362
		24.817	0.000125614
		24.83	0.000124871
		24.843	0.000124131
		24.856	0.000123396
		24.869	0.000122664
		24.882	0.000121937
		24.895	0.000121214
		24.908	0.000120495
		24.921	0.000119779
		24.934	0.000119068
		24.947	0.000118361
		24.96	0.000117657
		24.973	0.000116957
		24.986	0.000116262
		24.999	0.00011557
		25.012	0.000114881
		25.025	0.000114197
		25.038	0.000113517
		25.051	0.00011284
		25.064	0.000112167
		25.077	0.000111498
		25.09	0.000110832
		25.103	0.00011017
		25.116	0.000109512
		25.129	0.000108858
		25.142	0.000108207
		25.155	0.000107559
		25.168	0.000106916
		25.181	0.000106184
		25.194	0.000105548
		25.207	0.000104917
		25.22	0.000104288
		25.233	0.000103664
		25.246	0.000103042
		25.259	0.000102425
		25.272	0.00010181
		25.285	0.000101199
		25.298	0.000100592
		25.311	9.99877e-05
		25.324	9.93869e-05
		25.337	9.87895e-05
		25.35	9.81954e-05
		25.363	9.76047e-05
		25.376	9.70172e-05
		25.389	9.6433e-05
		25.402	9.58521e-05
		25.415	9.52745e-05
		25.428	9.47001e-05
		25.441	9.41289e-05
		25.454	9.35609e-05
		25.467	9.29961e-05
		25.48	9.24344e-05
		25.493	9.1876e-05
		25.506	9.13206e-05
		25.519	9.07684e-05
		25.532	9.02193e-05
		25.545	8.96732e-05
		25.558	8.91303e-05
		25.571	8.85904e-05
		25.584	8.80535e-05
		25.597	8.75197e-05
		25.61	8.69889e-05
		25.623	8.64611e-05
		25.636	8.59362e-05
		25.649	8.54144e-05
		25.662	8.48954e-05
		25.675	8.43795e-05
		25.688	8.38664e-05
		25.701	8.33562e-05
		25.714	8.28489e-05
		25.727	8.23445e-05
		25.74	8.1843e-05
		25.753	8.13443e-05
		25.766	8.08484e-05
		25.779	8.03553e-05
		25.792	7.98651e-05
		25.805	7.93776e-05
		25.818	7.88929e-05
		25.831	7.8411e-05
		25.844	7.79318e-05
		25.857	7.74553e-05
		25.87	7.69815e-05
		25.883	7.65105e-05
		25.896	7.60421e-05
		25.909	7.55764e-05
		25.922	7.51133e-05
		25.935	7.46529e-05
		25.948	7.41951e-05
		25.961	7.374e-05
		25.974	7.32874e-05
		25.987	7.28375e-05
[truncated: 1 more rows]
