# Supplementary material for: Arc accretion and crustal reworking from late Archean to Neoproterozoic in Northeast Brazil
Source: Sci Rep. 2020 May 12;10:7855. doi: 10.1038/s41598-020-64688-9 (PMC7217907; doi:10.1038/s41598-020-64688-9)
Supplement: Supplementary file 2 — Supplementary Table 01. [file 41598_2020_64688_MOESM2_ESM.xlsx]

## Sheet: U-Pb
Supplementary Table 1. Campo Grande U-Pb zircon data.
ADE-18P	204Pb cps	206Pb mV1	Th/U	206Pb/204Pb	1s%	207Pb/206Pb	1s %	207Pb/235U	1s %	206Pb/238U	1s %	Rho	207Pb/206Pb	2s abs	206Pb/238U	2s abs	207Pb/235U	2s abs	% U-Pb disc4
050-ZR27C	14.3731	0.0367522	0.451175	808497	19.1137	0.213782	1.39875	17.5277	1.71398	0.594591	0.918651	0.535977	2934.44	44.8662	3008.01	44.0884	2964.17	32.6641	-2.50706
049-ZR26C	97.0997	0.0104602	0.475916	69755.2	33.8268	0.218468	0.673456	15.2321	1.35365	0.505634	1.11424	0.823138	2969.44	21.6251	2637.97	48.154	2829.86	25.6335	11.1628
048-ZR25B	11.5584	0.00825613	0.305774	233735	17.7038	0.221319	0.540588	18.0947	1.09643	0.592923	0.878996	0.801688	2990.31	17.3407	3001.26	42.1143	2994.78	20.991	-0.366129
047-ZR25C	117.975	0.00558673	0.590461	3191.34	5.49823	0.225248	0.57228	18.1009	1.20159	0.582781	0.989457	0.823455	3018.58	18.3101	2960.09	46.8856	2995.11	22.9933	1.93794
046-ZR24B	21.1875	0.0159714	0.325687	437644	21.956	0.217255	0.92568	17.0524	1.24988	0.569221	0.753666	0.602993	2960.46	29.7047	2904.62	35.1991	2937.79	23.8356	1.88617
045-ZR24C	18.6417	0.00900148	0.598309	182681	25.5369	0.220453	0.411854	18.101	0.96954	0.59546	0.795671	0.820668	2984	13.228	3011.52	38.23	2995.12	18.5731	-0.922086
044-ZR23C	38.2608	0.00957454	0.75954	159013	23.4306	0.216927	0.477842	16.1312	1.0772	0.539284	0.891474	0.827588	2958.02	15.3759	2780.45	40.2048	2884.6	20.4946	6.00306
039-ZR21B	9.95137	0.0295066	0.365363	964978	16.1098	0.213412	0.512962	17.2792	1.11321	0.587178	0.915867	0.822727	2931.64	16.5403	2977.97	43.6104	2950.46	21.2583	-1.58042
038-ZR21C	11.3254	0.0122652	0.662015	416302	14.8139	0.219152	0.829117	17.6983	1.20427	0.585669	0.790903	0.656751	2974.47	26.5886	2971.84	37.6078	2973.48	23.017	0.0884576
037-ZR20C	10.7494	0.00884463	0.514058	286851	14.6415	0.219961	0.426144	17.8695	0.896422	0.589159	0.69619	0.776632	2980.4	13.6901	2986.01	33.2339	2982.73	17.1667	-0.188151
036-ZR19C	23.3469	0.0130369	0.732774	208892	27.8448	0.220717	1.22269	18.1419	1.65876	0.596094	1.05793	0.637782	2985.93	39.0849	3014.08	50.8397	2997.29	31.6774	-0.942837
034-ZR17B	17.9862	0.00774605	0.455396	212010	21.4277	0.219063	0.552558	17.0848	1.06524	0.565595	0.831942	0.780989	2973.82	17.7485	2889.71	38.6915	2939.61	20.3343	2.82836
033-ZR17C	8.77958	0.00687649	0.57308	256529	15.4365	0.218893	1.10604	16.3696	1.49231	0.54234	0.930786	0.623724	2972.56	35.4195	2793.24	42.1289	2898.63	28.3615	6.03278
028-ZR14C	48.5412	0.00527926	0.455284	40698.3	39.5591	0.208642	0.622442	13.6343	1.15816	0.473909	0.903661	0.780257	2895.03	20.1222	2500.68	37.4066	2724.64	21.7949	13.6216
027-ZR13B	27.019	0.00844719	0.507809	114241	26.0283	0.216557	0.514109	16.6702	0.956073	0.558259	0.715873	0.748764	2955.27	16.5434	2859.43	33.0236	2916.06	18.2347	3.24296
020-ZR11C	26.9666	0.0115401	0.698863	158620	24.3063	0.215207	1.40382	13.9086	1.94229	0.468696	1.29015	0.664241	2945.17	44.986	2477.84	52.9731	2743.5	36.4683	15.8677
019-ZR10C	9.46442	0.00518014	0.372924	203528	18.3326	0.2241	0.657586	17.3247	1.19915	0.560646	0.931801	0.77705	3010.39	21.0439	2869.3	43.0854	2952.99	22.8935	4.6867
018-ZR9B	19.1307	0.00749742	0.40348	195903	18.4947	0.219763	0.495357	16.6407	1.03976	0.549138	0.835718	0.803762	2978.96	15.9093	2821.58	38.1379	2914.36	19.8211	5.28283
017-ZR9C	15.3539	0.0116356	0.566021	324817	19.707	0.21708	0.455054	15.6291	1.0437	0.522132	0.863096	0.826961	2959.16	14.6431	2708.22	38.1147	2854.4	19.8234	8.48025
015-ZR7C	12.7267	0.0112117	1.13385	354027	16.0548	0.220105	0.576742	17.1313	1.13667	0.56445	0.906693	0.797676	2981.46	18.5106	2884.99	42.1078	2942.21	21.6937	3.23562
014-ZR6C	7.25126	0.0216366	0.16314	943566	14.6847	0.21492	0.412958	16.2135	0.987329	0.547098	0.816696	0.827177	2943.01	13.3102	2813.09	37.1817	2889.47	18.7983	4.4146
013-ZR5C	11.3631	0.0173662	0.923406	626750	15.2544	0.216835	0.479574	17.6645	1.07068	0.590796	0.882645	0.824381	2957.33	15.4324	2992.65	42.1936	2971.64	20.4744	-1.19414
010-ZR4C	51.8801	0.00532552	0.525887	121984	28.6726	0.219271	1.18591	14.7653	1.70631	0.488346	1.16954	0.68542	2975.35	37.9511	2563.52	49.3804	2800.24	32.1967	13.8415
009-ZR3B	75.9554	0.00596389	0.456905	80509.5	39.1249	0.211916	0.955795	13.2885	1.96464	0.454758	1.676	0.853082	2920.25	30.7726	2416.37	67.3716	2700.37	36.7701	17.2547
008-ZR3C	12.991	0.0178878	0.551118	490232	17.7163	0.221403	0.578384	17.8042	1.16119	0.583183	0.936234	0.806273	2990.92	18.5482	2961.72	44.3873	2979.22	22.2051	0.976262
005-ZR1B	98.7797	0.00902244	0.383722	10435	17.8719	0.211817	0.551156	14.3363	0.999591	0.490844	0.747072	0.747377	2919.49	17.7868	2574.32	31.6729	2772.22	18.8876	11.8229
004-ZR1C	75.8849	0.0199357	0.702474	27352.6	18.3752	0.220244	0.397839	17.7176	1.45667	0.583401	1.35141	0.927742	2982.47	12.7806	2962.61	64.0374	2974.53	27.8098	0.665929
ADE-10P	204Pb cps	206Pb mV1	Th/U	206Pb/204Pb	1s%	207Pb/206Pb	1s %	207Pb/235U	1s %	206Pb/238U	1s %	Rho	207Pb/206Pb	2s abs	206Pb/238U	2s abs	207Pb/235U	2s abs	% U-Pb disc4
048-ZR35	44.238	0.0263507	0.22387	692032	60.6047	0.212606	1.51262	15.6194	2.25824	0.532787	1.63534	0.724165	2925.52	48.525	2753.18	73.0795	2853.8	42.6491	5.8906
047-ZR34	37.0041	0.00941554	0.539507	289747	18.7188	0.212045	0.507568	17.4005	1.17962	0.595114	0.99829	0.846282	2921.24	16.3817	3010.12	47.9298	2957.18	22.528	-3.04273
046-ZR33	18.8219	0.0211986	0.578457	501395	21.91	0.21295	0.443245	17.1499	1.00474	0.584051	0.82204	0.81816	2928.13	14.3023	2965.26	39.0181	2943.26	19.1889	-1.26796
045-ZR32	15.5966	0.0108328	0.582507	336071	17.69	0.213388	0.464932	16.7148	1.1136	0.568063	0.941616	0.845564	2931.45	14.9959	2899.86	43.9051	2918.62	21.2266	1.07768
044-ZR31	133.64	0.0439284	0.125206	157120	47.2617	0.209649	0.533293	16.0729	1.12615	0.555989	0.920065	0.817	2902.84	17.2371	2850.03	42.3168	2881.14	21.4166	1.8191
042-ZR29	149.097	0.0232426	0.414785	56331	31.0041	0.209836	0.675457	16.27	1.3738	0.562307	1.13745	0.827958	2904.28	21.8118	2876.16	52.6744	2892.8	26.1146	0.968364
039-ZR28	88.2485	0.0418316	0.302557	79718.4	46.652	0.210225	1.07877	16.2304	2.09952	0.559899	1.76265	0.83955	2907.28	34.747	2866.21	81.3125	2890.46	39.7699	1.41275
038-ZR27	12.0647	0.0124174	0.237714	456441	15.0938	0.209437	0.739495	14.7641	1.8511	0.511235	1.65603	0.894618	2901.19	23.8775	2661.9	72.0263	2800.16	34.9052	8.248
037-ZR26	55.7292	0.0364105	0.173864	122112	53.1809	0.218309	1.28024	16.4453	2.13675	0.546306	1.67015	0.781631	2968.26	40.973	2809.79	75.852	2903.05	40.4986	5.33883
036-ZR25	82.0857	0.0252794	0.305994	152044	41.5399	0.210254	1.08686	14.8879	2.0965	0.513517	1.75407	0.836665	2907.5	35.0052	2671.63	76.5021	2808.1	39.5085	8.11267
031-ZR22	13.727	0.00775984	0.393559	316641	15.7222	0.205193	0.808433	13.6174	1.44046	0.48128	1.13317	0.786672	2867.96	26.1696	2532.84	47.3813	2723.47	27.07	11.685
028-ZR20	13.5014	0.0125396	0.556676	409625	15.8359	0.211537	0.462718	17.377	1.02093	0.595738	0.831198	0.81416	2917.36	14.943	3012.64	39.946	2955.88	19.5104	-3.26614
023-ZR15	91.9871	0.0617085	0.150926	390068	65.1904	0.212644	0.491823	16.5732	1.158	0.565221	0.980702	0.846894	2925.81	15.8687	2888.17	45.5785	2910.47	22.0578	1.2865
022-ZR14	57.8843	0.0285654	0.336928	44218.1	14.3725	0.212456	0.573747	15.3755	2.399	0.52484	2.29973	0.958617	2924.37	18.5056	2719.68	101.652	2838.79	45.2355	6.99959
019-ZR13	178.171	0.00885368	0.514502	369945	51.9936	0.212316	1.06486	15.8352	1.46843	0.540888	0.940785	0.640673	2923.3	34.2537	2787.17	42.5069	2866.91	27.8572	4.657
018-ZR12	541.253	0.0368897	0.306528	69757.9	73.549	0.210233	0.91112	16.3002	2.57102	0.562288	2.37544	0.923929	2907.35	29.3747	2876.07	109.759	2894.57	48.6071	1.07556
016-ZR10	8.02776	0.0166598	0.359761	658708	14.8047	0.2112	0.40356	16.6798	0.983478	0.572747	0.816747	0.830468	2914.78	13.0399	2919.09	38.2908	2916.61	18.7556	-0.147996
015-ZR9	227.146	0.0476257	0.343168	61044.8	75.0916	0.204624	1.24405	14.7808	1.94662	0.52385	1.45065	0.745215	2863.44	40.1876	2715.49	64.1352	2801.23	36.6929	5.16697
014-ZR8	24.1807	0.0222065	0.2834	678856	37.2504	0.209286	0.321665	16.5487	0.930382	0.573443	0.790474	0.849623	2900.02	10.412	2921.94	37.0894	2909.05	17.7395	-0.755856
035-ZR24	67.5688	0.0440696	0.172141	196193	55.0677	0.20127	0.571543	13.3741	1.43903	0.481896	1.26762	0.880884	2836.52	18.5781	2535.52	53.0371	2706.43	27.0099	10.6116
034-ZR23	254.587	0.0549001	0.321794	18639.5	14.931	0.205149	0.907319	14.1424	1.46987	0.499943	1.09544	0.745264	2867.61	29.3551	2613.55	46.9883	2759.31	27.6887	8.85947
026-ZR18	173.213	0.0389695	0.182103	16560.5	6.90741	0.194859	0.878269	10.548	1.65602	0.39257	1.35417	0.817722	2783.61	28.6347	2134.74	49.124	2484.15	30.4878	23.3104
025-ZR17	165.281	0.0220661	0.227914	9197.82	9.11188	0.187583	0.955021	8.8241	3.34815	0.341148	3.18759	0.952046	2721.08	31.3025	1892.19	104.117	2319.99	60.1717	30.4619
ADE-15	204Pb cps	206Pb mV1	Th/U	206Pb/204Pb	1s%	207Pb/206Pb	1s %	207Pb/235U	1s %	206Pb/238U	1s %	Rho	207Pb/206Pb	2s abs	206Pb/238U	2s abs	207Pb/235U	2s abs	% U-Pb disc4
017-ZR8C	11.0755	0.00575624	0.478041	159816	15.457	0.261476	0.684303	22.8743	1.18176	0.634427	0.889382	0.752589	3255.62	21.4636	3167.07	44.4328	3221.61	22.8644	2.7199
033-ZR16C	263.994	0.0260618	0.127345	6247.94	2.96995	0.171559	1.03402	10.2594	1.41267	0.433687	0.888346	0.628841	2572.91	34.3557	2322.32	34.5995	2458.45	25.9733	9.73952
076-ZR44C	30.6992	0.00900692	0.557879	113258	24.0809	0.224271	0.844522	16.6409	1.31633	0.53811	0.939264	0.713547	3011.61	26.9949	2775.53	42.2967	2914.37	25.061	7.83884
018-ZR9C	33.1249	0.00855742	0.421495	105096	29.53	0.211264	1.26259	14.9995	1.62727	0.514892	0.957394	0.588342	2915.27	40.5971	2677.48	41.8859	2815.2	30.7467	8.15656
029-ZR15C	21.7653	0.0210731	0.19771	390100	21.2118	0.195697	1.67023	12.8751	2.01377	0.477127	1.06223	0.527483	2790.64	54.1764	2514.74	44.161	2670.56	37.5974	9.88667
035-ZR25	49.8777	0.0138458	0.137437	311045	55.2475	0.208364	1.88194	10.7704	2.58039	0.374866	1.7261	0.66893	2892.86	60.4192	2052.25	60.5355	2503.52	47.3924	29.0579
010-ZR7	363.601	0.0335576	0.448522	6416.91	4.67891	0.202858	1.09714	9.712	2.22198	0.347203	1.89636	0.853455	2849.33	35.5157	1921.23	62.8578	2407.84	40.5041	32.5726
009-ZR6	126.151	0.0130598	0.476368	7324.57	6.65391	0.191126	1.39902	8.79846	3.11884	0.333851	2.76272	0.885815	2751.88	45.61	1857.02	88.8449	2317.33	56.0907	32.5181
024-ZR16	9.65766	0.0117035	0.127103	481170	17.2435	0.209019	0.808712	15.5298	1.74147	0.538823	1.49713	0.859695	2897.95	26.1096	2778.52	67.4107	2848.32	32.9567	4.12129
029-ZR21	31.6211	0.0299109	0.239513	348922	30.8788	0.213398	1.26659	17.8784	2.24327	0.60758	1.81404	0.808656	2931.53	40.6676	3060.31	88.0928	2983.21	42.6906	-4.39291
014-ZR9	18.3732	0.0179204	0.376319	340675	21.2091	0.200518	1.19498	12.8416	1.64729	0.464444	1.07159	0.650517	2830.42	38.7267	2459.15	43.7422	2668.1	30.8011	13.1171
008-ZR5	26.3157	0.0193927	0.224265	552568	22.4992	0.209892	1.34636	15.5529	1.78975	0.53738	1.11946	0.625488	2904.71	43.3103	2772.47	50.3513	2849.74	33.8659	4.55255
039-ZR29	22.2563	0.00741084	0.313545	164897	21.3745	0.199947	0.599751	11.585	1.20608	0.420189	0.978585	0.811378	2825.77	19.5107	2261.34	37.275	2571.46	22.4222	19.9744
036-ZR26	13.6632	0.0210423	0.341863	629270	18.4804	0.205939	0.583815	14.9772	1.4422	0.527424	1.26563	0.877566	2873.85	18.9128	2730.59	56.2221	2813.79	27.2707	4.98516
026-ZR13C	17.4676	0.00565824	0.489053	256868	46.5266	0.223893	0.667264	18.2844	1.2999	0.592251	1.05223	0.809475	3008.9	21.3552	2998.54	50.3624	3004.82	24.876	0.34424
070-ZR41C	34.0173	0.0136979	0.240031	177514	40.3561	0.21825	0.688269	17.1438	1.26627	0.569663	0.996203	0.786726	2967.82	22.102	2906.44	46.529	2942.91	24.1534	2.0684
067-ZR38C	904.605	0.0231849	0.340581	2306.57	21.5147	0.212579	1.43866	15.94	1.93592	0.543793	1.24126	0.641175	2925.31	46.1725	2799.31	56.2482	2873.21	36.6603	4.30736
078-ZR46C	46.112	0.00990336	0.393852	72594.8	31.5336	0.210929	0.601139	16.02	1.59659	0.550799	1.43194	0.896872	2912.7	19.4058	2828.5	65.4047	2877.99	30.2911	2.89079
010-ZR5C	36.6499	0.0167971	0.426114	101629	30.4642	0.207558	0.720681	15.4762	1.23453	0.54074	0.931344	0.754409	2886.58	23.3023	2786.55	42.0735	2845.02	23.4134	3.46533
069-ZR40C	50.1563	0.0224377	0.476026	98780.7	54.8752	0.206901	0.637277	15.2594	1.9582	0.534862	1.81415	0.926436	2881.42	20.6247	2761.9	81.2501	2831.57	36.9819	4.14791
048-ZR25C	16.6626	0.00968592	0.191842	273498	17.4501	0.206538	0.552728	15.26	1.12722	0.53582	0.909848	0.807161	2878.58	17.9015	2765.93	40.8608	2831.6	21.3705	3.91331
014-ZR6C	50.2669	0.0128074	0.383746	73434.2	39.4144	0.205425	0.559359	13.8043	1.3318	0.487335	1.15044	0.863824	2869.79	18.1296	2559.14	48.5079	2736.37	25.0635	10.825
056-ZR30C	25.698	0.00657981	0.278472	104520	24.432	0.205368	0.793586	13.5801	1.39369	0.479553	1.08411	0.777873	2869.34	25.688	2525.32	45.2239	2720.88	26.1918	11.9897
009-ZR4C	17.825	0.0215135	0.773824	464233	21.5013	0.203808	0.669043	13.2744	1.30675	0.472347	1.05957	0.810843	2856.94	21.6958	2493.84	43.7513	2699.37	24.5293	12.7093
055-ZR29C	21.9477	0.0127837	0.482677	241611	27.6675	0.203406	0.535817	12.817	1.65648	0.456973	1.523	0.91942	2853.72	17.3937	2426.18	61.4401	2666.3	30.9673	14.982
007-ZR3C	486.341	0.0421985	0.518168	6953.43	12.2187	0.203281	0.440186	12.9748	1.13885	0.462882	0.982816	0.862988	2852.72	14.2984	2452.27	40.032	2677.83	21.3598	14.0375
050-ZR27C	269.912	0.0120145	0.148893	2717.69	3.70641	0.201336	0.769053	10.2321	1.69058	0.36856	1.45923	0.863149	2837.06	24.9689	2022.62	50.5665	2455.98	31.0368	28.707
027-ZR14C	25.0538	0.00354757	0.13571	83393.2	51.759	0.200566	2.01369	10.0875	2.95051	0.364747	2.12444	0.720025	2830.81	64.9561	2004.64	72.9965	2442.83	53.795	29.1851
054-ZR28C	118.426	0.0331194	0.328534	103227	58.2449	0.199537	2.01752	11.637	2.88842	0.422946	2.03354	0.704032	2822.41	65.1271	2273.84	77.6943	2575.65	53.3096	19.4363
045-ZR22C	683.47	0.0297054	0.137347	3740	16.5198	0.198623	0.496152	13.1497	1.06817	0.480122	0.870362	0.814815	2814.92	16.1658	2527.8	36.3488	2690.45	20.0596	10.1999
020-ZR11C	83.8135	0.0269155	0.81962	24701.3	15.4013	0.19485	1.11157	11.2524	1.56608	0.418805	1.03909	0.663498	2783.54	36.1934	2255.05	39.4843	2544.27	28.9996	18.9861
015-ZR6B	224.162	0.0282224	0.234997	8232.26	3.2495	0.194779	0.530623	12.7816	1.17057	0.475893	0.975386	0.833258	2782.94	17.3356	2509.35	40.4853	2663.69	21.9278	9.83082
038-ZR19B	295.041	0.0123793	0.12768	2890.6	4.68778	0.193691	0.572117	11.0537	1.06304	0.413871	0.815745	0.767371	2773.76	18.7025	2232.6	30.7496	2527.67	19.701	19.51
057-ZR31C	1	0.00599099	0.00986355	374437	25.0132	0.191631	1.22976	7.14503	4.59775	0.270399	4.41472	0.96019	2756.21	40.1144	1542.82	120.582	2129.67	80.2976	44.0237
058-ZR32C	44.1795	0.0307276	0.433187	205289	33.9894	0.187667	0.948719	10.3886	1.6773	0.401452	1.33265	0.794524	2721.83	31.0949	2175.72	49.1239	2470.03	30.8358	20.064
006-ZR2C	367.619	0.0301157	0.0444706	5860.78	5.64867	0.168799	0.640188	4.80141	1.89015	0.206283	1.7394	0.920247	2545.77	21.3755	1208.98	38.2929	1785.15	31.5222	52.5101
030-ZR22	65.7663	0.0370727	0.0304362	98231.2	42.8883	0.122473	0.693519	6.1429	1.18081	0.363746	0.880937	0.746045	1992.57	24.5578	1999.91	30.2585	1996.36	20.5184	-0.368305
027-ZR19	59.573	0.0444648	0.0455637	489542	32.7989	0.122533	0.531922	6.07321	0.997601	0.359444	0.758271	0.760094	1993.43	18.8519	1979.54	25.8231	1986.41	17.3207	0.696891
026-ZR18	74.6789	0.0922958	0.0207342	339987	46.736	0.119181	0.544442	5.71148	1.01686	0.347542	0.774791	0.761942	1943.98	19.406	1922.85	25.7374	1933.11	17.4977	1.08682
028-ZR20	39.3833	0.0268843	0.0342372	270687	29.4747	0.124577	2.12045	6.21182	2.69438	0.361617	1.62051	0.601443	2022.79	74.193	1989.83	55.3684	2006.11	46.5909	1.62924
020-ZR15	171.82	0.0253019	0.105244	29946.7	28.1591	0.124051	2.15646	6.01948	2.64444	0.351906	1.48508	0.561586	2015.29	75.5015	1943.69	49.744	1978.67	45.5375	3.55253
016-ZR11	17.151	0.0249925	0.0460324	3.16216e+07	98.9366	0.118062	0.687366	5.59857	1.09067	0.343902	0.761441	0.698142	1927.09	24.5281	1905.41	25.0974	1915.88	18.7059	1.12504
015-ZR10	15.6877	0.0343205	0.0497114	973409	20.2507	0.122887	0.432219	6.16204	1.05059	0.36365	0.882962	0.840448	1998.56	15.3184	1999.45	30.3222	1999.08	18.2736	-0.0443807
037-ZR27	112.55	0.0500804	0.0426348	43956.6	15.4334	0.121557	0.463857	6.01891	1.47281	0.359092	1.34786	0.915159	1979.2	16.4736	1977.87	45.8329	1978.58	25.4875	0.0671478
006-ZR3	202.863	0.0495333	0.00503836	16055.7	4.36972	0.120072	0.457592	4.79237	1.61781	0.289451	1.50686	0.931419	1957.28	16.2934	1638.79	43.5369	1783.56	27.0016	16.2724
004-ZR1	9.81209	0.0207859	0.0220672	1.0881e+06	30.4297	0.110131	0.436521	3.42759	1.35505	0.225708	1.22814	0.90634	1801.56	15.8381	1311.97	29.1249	1510.74	21.1919	27.1762
036-ZR18C	21.4904	0.0105931	0.0936752	211588	19.7898	0.123252	2.03282	2.4805	2.95145	0.145952	2.10746	0.714043	2003.83	71.3185	878.231	34.5596	1266.36	42.2731	56.1725
079-ZR46B	96.8409	0.0365495	0.0335443	29184.2	8.78427	0.121488	0.670786	5.95487	1.46003	0.355471	1.24275	0.851184	1978.2	23.7957	1960.67	41.9508	1969.28	25.2292	0.88598
060-ZR34C	18.2758	0.0351409	0.0677132	502453	24.0733	0.121109	1.01516	6.25103	1.28638	0.37432	0.6978	0.542454	1972.62	35.9612	2049.69	24.4806	2011.62	22.3966	-3.90709
074-ZR42C	31.6403	0.0183312	0.0604109	215184	26.4044	0.121079	0.508917	6.04079	1.1127	0.361819	0.917503	0.824574	1972.19	18.0838	1990.79	31.3905	1981.74	19.295	-0.943202
005-ZR1B	34.1975	0.056157	0.0377212	309811	39.939	0.120959	0.418945	6.329	0.849751	0.379457	0.639742	0.752858	1970.42	14.8978	2073.75	22.6686	2022.48	14.8475	-5.24386
066-ZR37C	24.7198	0.0372849	0.0288619	622342	23.3401	0.120799	0.872346	6.09276	1.17723	0.365777	0.698278	0.593153	1968.06	30.9451	2009.5	24.0884	1989.21	20.4331	-2.10565
068-ZR39C	93.6725	0.0315542	0.0388199	101627	52.0663	0.120781	0.785304	6.03523	1.25734	0.362376	0.909352	0.723232	1967.8	27.8728	1993.43	31.1471	1980.94	21.787	-1.30238
040-ZR20B	17.2722	0.022647	0.0335433	549421	19.3791	0.120288	0.648393	5.7453	1.1096	0.346382	0.820676	0.739613	1960.5	23.052	1917.3	27.1925	1938.21	19.1027	2.20343
025-ZR12C	88.829	0.0280524	0.0553567	23226.6	9.83515	0.119225	0.608107	5.16745	1.1468	0.314323	0.898924	0.783854	1944.64	21.6653	1761.94	27.6872	1847.27	19.4196	9.39468
049-ZR26C	19.6339	0.0232127	0.0477382	469433	22.0801	0.119184	1.00801	5.68269	1.57152	0.345782	1.1473	0.730056	1944.03	35.8292	1914.42	37.95	1928.74	26.9585	1.52287
053-ZR27B	109.443	0.0531462	0.0240869	135279	51.93	0.118324	0.598297	4.78255	1.3449	0.293125	1.14608	0.852169	1931.07	21.3511	1657.13	33.4513	1781.84	22.4639	14.1858
034-ZR24	462.691	0.0277499	0.00632074	4287.5	4.36303	0.0636648	0.72622	0.797486	1.254	0.0908427	0.952801	0.759809	730.513	30.6266	560.519	10.226	595.41	11.267	23.2706
028-ZR14B	40.2565	0.00473826	0.0140243	43831.4	30.6341	0.0625211	0.6595	0.86095	1.15873	0.0998659	0.877737	0.757499	691.983	28.0005	613.623	10.2711	630.641	10.8574	11.324
025-ZR17	15.7728	0.0183528	0.00955995	482176	20.6896	0.0601812	0.782712	0.79559	1.45506	0.0958727	1.1693	0.803611	610.095	33.6564	590.176	13.1822	594.338	13.0505	3.26498
075-ZR43C	28.2284	0.0132819	0.00572606	173053	29.3459	0.0592283	0.535123	0.813894	1.16893	0.0996563	0.970948	0.830632	575.498	23.1827	612.395	11.3397	604.636	10.6235	-6.41133
033-ZR23	63.7539	0.0306941	0.0070892	195405	34.154	0.0596561	0.538574	0.816678	1.0869	0.0992801	0.868336	0.798907	591.124	23.2705	610.188	10.1069	606.193	9.89841	-3.22504
059-ZR33C	43.239	0.0185384	0.0242981	82739.6	43.1423	0.0599741	0.955123	0.747864	1.4455	0.0904325	1.01977	0.705477	602.641	41.0733	558.095	10.8991	566.984	12.5214	7.39193
034-ZR16B	20.242	0.0133444	0.00558523	317236	20.8776	0.0599099	0.977513	0.849556	1.41335	0.102839	0.951172	0.672992	600.321	42.0461	631.028	11.4304	624.405	13.141	-5.11497
073-ZR41B	52.4922	0.0248571	0.00997463	74184.4	39.2595	0.0592754	0.560501	0.839778	1.19613	0.102744	0.989587	0.827321	577.228	24.2709	630.469	11.8818	619.023	11.0575	-9.22358
ADE-23	204Pb cps	206Pb mV1	Th/U	206Pb/204Pb	1s%	207Pb/206Pb	1s %	207Pb/235U	1s %	206Pb/238U	1s %	Rho	207Pb/206Pb	2s abs	206Pb/238U	2s abs	207Pb/235U	2s abs	% U-Pb disc4
040-ZR30	9.52824	0.0107674	0.367674	388044	16.8623	0.183235	0.753771	13.0377	1.27933	0.51601	0.964996	0.754299	2682.37	24.8241	2682.24	42.2783	2682.38	23.9872	0.00493316
038-ZR28	9.50122	0.0124009	0.36624	416473	15.2248	0.179318	0.488556	11.6102	0.9887	0.46955	0.775595	0.78446	2646.57	16.1689	2481.59	31.9112	2573.49	18.4023	6.23402
035-ZR25	9.21652	0.0110868	0.347067	377506	17.8387	0.177617	0.406887	10.6492	1.21795	0.434807	1.08653	0.892099	2630.74	13.4927	2327.35	42.3819	2493	22.4856	11.5326
027-ZR19	274.09	0.0135444	0.198552	201729	40.6143	0.167332	0.93983	9.41443	1.52966	0.408021	1.14861	0.750888	2531.13	31.3711	2205.87	42.8421	2379.24	27.8887	12.8505
026-ZR18B	11.6818	0.0236387	0.405092	868227	14.1301	0.176293	0.461143	12.1251	1.14812	0.498786	0.983991	0.857044	2618.31	15.3052	2608.58	42.1506	2614.13	21.4258	0.371529
025-ZR17	14.9269	0.0232448	0.458692	827172	23.0631	0.161133	0.65519	8.20902	1.34744	0.369465	1.1176	0.829425	2467.58	22.0449	2026.88	38.8154	2254.34	24.2467	17.8597
024-ZR16	6.01351	0.0107491	0.363821	764391	35.9291	0.183778	0.409095	12.8649	1.09642	0.507667	0.947356	0.864046	2687.26	13.4933	2646.66	41.0623	2669.81	20.5554	1.51088
020-ZR15	11.9353	0.012589	0.41862	829567	56.7462	0.179877	0.607744	12.2395	1.21625	0.493461	0.986213	0.810864	2651.74	20.0897	2585.63	41.9441	2622.94	22.7062	2.49296
017-ZR12B	9.08318	0.0113708	0.319955	753478	42.1854	0.182963	0.369452	13.1447	1.20351	0.521018	1.08381	0.900542	2679.91	12.197	2703.5	47.7766	2690.09	22.5865	-0.880043
013-ZR8	12.8347	0.0376822	0.467084	1.16309e+06	16.4729	0.175425	0.375483	11.6289	1.15534	0.480741	1.02787	0.889673	2610.09	12.4782	2530.49	42.9532	2575	21.4902	3.04953
058-ZR41	7.51445	0.00308773	0.269044	138325	12.2717	0.178001	0.819782	12.0639	1.47962	0.491508	1.1747	0.793925	2634.33	27.1107	2577.2	49.813	2609.38	27.5596	2.16885
056-ZR39	8.79447	0.00589655	0.304919	178722	16.1089	0.180592	0.625075	12.6237	1.11519	0.506938	0.84595	0.758572	2658.31	20.6477	2643.54	36.6383	2651.99	20.8769	0.555647
055-ZR38	12.6433	0.00538836	0.27848	189053	17.6105	0.173017	0.811783	10.4824	1.50693	0.439377	1.21431	0.805819	2587.04	26.9695	2347.85	47.7021	2478.36	27.7467	9.24589
054-ZR37C	9.65968	0.00367039	0.324342	135685	13.5074	0.180221	0.705916	11.3094	1.39623	0.455092	1.14624	0.820949	2654.9	23.3148	2417.85	46.1374	2548.98	25.8851	8.92897
053-ZR36	11.0176	0.005538	0.256278	220553	17.5271	0.163698	0.756507	9.1537	1.18973	0.405527	0.840153	0.706172	2494.22	25.3712	2194.44	31.2148	2353.49	21.6651	12.019
050-ZR35	10.0654	0.0211775	0.474068	796624	15.6959	0.173992	1.05152	12.0239	1.58486	0.501168	1.1264	0.710727	2596.42	34.8546	2618.81	48.3927	2606.27	29.4983	-0.862564
048-ZR33	11.5069	0.00390918	0.290153	134781	18.1821	0.180785	0.639086	12.3083	1.08967	0.493745	0.801036	0.735117	2660.08	21.1053	2586.86	34.092	2628.21	20.3634	2.75274
046-ZR31	9.50819	0.00979633	0.496144	490951	27.2976	0.181487	0.571254	12.7437	1.36329	0.509231	1.18108	0.866341	2666.51	18.8611	2653.34	51.2768	2660.89	25.51	0.49362
045-ZR30	12.5673	0.0104427	0.414062	316069	16.088	0.18046	0.927144	12.7423	1.46112	0.512076	1.06676	0.730097	2657.1	30.5762	2665.49	46.4933	2660.79	27.328	-0.315575
044-ZR29	17.6005	0.0336385	0.427056	1.62765e+06	63.5576	0.174167	0.73421	12.4016	1.22457	0.516389	0.907307	0.740921	2598.09	24.3773	2683.85	39.774	2635.3	22.8831	-3.30067
037-ZR26C	14.4693	0.0206573	0.407776	544929	17.4213	0.176081	0.543602	12.4289	1.27378	0.511899	1.09074	0.856303	2616.3	18.0369	2664.73	47.5259	2637.36	23.8012	-1.85113
036-ZR25	9.9626	0.00275191	0.296162	103496	14.3808	0.184359	0.675029	12.6601	1.16993	0.498011	0.880787	0.752852	2692.48	22.2199	2605.24	37.6971	2654.7	21.9008	3.24008
035-ZR24	14.7615	0.0139909	0.413379	404663	19.0871	0.17921	0.42877	12.1631	1.06015	0.492208	0.89598	0.845145	2645.57	14.1965	2580.22	38.0474	2617.07	19.7968	2.47016
034-ZR23	9.55144	0.00272836	0.326205	90433.1	16.9157	0.181347	0.703533	12.107	1.15848	0.484165	0.842504	0.727252	2665.22	23.2137	2545.38	35.3863	2612.73	21.6156	4.49655
033-ZR22	11.5495	0.0200561	0.433854	1.00513e+06	25.0679	0.176017	0.497919	12.642	0.984783	0.520867	0.764579	0.776393	2615.7	16.5265	2702.86	33.7162	2653.35	18.4486	-3.33225
029-ZR20	12.667	0.00626159	0.385534	201334	15.1802	0.181798	0.712603	12.3089	1.1896	0.491017	0.877523	0.737664	2669.34	23.5026	2575.07	37.2044	2628.25	22.2208	3.53153
028-ZR19	5.65827	0.00460127	0.417773	191721	14.1019	0.183217	0.578163	12.8682	1.08223	0.509354	0.836456	0.7729	2682.21	19.0603	2653.87	36.3419	2670.05	20.2911	1.05656
024-ZR15	12.1201	0.00438331	0.181385	121175	19.1749	0.151029	1.5955	7.7046	2.10854	0.369961	1.32779	0.62972	2357.61	53.9926	2029.22	46.1474	2197.14	37.551	13.9291
019-ZR13B	11.8354	0.00253009	0.371641	445018	85.4041	0.186087	1.29348	12.0452	1.78594	0.469425	1.17439	0.657576	2707.88	42.3662	2481.04	48.2799	2607.93	33.215	8.37713
018-ZR13C	13.0405	0.00537076	0.127661	426854	65.7536	0.154275	0.748529	7.949	1.24732	0.373665	0.926405	0.742714	2393.86	25.3608	2046.62	32.4492	2225.25	22.376	14.5054
016-ZR11	19.1144	0.0431116	0.241863	862579	23.4055	0.172228	0.491446	11.7492	1.0281	0.494734	0.823511	0.801006	2579.42	16.3694	2591.13	35.0941	2584.63	19.15	-0.453998
015-ZR10	8.952	0.0124151	0.0862357	539967	14.4133	0.15685	1.30944	7.96639	1.67802	0.368336	0.981755	0.585067	2421.98	44.0936	2021.56	34.0274	2227.23	30.0527	16.5326
014-ZR9	13.8923	0.00679466	0.349492	172807	23.5348	0.179523	0.622604	13.0265	1.11239	0.526225	0.844088	0.758805	2648.47	20.5856	2725.53	37.4678	2681.57	20.8719	-2.90947
013-ZR8	18.4726	0.0319844	0.300961	805400	21.8609	0.174654	0.659294	12.4959	1.00406	0.518868	0.660436	0.657766	2602.74	21.8895	2694.38	29.0554	2642.42	18.7921	-3.52058
010-ZR7	14.7377	0.0327565	0.21495	753028	20.5301	0.171181	0.647021	11.1082	1.04462	0.4706	0.731642	0.700391	2569.22	21.5534	2486.19	30.1506	2532.24	19.3691	3.23172
008-ZR5	12.7269	0.0231828	0.486985	660430	19.9384	0.162731	1.1795	8.93778	1.65317	0.398313	1.09747	0.66386	2484.24	39.4997	2161.27	40.2424	2331.67	29.9715	13.0007
007-ZR4	13.6426	0.0108249	0.408639	349442	15.8638	0.179585	0.50019	12.9774	0.973642	0.524063	0.748662	0.76893	2649.04	16.5489	2716.39	33.1479	2678.01	18.2753	-2.54249
006-ZR3	13.1835	0.030191	0.133054	783760	17.8601	0.167364	0.927708	10.1001	1.40997	0.437653	0.995024	0.705707	2531.46	30.9677	2340.12	38.9943	2443.98	25.8879	7.5582
005-ZR2	9.4402	0.0091275	0.382038	311129	15.0576	0.180243	0.55482	12.1951	1.21442	0.490674	1.01475	0.835577	2655.11	18.34	2573.59	42.9923	2619.53	22.6661	3.07021
004-ZR1	5.54772	0.00464694	0.286932	186334	13.7684	0.184168	1.40595	12.5274	1.74147	0.493303	0.958501	0.550397	2690.77	46.0939	2584.95	40.7587	2644.79	32.4896	3.93249
047-ZR32	9.47101	0.036613	0.345107	1.22166e+06	15.6863	0.152407	0.732221	8.1859	1.28362	0.389517	0.98704	0.768948	2373.11	24.8638	2120.59	35.6243	2251.78	23.0978	10.6409
026-ZR17	15.7724	0.0268384	0.0800789	745848	18.7447	0.161926	0.534813	9.71332	0.995241	0.435027	0.753118	0.75672	2475.87	17.9922	2328.34	29.4017	2407.97	18.2423	5.9588
009-ZR6	12.1478	0.0404048	0.114364	1.39299e+06	17.0998	0.15993	0.560895	9.24353	1.03315	0.419156	0.784543	0.759368	2454.92	18.9066	2256.65	29.8406	2362.44	18.845	8.07643
049-ZR34	10.7127	0.0262621	0.36938	2.46035e+07	96.4851	0.163368	0.686912	10.0603	1.32353	0.446591	1.06892	0.807629	2490.82	23.0543	2380.08	42.4759	2440.33	24.3017	4.44618
020-ZR14	22.2869	0.0196072	0.30074	337389	22.5209	0.162455	0.850557	10.1954	1.33385	0.455132	0.958339	0.718476	2481.37	28.5464	2418.03	38.588	2452.66	24.5192	2.55283
039-ZR29B	11.813	0.00840017	0.320982	417726	20.9492	0.167795	0.90071	11.0849	1.62074	0.479092	1.29546	0.799303	2535.77	30.0584	2523.31	53.9867	2530.29	29.9677	0.491427
019-ZR14	7.88627	0.0117296	0.441162	554167	25.3515	0.168634	0.803715	8.86527	1.69643	0.381252	1.44728	0.853134	2544.13	26.8145	2082.13	51.4013	2324.23	30.7248	18.1597
008-ZR5B	29.6692	0.057819	0.298204	1.17973e+06	25.205	0.165997	0.506161	10.4706	1.50085	0.457445	1.36348	0.908468	2517.68	16.9604	2428.27	55.0573	2477.32	27.6328	3.55159
005-ZR2	13.4039	0.00994521	0.373444	329473	15.5872	0.166894	0.40489	9.70426	1.58589	0.421684	1.48789	0.938205	2526.74	13.5629	2268.12	56.7735	2407.11	28.9891	10.2353
004-ZR1	112.4	0.0512258	0.244963	427724	24.047	0.166498	0.842769	7.76612	1.94132	0.338269	1.70914	0.880403	2522.74	28.1703	1878.34	55.5787	2204.29	34.6294	25.5438
016-ZR11B	45.4438	0.0930931	0.0397437	323623	47.0128	0.137874	0.739512	8.17208	1.07542	0.42985	0.687281	0.639082	2200.67	25.574	2305.04	26.611	2250.26	19.3656	-4.74271
018-ZR13B	10.8116	0.0327228	0.0224774	1.03677e+06	17.0091	0.14216	0.599503	7.99921	1.08698	0.40807	0.827549	0.761326	2253.69	20.6307	2206.09	30.8839	2230.94	19.527	2.11201
017-ZR12	5.3953	0.0210243	0.0154866	902285	12.6317	0.132593	1.01605	7.11616	1.68795	0.389216	1.29596	0.767772	2132.59	35.3437	2119.19	46.7275	2126.07	29.8346	0.628368
038-ZR26B	11.5502	0.0270814	0.0170765	883570	15.9222	0.119714	0.653798	6.00316	1.07371	0.363666	0.766886	0.714238	1951.95	23.2667	1999.53	26.3408	1976.3	18.6056	-2.43736
025-ZR16	22.5531	0.00861876	0.0133732	210003	23.1874	0.118775	1.11801	5.22703	1.52349	0.319152	0.966324	0.634283	1937.87	39.7416	1785.59	30.107	1857.03	25.8054	7.85824
027-ZR18	9.74878	0.0140473	0.0477962	558429	14.0514	0.117836	0.75278	5.85078	1.20989	0.360082	0.871705	0.720481	1923.66	26.8626	1982.56	29.7204	1953.96	20.876	-3.06197
ADE-12L	204Pb cps	206Pb mV1	Th/U	206Pb/204Pb	1s%	207Pb/206Pb	1s %	207Pb/235U	1s %	206Pb/238U	1s %	Rho	207Pb/206Pb	2s abs	206Pb/238U	2s abs	207Pb/235U	2s abs	% U-Pb disc4
012-ZR34B	2755.06	0.0332215	0.505644	883.573	6.25868	0.138933	1.43283	4.22812	3.25767	0.220703	2.90209	0.890848	2213.95	49.2776	1285.59	67.4715	1679.5	52.8091	41.9322
028-ZR42C	1732.54	0.0211822	0.469564	854.18	3.5214	0.134593	0.498293	4.25263	1.67803	0.22914	1.5589	0.929011	2158.75	17.3363	1329.99	37.4142	1684.24	27.4035	38.3908
019-ZR38	1485.06	0.0306111	0.552622	1496.78	5.12738	0.129952	0.767278	4.57239	1.82624	0.255169	1.61528	0.884486	2097.31	26.835	1465.08	42.2678	1744.25	30.2054	30.1449
018-ZR13	1603.65	0.0298556	0.315378	1183.67	7.22063	0.124843	0.921452	5.07253	1.44653	0.294665	1.0517	0.727052	2026.56	32.4571	1664.8	30.8242	1831.52	24.391	17.8512
013-ZR8	152.733	0.0306301	0.188051	13525.5	4.83636	0.123795	0.570765	5.77191	1.07979	0.33813	0.838374	0.776426	2011.63	20.1814	1877.66	27.2842	1942.21	18.6044	6.65938
015-ZR10	72.1643	0.0200325	0.266287	22822.1	12.326	0.12298	0.836176	5.75097	1.24286	0.339135	0.841556	0.677113	1999.91	29.5589	1882.5	27.4484	1939.06	21.3879	5.87044
010-ZR7	228.854	0.0311046	0.174981	25688.9	44.2097	0.122907	0.977247	5.43012	2.75255	0.320406	2.54642	0.925111	1998.85	34.5209	1791.71	79.4204	1889.62	46.6645	10.3627
039-ZR29B	247.753	0.01846	0.13832	5735.72	9.70011	0.122278	0.844029	5.18098	1.25686	0.307276	0.854405	0.679796	1989.73	29.8703	1727.29	25.8665	1849.5	21.2825	13.1898
006-ZR32C	757.819	0.0493753	0.42432	4560.58	4.29346	0.121245	1.58551	5.08648	2.15804	0.304243	1.41633	0.656306	1974.63	55.9616	1712.31	42.5264	1833.85	36.298	13.2842
009-ZR6	52.3006	0.0367445	0.0204428	121702	50.2249	0.120521	0.576264	5.81771	1.03891	0.350072	0.781002	0.75175	1963.94	20.4883	1934.94	26.0832	1949.05	17.924	1.47671
036-ZR45C	140.728	0.0178501	0.44266	8166.78	16.1027	0.119021	0.56602	5.98596	1.26766	0.364733	1.07205	0.845692	1941.58	20.1782	2004.57	36.8867	1973.81	21.9393	-3.24416
027-ZR41B	342.774	0.0444693	0.412833	10732.6	12.3906	0.118809	0.480953	5.93097	1.37526	0.362027	1.23399	0.897278	1938.39	17.1609	1991.78	42.2187	1965.78	23.7593	-2.75392
023-ZR39B	549.981	0.0428122	0.697102	4998.29	5.88928	0.118609	1.37212	5.46194	1.75769	0.33396	1.03416	0.588361	1935.38	48.7144	1857.55	33.3368	1894.63	29.9488	4.02149
016-ZR36B	289.409	0.0189119	0.282035	4869.82	7.92982	0.118101	0.974557	5.65351	2.51176	0.347162	2.28514	0.909778	1927.68	34.7138	1921.03	75.7004	1924.3	42.8856	0.345226
014-ZR9	41.2153	0.0064754	0.342423	262509	47.1107	0.132843	0.738611	6.99979	1.15454	0.382131	0.8063	0.698374	2135.89	25.7257	2086.23	28.7094	2111.4	20.4122	2.32491
033-ZR23	601.227	0.0265732	0.856924	6108.55	19.4347	0.128132	1.22591	7.18331	2.0726	0.406567	1.62958	0.786249	2072.51	42.8783	2199.21	60.5864	2134.43	36.6143	-6.11331
025-ZR40B	1514.67	0.019229	0.342148	780.741	4.2175	0.12558	0.589279	3.91701	2.49064	0.226204	2.39139	0.960151	2036.99	20.7731	1314.57	56.7517	1617.2	39.8979	35.4649
016-ZR11	1061.45	0.0158988	0.201348	1586.5	10.5316	0.144897	0.628482	1.8004	3.87666	0.0901107	3.80739	0.982131	2286.55	21.5486	556.192	40.5134	1045.6	49.9931	75.6755
018-ZR37B	1892.93	0.0155911	0.28994	536.285	5.62098	0.127227	1.90427	3.35747	3.04827	0.191382	2.35125	0.771341	2060	66.4322	1128.86	48.6047	1494.53	47.1454	45.2013
019-ZR14	702.33	0.0128175	0.332009	4985.3	24.6425	0.126613	1.9553	5.52369	2.39411	0.316386	1.33089	0.555902	2051.47	68.258	1772.06	41.1748	1904.29	40.7544	13.6201
024-ZR16	327.891	0.0276715	0.508958	6022.22	5.11752	0.126736	0.430401	5.60583	1.59668	0.32078	1.49226	0.934604	2053.18	15.1587	1793.54	46.6428	1917	27.3316	12.6457
027-ZR19	1469.66	0.017446	0.431801	1004.84	17.1289	0.127519	1.30341	5.82885	1.63754	0.331494	0.91943	0.561472	2064.04	45.6117	1845.62	29.4786	1950.71	28.1883	10.5825
ADE-18Li	204Pb cps	206Pb mV1	Th/U	206Pb/204Pb	1s%	207Pb/206Pb	1s %	207Pb/235U	1s %	206Pb/238U	1s %	Rho	207Pb/206Pb	2s abs	206Pb/238U	2s abs	207Pb/235U	2s abs	% U-Pb disc4
049-ZR22B	362.911	0.101864	0.295861	93943.5	81.065	0.193294	2.24146	10.361	2.66528	0.388732	1.39364	0.52289	2770.39	72.6043	2116.95	50.198	2467.57	48.771	23.5868
048-ZR22C	724.52	0.0672447	0.461548	10076.7	16.0477	0.207563	0.521281	15.251	1.13091	0.532859	0.932699	0.824734	2886.62	16.8741	2753.49	41.7347	2831.04	21.4393	4.61189
046-ZR21C	98.9289	0.0964317	0.223288	243099	60.8638	0.204105	1.53249	14.0064	1.65984	0.497669	0.518883	0.71261	2859.3	49.4429	2603.77	22.211	2750.14	31.2201	8.93698
047-ZR21B	21.5031	0.067145	0.274546	1.44602e+06	19.4792	0.206915	0.391172	14.9273	0.814687	0.523185	0.61107	0.750067	2881.54	12.6774	2712.67	27.0325	2810.62	15.4468	5.86022
040-ZR18C	174.955	0.0877302	0.132276	210659	45.4675	0.205702	1.68724	14.0233	3.81478	0.494399	3.40125	0.891597	2871.98	54.3271	2589.68	144.266	2751.28	71.0549	9.82948
037-ZR16C	1167.41	0.0787444	0.516326	35152.4	83.3972	0.196064	1.95046	9.97629	4.31593	0.36901	3.83219	0.887917	2793.71	63.1485	2024.74	132.493	2432.59	78.1386	27.5249
030-ZR13C	162.082	0.0622357	0.0890729	26387.8	5.25578	0.206853	0.888926	12.409	2.5374	0.435052	2.34753	0.925173	2881.05	28.7289	2328.45	91.4308	2635.86	47.1345	19.1804
029-ZR12C	20.5743	0.0369139	0.383348	915919	19.2427	0.20966	0.552309	13.768	1.569	0.476235	1.42106	0.905713	2902.92	17.8497	2510.85	58.9702	2733.88	29.4899	13.506
028-ZR11B	1400.34	0.0802501	0.158408	3640.84	3.4455	0.177292	1.38457	7.27994	2.60957	0.297786	2.18071	0.835661	2627.7	45.6693	1680.32	64.3523	2146.35	46.0674	36.0535
026-ZR10B	2310.99	0.0795862	0.314168	2635.95	7.29555	0.189373	0.429799	7.80331	3.62974	0.298832	3.58511	0.987704	2736.72	14.1094	1685.51	105.911	2208.59	64.3093	38.4112
025-ZR10C	25.0577	0.0562498	0.309104	1.12256e+06	22.7524	0.210049	0.412014	14.9504	0.992405	0.516176	0.823298	0.829599	2905.92	13.3227	2682.94	36.0866	2812.09	18.8026	7.67337
024-ZR9B	97.5534	0.0248484	0.312848	15877	9.75695	0.197173	1.07501	11.6853	3.02545	0.429793	2.80364	0.926686	2802.94	34.9486	2304.78	108.201	2579.53	55.8221	17.7727
020-ZR9C	888.897	0.0950754	0.267169	7781.79	5.11956	0.190293	1.09187	9.66177	2.74551	0.368213	2.49165	0.907538	2744.7	35.6823	2020.99	86.1647	2403.07	49.9071	26.3676
018-ZR8C	166.898	0.0569574	0.210662	27280.7	7.96333	0.185112	0.700363	9.91251	1.20912	0.388343	0.913335	0.755369	2699.21	23.0359	2115.14	32.896	2426.67	22.1828	21.6386
016-ZR7C	289.395	0.0861815	0.547732	24598.2	10.1805	0.192756	0.802526	10.9076	3.12017	0.410381	2.99234	0.959032	2765.82	26.219	2216.66	111.77	2515.28	57.2281	19.8551
015-ZR6B	311.121	0.044762	0.199184	11475.5	24.3677	0.1968	0.849905	11.0531	1.43354	0.407312	1.09334	0.762688	2799.84	27.6737	2202.62	40.7338	2527.62	26.5225	21.3304
014-ZR6C	401.15	0.0498126	0.352867	11392.3	10.6467	0.206887	0.581814	14.6116	1.4548	0.512191	1.28088	0.880448	2881.31	18.8358	2665.98	55.8137	2790.29	27.4646	7.47362
010-ZR5C	1220.14	0.0642274	0.654647	5581.23	11.5253	0.212771	1.15962	10.5233	2.70315	0.35868	2.41351	0.89285	2926.77	37.2707	1975.92	81.8856	2481.98	49.5221	32.4882
009-ZR4C	279.961	0.0333355	0.522045	8043.79	5.26647	0.198152	0.780779	9.85362	3.2127	0.360631	3.09427	0.963138	2811.04	25.4072	1985.17	105.306	2421.18	58.3839	29.3796
007-ZR2C	405.045	0.064332	0.437948	19438.9	17.5229	0.209423	0.410345	16.0531	1.27289	0.555904	1.14654	0.900744	2901.08	13.2745	2849.68	52.707	2879.96	24.1889	1.77187
008-ZR3C	20.5357	0.0306912	0.403699	760206	19.3256	0.136879	0.419668	6.89873	0.820693	0.36551	0.600103	0.731215	2188.08	14.5606	2008.24	20.6933	2098.49	14.5044	8.21913
004-ZR1C	236.871	0.0970906	0.0370363	596854	27.2593	0.120612	2.50171	4.2411	5.36798	0.255008	4.73491	0.882066	1965.29	87.9165	1464.25	123.449	1682.01	86.3497	25.4944
038-ZR17C	1322.04	0.0382258	0.120071	2468.75	5.42299	0.140889	3.25759	3.81616	3.6378	0.196433	1.57619	0.433282	2238.16	110.565	1156.13	33.3214	1596.16	57.7084	48.3446
006-ZR1BB	577.814	0.0972236	0.0483241	240307	84.6787	0.0579448	0.684058	0.754707	0.895069	0.0944561	0.442628	0.494519	527.676	29.8451	581.838	4.9242	570.952	7.80289	-10.2643
039-ZR17B	66.1084	0.0203798	0.11858	111250	56.1532	0.0599009	0.686176	0.765896	1.13695	0.0927262	0.827356	0.7277	599.998	29.5744	571.64	9.04856	577.406	9.98933	4.72627
005-ZR1B	98.2956	0.0575107	0.182726	39839.2	5.40285	0.0597064	0.376279	0.75283	0.832407	0.0914411	0.643446	0.772994	592.953	16.2711	564.055	6.94839	569.865	7.24732	4.87359
036-ZR15C	4925.82	0.117529	0.0687271	334390	20.3161	0.0578118	1.96532	0.713208	3.21106	0.0894676	2.5122	0.782359	522.637	85.0774	552.387	26.5709	546.649	26.9667	-5.69247
ADE-29	204Pb cps	206Pb mV1	Th/U	206Pb/204Pb	1s%	207Pb/206Pb	1s %	207Pb/235U	1s %	206Pb/238U	1s %	Rho	207Pb/206Pb	2s abs	206Pb/238U	2s abs	207Pb/235U	2s abs	% U-Pb disc4
006-ZR3	14.0887	0.0153415	0.570137	419605	17.6552	0.222802	0.689382	18.8086	1.1226	0.612214	0.804798	0.716903	3001.05	22.0749	3078.86	39.3417	3032.05	21.532	-2.5927
036-ZR26	14.6004	0.00917839	0.476147	220317	19.9804	0.21823	0.59591	16.9656	1.21277	0.563794	0.98915	0.81561	2967.68	19.1463	2882.29	45.8963	2932.89	23.1255	2.87726
040-ZR30	23.3155	0.00911858	0.841722	173700	48.9341	0.222742	0.73294	17.6646	1.63069	0.575132	1.40878	0.863916	3000.62	23.4648	2928.86	66.1496	2971.65	31.1019	2.39146
039-ZR29	28.078	0.0117958	0.412363	146252	31.1386	0.200454	0.742736	10.4824	1.73204	0.379237	1.5202	0.877694	2829.89	24.1336	2072.72	53.7793	2478.36	31.8592	26.7563
041-ZR31	11.174	0.00490355	0.393127	139083	17.1348	0.151413	0.899897	5.51285	1.65865	0.264045	1.34313	0.809776	2361.95	30.5629	1510.51	36.1222	1902.6	28.3131	36.0482
038-ZR28	12.3982	0.00601905	0.159165	193114	16.0179	0.177623	0.657557	11.2308	1.41566	0.458538	1.19767	0.846016	2630.8	21.7735	2433.1	48.4536	2542.47	26.228	7.51482
037-ZR27	10.9209	0.00937875	0.435169	281967	16.5251	0.165403	0.591587	7.50321	1.25414	0.32898	1.04192	0.830785	2511.66	19.8248	1833.44	33.2104	2173.37	22.35	27.003
035-ZR25	10.0105	0.00679015	0.342964	244616	17.4006	0.173861	0.631988	10.3464	1.29402	0.431573	1.06667	0.824308	2595.16	21.0016	2312.8	41.3926	2466.27	23.8223	10.8802
034-ZR24	43.0715	0.00861447	0.398994	28642.4	28.2	0.169625	0.845634	8.78118	1.60719	0.37543	1.31555	0.81854	2553.95	28.1792	2054.9	46.2134	2315.54	29.0921	19.5402
030-ZR22	11.3422	0.00867127	0.479626	313935	14.5573	0.157553	1.17473	6.1609	1.64032	0.283585	1.08323	0.660373	2429.57	39.5579	1609.39	30.8182	1998.92	28.459	33.758
029-ZR21	10.2642	0.0189893	0.53729	755972	16.1914	0.161691	0.850277	6.82284	1.46793	0.306017	1.13779	0.775096	2473.42	28.5597	1721.08	34.3264	2088.69	25.8346	30.4171
028-ZR20	30.3347	0.0107359	0.538702	117929	31.0196	0.172039	0.689649	9.23374	1.27539	0.38924	1.00683	0.789431	2577.58	22.9491	2119.3	36.319	2361.47	23.2359	17.7793
027-ZR19	10.591	0.00678594	0.116409	195554	17.9653	0.181077	0.679957	11.87	1.31127	0.475393	1.05821	0.807008	2662.76	22.4441	2507.17	43.8858	2594.2	24.4125	5.84335
026-ZR18	12.3915	0.00598374	0.233233	299866	38.5498	0.178717	1.16364	11.1994	2.36064	0.454461	2.02022	0.855791	2641	38.3822	2415.05	81.1286	2539.87	43.5395	8.55542
025-ZR17	30.0855	0.0117115	0.258626	1.71342e+06	93.2393	0.150246	0.725761	5.37718	1.40206	0.259549	1.14094	0.813761	2348.72	24.7078	1487.53	30.2765	1881.23	23.867	36.6663
024-ZR16	11.8308	0.00936164	0.243209	320129	16.8617	0.179041	0.848763	11.0869	2.13356	0.449082	1.92208	0.900879	2644	28.0386	2391.17	76.5707	2530.46	39.3591	9.56262
019-ZR14	9.023	0.00799103	0.169998	301371	13.9917	0.174901	0.985534	10.8941	1.51992	0.451718	1.09617	0.721203	2605.1	32.6524	2402.88	43.9009	2514.13	28.076	7.76234
018-ZR13	11.7547	0.0104839	0.422433	354686	16.8875	0.1533	0.715712	5.73371	1.60704	0.271244	1.39034	0.865155	2383.07	24.2806	1547.11	38.1906	1936.46	27.6003	35.0789
017-ZR12	7.27924	0.0084231	0.190047	333691	15.8536	0.166837	0.583843	8.2714	1.39689	0.359545	1.21373	0.868878	2526.16	19.5382	1980.02	41.3173	2261.19	25.1514	21.6195
015-ZR10	30.06	0.00706285	0.303025	92127.4	31.5962	0.172256	0.615561	8.25932	1.64326	0.347724	1.47786	0.899351	2579.69	20.4883	1923.72	49.067	2259.87	29.5506	25.4281
014-ZR9	8.3467	0.00691015	0.233454	310069	29.8804	0.177855	0.587518	11.1581	1.30459	0.454978	1.1043	0.846475	2632.97	19.4581	2417.35	44.4449	2536.42	24.1697	8.18935
013-ZR8	19.3465	0.00692601	0.301726	211690	43.7675	0.167798	0.970609	8.82756	1.59865	0.381522	1.21504	0.760039	2535.8	32.3779	2083.39	43.1889	2320.34	28.9541	17.841
010-ZR7	7.80212	0.0152144	0.417239	526604	14.7075	0.174212	0.720441	9.95968	1.29239	0.414604	1.00694	0.779135	2598.52	23.921	2235.94	37.9938	2431.05	23.7117	13.9536
009-ZR6	14.6867	0.00963052	0.381819	218719	21.9937	0.155697	0.737131	6.8419	1.40258	0.318685	1.13427	0.808704	2409.46	24.9364	1783.3	35.2932	2091.16	24.7001	25.9874
008-ZR5	9.91291	0.0122985	0.195104	447680	12.9949	0.168838	0.580947	8.53646	1.33836	0.366669	1.14735	0.857282	2546.15	19.4034	2013.71	39.6268	2289.81	24.1844	20.9117
007-ZR4	18.0272	0.0139401	0.587481	348591	22.2917	0.161002	0.584533	7.19224	1.53678	0.323965	1.37213	0.892856	2466.21	19.6783	1809.06	43.2151	2135.54	27.2158	26.6461
005-ZR2	11.051	0.00923031	0.40683	351330	16.2784	0.160453	0.802796	7.01882	1.34044	0.317235	1.00747	0.751599	2460.44	27.0075	1776.21	31.2445	2113.82	23.6878	27.8093
004-ZR1	11.6703	0.014597	0.5867	405253	19.6133	0.164005	0.700795	8.01275	1.22357	0.354316	0.932044	0.761744	2497.37	23.503	1955.17	31.3998	2232.46	21.9715	21.7108
016-ZR11	9.02348	0.00221093	0.459672	91016.2	16.5226	0.0595985	0.938128	0.784498	1.54407	0.0954603	1.1691	0.757151	589.028	40.439	587.749	13.1282	588.046	13.7383	0.216982
AP-17	204Pb cps	206Pb mV1	Th/U	206Pb/204Pb	1s%	207Pb/206Pb	1s %	207Pb/235U	1s %	206Pb/238U	1s %	Rho	207Pb/206Pb	2s abs	206Pb/238U	2s abs	207Pb/235U	2s abs	% U-Pb disc4
016-ZR11	9.00914	0.00244799	0.017188	73005.9	16.3003	0.0599771	0.897074	0.831291	1.49917	0.100516	1.14258	0.76214	602.749	38.5914	617.43	13.4476	614.328	13.7732	-2.43568
015-ZR10	15.4499	0.0109209	0.387337	201178	23.6845	0.1043	0.562763	3.98628	1.16564	0.277173	0.951174	0.816007	1702	20.657	1577.11	26.5866	1631.41	18.8366	7.33761
014-ZR9	16.5683	0.00342373	0.0500932	94726.2	18.8901	0.0606006	0.592215	0.833116	1.05723	0.0996999	0.793555	0.750596	625.086	25.4343	612.65	9.27234	615.34	9.7343	1.98952
013-ZR8	15.5736	0.00426702	0.0160986	124898	17.5144	0.0612686	0.719934	0.864324	1.22764	0.102307	0.922768	0.751661	648.678	30.7723	627.913	11.0372	632.481	11.5253	3.20108
010-ZR7	22.7928	0.00391479	0.0376278	103104	33.0297	0.0606617	0.870148	0.82384	1.37183	0.0984906	0.993707	0.724369	627.259	37.2874	605.557	11.4818	610.189	12.5451	3.45985
009-ZR6	18.3762	0.00585305	0.142351	133371	23.4916	0.0605295	0.666165	0.847592	1.11875	0.101551	0.818857	0.731941	622.558	28.608	623.493	9.72911	623.326	10.3959	-0.150308
008-ZR5	9.06201	0.0023795	0.0182128	106593	19.4791	0.0592505	0.773779	0.806872	1.2951	0.0987596	0.970188	0.749121	576.312	33.4629	607.135	11.2381	600.698	11.7109	-5.34842
007-ZR4	7.54921	0.00296124	0.0129281	101356	14.062	0.0595685	0.687443	0.809413	1.12883	0.0985416	0.815102	0.722076	587.936	29.6887	605.856	9.42333	602.124	10.2289	-3.04803
006-ZR3	9.46625	0.00265474	0.21712	101213	20.3848	0.182457	0.623646	12.0042	1.14188	0.477132	0.881848	0.772279	2675.33	20.5676	2514.76	36.6728	2604.74	21.2936	6.00188
005-ZR2	10.0005	0.00314725	0.00905444	96964.7	18.3364	0.0594731	0.652738	0.803364	1.15685	0.0979621	0.880309	0.760953	584.459	28.2129	602.455	10.1224	598.725	10.4388	-3.07912
ADE-20	204Pb cps	206Pb mV1	Th/U	206Pb/204Pb	1s%	207Pb/206Pb	1s %	207Pb/235U	1s %	206Pb/238U	1s %	Rho	207Pb/206Pb	2s abs	206Pb/238U	2s abs	207Pb/235U	2s abs	% U-Pb disc4
033-ZR23	13.2537	0.000564487	0.0837472	17413.1	17.2439	0.0609524	2.37856	0.828016	3.63626	0.0985176	2.72536	0.749494	637.556	100.732	605.716	31.4737	612.511	33.1758	4.99408
017-ZR13	9.99296	0.000516542	0.215288	17740.8	15.327	0.0622564	2.09183	0.83779	3.24727	0.0975928	2.45595	0.756313	682.927	88.1006	600.286	28.1236	617.925	29.8416	12.101
014-ZR9	15.3058	0.000459306	0.0461822	13967.1	20.1017	0.0581188	2.11215	0.789761	3.34804	0.0985473	2.57116	0.76796	534.244	91.1648	605.89	29.7032	591.036	29.7826	-13.4107
006-ZR3	12.0667	0.000437633	0.0150009	15561.1	14.5721	0.0587857	2.68213	0.804094	3.85245	0.0991977	2.74049	0.711363	559.168	114.844	609.705	31.8468	599.136	34.5734	-9.03799
005-ZR2	12.5433	0.000423468	0.00486046	17373.4	25.0046	0.058324	2.66068	0.804353	4.02895	0.100015	3.00266	0.74527	541.953	114.271	614.498	35.1503	599.281	36.1498	-13.3859
ADE-16	204Pb cps	206Pb mV1	Th/U	206Pb/204Pb	1s%	207Pb/206Pb	1s %	207Pb/235U	1s %	206Pb/238U	1s %	Rho	207Pb/206Pb	2s abs	206Pb/238U	2s abs	207Pb/235U	2s abs	% U-Pb disc4
049-ZR36	15.5618	0.00488714	0.461176	118344	20.1899	0.223616	0.789998	18.1418	1.35415	0.588362	1.03553	0.764712	3006.91	25.2699	2982.78	49.3602	2997.29	25.8972	0.80257
048-ZR35	18.7113	0.00516209	0.170557	91233.6	23.6539	0.175206	0.680919	9.4958	1.35188	0.39305	1.10753	0.819255	2608.01	22.5933	2136.96	40.2262	2387.14	24.6871	18.0616
047-ZR34	17.4104	0.00657122	0.185376	126434	21.2983	0.177662	0.632293	11.6735	1.29534	0.476511	1.06809	0.824563	2631.16	20.9392	2512.05	44.3653	2578.58	24.0862	4.52693
046-ZR33	94.4205	0.00738174	0.163414	27521.3	44.0561	0.157065	0.638331	3.49519	2.0882	0.161382	1.95341	0.935453	2424.31	21.5739	964.455	34.949	1526.13	32.7079	60.2174
045-ZR32	13.6574	0.00781918	0.229613	252276	19.4269	0.175678	0.602301	10.4073	1.28262	0.429622	1.07007	0.834286	2612.49	19.9851	2304.01	41.3932	2471.7	23.6257	11.8078
044-ZR31	13.432	0.00662238	0.267974	220465	16.9461	0.173842	0.661965	9.83346	1.19299	0.410222	0.920723	0.771779	2594.98	21.9944	2215.94	34.4848	2419.29	21.8723	14.6067
040-ZR30	42.8376	0.00947231	0.290424	25745.5	24.3483	0.174337	1.43337	8.45759	1.91314	0.351822	1.21171	0.633365	2599.72	47.3925	1943.29	40.5946	2281.38	34.4495	25.2498
039-ZR29	13.6863	0.000843347	0.616224	26697.7	19.8182	0.0606967	2.23078	0.806266	3.09539	0.096334	2.1137	0.682856	628.502	94.708	592.889	23.9236	600.357	27.8669	5.66629
038-ZR28	12.6369	0.00678812	0.200062	216673	16.6303	0.177417	0.579986	10.9659	1.32945	0.448245	1.13744	0.85557	2628.87	19.217	2387.45	45.3093	2520.24	24.5923	9.18355
037-ZR27	13.4469	0.00478329	0.22961	156080	15.877	0.179929	0.591996	12.0948	1.18317	0.487489	0.955062	0.807205	2652.22	19.5701	2559.8	40.2914	2611.79	22.0722	3.48434
036-ZR26	26.8383	0.00790804	0.300801	138840	23.8472	0.177959	0.693237	9.07546	2.38104	0.369841	2.24755	0.943936	2633.94	22.9433	2028.65	77.9987	2345.64	43.0937	22.9804
035-ZR25	17.0014	0.00728951	0.239856	183123	17.1036	0.178164	0.525107	10.8849	0.994357	0.443069	0.758759	0.763065	2635.85	17.3926	2364.37	30.0007	2513.35	18.4103	10.2998
034-ZR24	15.5765	0.003795	0.226051	147758	28.4241	0.178343	0.592127	11.2853	1.1133	0.458908	0.866914	0.778685	2637.52	19.6017	2434.73	35.11	2546.99	20.6628	7.68844
033-ZR23	8.80551	0.00825159	0.228451	303263	16.3619	0.176151	0.652615	11.2823	1.1486	0.46449	0.869536	0.757037	2616.97	21.6391	2459.35	35.5081	2546.74	21.3141	6.02269
030-ZR22	10.5281	0.00555627	0.1763	217145	14.591	0.176192	0.741597	10.2478	1.15585	0.421804	0.805438	0.696836	2617.35	24.576	2268.66	30.7704	2457.4	21.2739	13.322
029-ZR21	8.9071	0.00622832	0.213494	205779	15.3193	0.179037	0.67687	11.5996	1.18677	0.469858	0.901646	0.759751	2643.97	22.3824	2482.94	37.1065	2572.64	22.0673	6.09068
028-ZR20	12.5616	0.00658132	0.247489	170920	21.3485	0.168403	0.691063	8.53147	1.12822	0.3674	0.81118	0.718993	2541.84	23.0763	2017.15	28.0696	2289.28	20.4048	20.6419
027-ZR19	11.759	0.00718974	0.22587	237843	17.6569	0.177526	0.940511	11.1023	1.45071	0.453541	1.04053	0.717256	2629.89	31.0949	2410.97	41.7915	2531.75	26.8479	8.32424
026-ZR18	10.3512	0.00284513	0.203622	98344.7	15.5769	0.174002	0.835829	9.57057	1.58004	0.398887	1.28866	0.815583	2596.51	27.7392	2163.91	47.2886	2394.35	28.8457	16.6609
025-ZR17	17.3811	0.00633944	0.149698	141345	21.1451	0.165197	0.519982	7.67948	1.08143	0.337129	0.872823	0.8071	2509.56	17.4361	1872.84	28.3413	2194.2	19.3387	25.3717
024-ZR16	18.6484	0.00787589	0.32558	158057	19.5767	0.169285	1.24847	7.13758	2.09176	0.305772	1.63692	0.782555	2550.59	41.5199	1719.87	49.3259	2128.74	36.921	32.5696
020-ZR15	14.9486	0.00420638	0.130888	90128.8	21.3605	0.169614	0.73549	9.71816	1.39051	0.415517	1.12039	0.805741	2553.84	24.5247	2240.1	42.3328	2408.43	25.4433	12.285
019-ZR14	10.6525	0.00817777	0.171308	253890	15.5428	0.17742	0.686936	11.1155	1.21192	0.454351	0.927127	0.76501	2628.9	22.7466	2414.57	37.2891	2532.85	22.4552	8.15288
018-ZR13	16.2084	0.00594429	0.244144	159208	17.7885	0.169472	0.691499	8.83386	1.68109	0.378023	1.48681	0.884431	2552.44	23.0668	2067.04	52.4784	2321	30.4381	19.0168
017-ZR12	17.5875	0.0107122	0.204665	199382	21.6433	0.181477	0.548728	12.2334	1.06067	0.488866	0.828634	0.781233	2666.42	18.1199	2565.77	35.0312	2622.47	19.8151	3.77456
016-ZR11	16.4131	0.00838886	0.222902	270726	18.0188	0.179381	0.577368	11.241	1.14121	0.45446	0.911979	0.799136	2647.16	19.0973	2415.05	36.6867	2543.32	21.1712	8.76828
015-ZR10	8.85239	0.00668634	0.225267	226244	14.7143	0.173252	2.01942	8.80953	2.41566	0.368758	1.27283	0.526906	2589.31	66.6128	2023.55	44.1356	2318.48	43.5845	21.8497
014-ZR9	12.7773	0.0068654	0.26059	497473	56.8045	0.167147	1.00644	7.62143	2.3453	0.330677	2.08572	0.889318	2529.28	33.5877	1841.66	66.6517	2187.39	41.6727	27.1863
013-ZR8	11.2103	0.00911316	0.240979	278638	13.9961	0.167663	0.774638	7.97252	1.5391	0.344846	1.27729	0.829895	2534.44	25.8733	1909.94	42.1581	2227.92	27.5839	24.6406
010-ZR7	18.236	0.00746837	0.202008	146549	19.9635	0.176442	1.06742	10.7504	1.52931	0.441867	1.03058	0.673886	2619.7	35.2994	2358.99	40.6547	2501.79	28.2167	9.9519
009-ZR6	15.8647	0.0078386	0.227698	176781	21.2877	0.17967	0.819041	11.6931	1.22935	0.471977	0.838558	0.682115	2649.82	27.0465	2492.22	34.6193	2580.15	22.8691	5.94761
008-ZR5	58.5734	0.00716208	0.229871	37657.8	38.5524	0.143848	0.814697	3.88644	2.42828	0.195937	2.25733	0.929599	2274.04	27.94	1153.45	47.5936	1610.87	38.8471	49.2773
007-ZR4	20.7747	0.00908648	0.236264	177168	22.0027	0.171957	0.571675	9.0963	1.44274	0.383629	1.27177	0.881495	2576.78	19.0378	2093.21	45.3821	2347.74	26.2267	18.7663
006-ZR3	26.3346	0.00828571	0.121484	122527	29.6079	0.145067	0.804416	4.50405	1.39464	0.225164	1.07733	0.772479	2288.58	27.5464	1309.1	25.5019	1731.72	23.045	42.7984
005-ZR2	16.9247	0.0110435	0.209296	274098	22.9776	0.178203	0.37924	12.0089	1.01102	0.488713	0.860835	0.851456	2636.22	12.5713	2565.11	36.3829	2605.1	18.8652	2.69756
004-ZR1	47.2438	0.00695695	0.271551	22082.2	28.2442	0.155116	0.4847	5.93042	1.21036	0.277266	1.04534	0.863663	2403.1	16.4318	1577.58	29.2232	1965.7	20.9247	34.3525
ADE-09	204Pb cps	206Pb mV1	Th/U	206Pb/204Pb	1s%	207Pb/206Pb	1s %	207Pb/235U	1s %	206Pb/238U	1s %	Rho	207Pb/206Pb	2s abs	206Pb/238U	2s abs	207Pb/235U	2s abs	% U-Pb disc4
048-ZR33C	18.7655	0.00335971	0.0334018	77960	19.475	0.110803	0.945698	3.44567	1.58866	0.225521	1.22155	0.768922	1812.63	34.1602	1310.98	28.9493	1514.88	24.8523	27.6752
045-ZR31B	69.3176	0.0188351	0.0778754	69397.5	46.5984	0.121732	0.606122	5.93225	1.11068	0.353411	0.853773	0.768696	1981.77	21.5012	1950.87	28.7116	1965.97	19.2104	1.55945
040-ZR30C	10.4991	0.00272192	0.147095	100904	14.6329	0.178303	1.20317	11.6865	1.70599	0.475326	1.15129	0.674855	2637.15	39.6915	2506.88	47.7347	2579.62	31.6656	4.93999
039-ZR29C	9.38954	0.00543061	0.318243	187983	14.1137	0.180227	0.821785	12.0889	1.34499	0.486443	0.998187	0.742152	2654.96	27.1234	2555.27	42.0471	2611.32	25.0714	3.75493
038-ZR28C	13.0853	0.000692392	0.00113537	21140.3	17.2324	0.0584202	1.96214	0.775014	2.66271	0.0962083	1.76146	0.661528	545.557	84.614	592.15	19.9161	582.635	23.4736	-8.54041
037-ZR27C	9.83147	0.000868323	0.00161451	43313.6	25.4686	0.0579012	2.09542	0.789033	2.79488	0.0988266	1.81199	0.648323	526.026	90.5782	607.529	20.9939	590.623	24.8793	-15.4941
035-ZR25C	6.46788	0.00289987	0.0496033	118219	12.2848	0.1215	0.996565	4.01909	2.62042	0.239892	2.39503	0.913987	1978.37	35.2829	1386.14	59.6057	1638.06	42.1713	29.9355
034-ZR24C	15.2509	0.00493893	0.149012	109520	19.0731	0.162498	0.813567	9.7797	1.48144	0.436459	1.1813	0.797401	2481.82	27.3095	2334.77	46.1934	2414.24	27.1119	5.92497
030-ZR22C	9.91639	0.00112173	0.0526815	44864.7	14.7265	0.0987111	1.31248	1.97243	2.16178	0.144911	1.67731	0.775895	1599.91	48.5852	872.373	27.342	1106.14	28.9244	45.4738
029-ZR21C	10.2346	0.0036532	0.133293	109790	15.0704	0.143173	1.16907	6.32956	1.90791	0.32061	1.46153	0.766041	2265.94	40.0445	1792.71	45.6657	2022.56	33.1863	20.8846
028-ZR20C	22.0835	0.00185597	0.161577	32803	20.4843	0.141489	1.3443	4.36941	2.0445	0.223958	1.49517	0.731315	2245.51	46.1	1302.75	35.2246	1706.57	33.5085	41.9841
027-ZR19C	8.16614	0.00296055	0.323389	128845	12.9897	0.177575	1.22862	10.9468	1.70049	0.447064	1.11574	0.656127	2630.35	40.5513	2382.19	44.3654	2518.62	31.3984	9.43463
025-ZR17C	18.5113	0.0011357	0.0316614	25680.8	20.8509	0.115805	1.8595	2.52253	2.71421	0.15797	1.94214	0.715546	1892.44	66.161	945.487	34.114	1278.55	39.0929	50.0388
024-ZR16C	11.713	0.00284091	0.175095	86330.2	15.6613	0.167879	0.925221	9.86948	1.58868	0.426348	1.23716	0.778737	2536.61	30.8695	2289.23	47.5897	2422.66	29.0849	9.75202
020-ZR15C	13.5301	0.000521967	0.00280082	17867.6	15.5493	0.0630176	2.64658	0.812882	3.70311	0.0935474	2.56345	0.692244	708.826	110.592	576.483	28.2418	604.07	33.4428	18.6708
019-ZR14C	20.552	0.00171766	0.291648	54729.8	14.3146	0.182342	1.23564	11.6546	1.73598	0.46353	1.1617	0.669187	2674.29	40.6123	2455.12	47.35	2577.06	32.2111	8.19522
017-ZR12C	12.3104	0.000725431	0.00149077	22338.4	15.9868	0.0611789	1.94651	0.811324	2.79684	0.0961743	1.97386	0.705746	645.528	82.5634	591.949	22.3084	603.196	25.2825	8.3
016-ZR11C	11.6906	0.000650255	0.0107265	20221.1	16.2898	0.0933156	2.33684	1.56014	3.51319	0.121248	2.59699	0.739213	1494.3	87.1613	737.744	36.1563	954.522	43.0183	50.6294
015-ZR10C	10.7569	0.000556356	0.00200571	16956	16.9928	0.0617806	2.67135	0.799251	3.64456	0.0938204	2.45142	0.672623	666.522	112.379	578.092	27.0807	596.406	32.614	13.2675
014-ZR9C	10.0998	0.00250103	0.310411	135152	33.1781	0.174683	0.803879	9.60622	1.61784	0.398812	1.35421	0.837049	2603.02	26.667	2163.57	49.6827	2397.77	29.5409	16.8825
013-ZR8C	14.5052	0.00309652	0.0225556	113642	23.1319	0.120984	0.808596	5.02123	1.41633	0.300988	1.10221	0.778217	1970.78	28.6855	1696.21	32.835	1822.91	23.845	13.9322
010-ZR7C	12.4305	0.00208586	0.29199	65296.1	16.3043	0.18438	1.00136	13.038	1.75186	0.512817	1.38889	0.792808	2692.67	32.8994	2668.64	60.5581	2682.41	32.776	0.892329
009-ZR6C	8.92955	0.00574432	0.0623844	192438	15.403	0.170917	1.26067	11.078	1.675	0.470048	1.03877	0.620161	2566.64	41.8574	2483.77	42.7522	2529.71	30.9618	3.22861
008-ZR5C	10.9452	0.000735468	0.0126909	25918.5	18.0226	0.119004	2.42278	2.70034	3.66741	0.164559	2.72814	0.743887	1941.33	85.4206	982.064	49.6066	1328.55	53.635	49.4128
006-ZR3C	4.50069	0.00190202	0.0921611	88590	11.0463	0.148674	1.34111	5.7131	2.2378	0.278678	1.75267	0.783213	2330.73	45.5785	1584.7	49.1544	1933.35	38.3113	32.0085
005-ZR2C	17.66	0.00201341	0.267034	77930.8	12.5689	0.184371	1.87697	13.192	3.31764	0.518899	2.71043	0.816974	2692.59	61.3611	2694.51	118.833	2693.48	61.6799	-0.0714265
ADE-24	204Pb cps	206Pb mV1	Th/U	206Pb/204Pb	1s%	207Pb/206Pb	1s %	207Pb/235U	1s %	206Pb/238U	1s %	Rho	207Pb/206Pb	2s abs	206Pb/238U	2s abs	207Pb/235U	2s abs	% U-Pb disc4
048-ZR35C	10.6109	0.00194378	0.0421552	56992.2	15.8856	0.116124	0.944929	3.72189	1.59644	0.232439	1.23224	0.771872	1897.39	33.7855	1347.27	29.9284	1576.09	25.3946	28.9936
047-ZR34C	12.8172	0.00271531	0.012312	99474	20.8086	0.125099	0.557299	6.22645	1.17446	0.360956	0.965137	0.821768	2030.19	19.6648	1986.7	32.9604	2008.17	20.4469	2.14203
045-ZR32C	13.4904	0.00136238	0.0290952	34551.3	17.8199	0.118602	1.04987	4.60602	1.56236	0.281644	1.0961	0.701571	1935.27	37.346	1599.63	31.0177	1750.36	25.9023	17.343
040-ZR30C	13.8289	0.000953872	0.0222626	27783.2	16.3068	0.125161	1.22282	5.74061	2.56724	0.332626	2.22669	0.867347	2031.07	42.9729	1851.1	71.458	1937.5	43.9218	8.86105
039-ZR29C	16.0942	0.00544788	0.146006	180638	27.8681	0.123866	0.850346	6.15031	1.34379	0.36009	0.972314	0.72356	2012.64	30.0132	1982.6	33.1467	1997.42	23.3381	1.49261
038-ZR28C	15.3255	0.00411017	0.160942	120463	21.4659	0.125268	0.554095	5.9692	1.13496	0.345575	0.918593	0.809364	2032.59	19.5468	1913.44	30.3805	1971.37	19.6458	5.862
033-ZR23C	23.7253	0.00451949	0.0292659	89671.7	23.2048	0.127015	0.556403	6.16786	1.41499	0.352166	1.24712	0.881366	2057.06	19.5731	1944.93	41.809	1999.91	24.5769	5.45087
029-ZR21C	95.3726	0.051925	0.0684887	62318.2	19.7662	0.117764	0.506299	5.30834	1.57235	0.326899	1.44175	0.916941	1922.56	18.0963	1823.33	45.7134	1870.21	26.6928	5.16149
028-ZR20C	19.3925	0.00323983	0.0342383	120130	12.8041	0.12657	0.810782	5.57543	1.33629	0.319457	0.995493	0.744969	2050.87	28.4984	1787.08	31.0371	1912.31	22.8805	12.8626
019-ZR14C	15.1924	0.0024331	0.0778606	72239.4	28.7035	0.11959	1.14214	5.55581	2.30859	0.336915	1.97175	0.854094	1950.1	40.5353	1871.81	63.9056	1909.28	39.3471	4.01467
018-ZR13C	9.76171	0.00604289	0.135309	150117	19.8877	0.124539	0.652417	6.46349	1.4648	0.37638	1.25806	0.858857	2022.26	23.029	2059.35	44.2783	2040.94	25.5991	-1.83425
014-ZR9C	10.9126	0.00181885	0.0150747	231734	57.2464	0.124345	0.783591	6.24447	1.32425	0.364194	1.00117	0.756026	2019.49	27.6462	2002.02	34.4138	2010.7	23.0491	0.865262
010-ZR7C	22.1412	0.00186076	0.0510352	48612.5	20.0044	0.122351	1.09142	5.68776	1.7725	0.337132	1.34658	0.759705	1990.79	38.5635	1872.86	43.6987	1929.51	30.3846	5.9241
009-ZR6C	49.7872	0.0285657	0.0326507	76287.5	31.269	0.120556	0.441406	5.22702	0.919804	0.314437	0.716874	0.779376	1964.46	15.7054	1762.5	22.0908	1857.03	15.6192	10.2806
008-ZR5C	102.831	0.132658	0.0249927	101461	12.8991	0.113957	0.438217	4.74502	0.760396	0.301969	0.498874	0.656071	1863.46	15.7803	1701.06	14.909	1775.23	12.7141	8.71453
007-ZR4C	13.9765	0.00391671	0.176021	85486.6	19.8009	0.121248	0.879749	5.48463	2.11734	0.328049	1.88994	0.892601	1974.67	31.1823	1828.92	60.0494	1898.19	36.0456	7.38091
006-ZR3C	106.025	0.0439318	0.10384	27987.3	4.61727	0.118918	0.554174	5.3044	0.856622	0.323484	0.537959	0.628	1940.04	19.7609	1806.72	16.9413	1869.57	14.5842	6.87186
004-ZR1C	71.4729	0.0244891	0.0602523	92293.7	58.3962	0.120272	1.06083	5.53661	1.40671	0.333844	0.846275	0.601599	1960.27	37.623	1856.99	27.2797	1906.3	24.0537	5.26856
011-ZR6C	13.4596	0.00163386	0.0517125	53188.2	16.0202	0.120333	0.964514	5.79196	1.46119	0.349067	1.03319	0.707091	1961.16	34.2233	1930.14	34.421	1945.21	25.148	1.5817
006-ZR3C	5.6172	0.00313052	0.00432191	138851	9.53837	0.124899	0.571288	6.23706	0.940083	0.362149	0.648146	0.689456	2027.36	20.1633	1992.35	22.1978	2009.66	16.3867	1.72693
005-ZR2C	15.7766	0.00222482	0.0117717	61171.2	19.1374	0.124386	0.846727	5.89852	1.36809	0.343904	1.00867	0.737287	2020.07	29.8605	1905.43	33.2359	1961.02	23.6174	5.67544
048-ZR35	44.238	0.0263507	0.22387	692032	60.6047	0.212606	1.51262	15.6194	2.25824	0.532787	1.63534	0.724165	2925.52	48.525	2753.18	73.0795	2853.8	42.6491	5.8906
047-ZR34	37.0041	0.00941554	0.539507	289747	18.7188	0.212045	0.507568	17.4005	1.17962	0.595114	0.99829	0.846282	2921.24	16.3817	3010.12	47.9298	2957.18	22.528	-3.04273
046-ZR33	18.8219	0.0211986	0.578457	501395	21.91	0.21295	0.443245	17.1499	1.00474	0.584051	0.82204	0.81816	2928.13	14.3023	2965.26	39.0181	2943.26	19.1889	-1.26796
045-ZR32	15.5966	0.0108328	0.582507	336071	17.69	0.213388	0.464932	16.7148	1.1136	0.568063	0.941616	0.845564	2931.45	14.9959	2899.86	43.9051	2918.62	21.2266	1.07768
044-ZR31	133.64	0.0439284	0.125206	157120	47.2617	0.209649	0.533293	16.0729	1.12615	0.555989	0.920065	0.817	2902.84	17.2371	2850.03	42.3168	2881.14	21.4166	1.8191
043-ZR30	88.7296	0.010937	0.257571	77210.5	36.8087	0.190352	0.790187	10.841	1.85818	0.413025	1.64047	0.882838	2745.21	25.8665	2228.74	61.6743	2509.59	34.2579	18.8135
042-ZR29	149.097	0.0232426	0.414785	56331	31.0041	0.209836	0.675457	16.27	1.3738	0.562307	1.13745	0.827958	2904.28	21.8118	2876.16	52.6744	2892.8	26.1146	0.968364
039-ZR28	88.2485	0.0418316	0.302557	79718.4	46.652	0.210225	1.07877	16.2304	2.09952	0.559899	1.76265	0.83955	2907.28	34.747	2866.21	81.3125	2890.46	39.7699	1.41275
038-ZR27	12.0647	0.0124174	0.237714	456441	15.0938	0.209437	0.739495	14.7641	1.8511	0.511235	1.65603	0.894618	2901.19	23.8775	2661.9	72.0263	2800.16	34.9052	8.248
037-ZR26	55.7292	0.0364105	0.173864	122112	53.1809	0.218309	1.28024	16.4453	2.13675	0.546306	1.67015	0.781631	2968.26	40.973	2809.79	75.852	2903.05	40.4986	5.33883
036-ZR25	82.0857	0.0252794	0.305994	152044	41.5399	0.210254	1.08686	14.8879	2.0965	0.513517	1.75407	0.836665	2907.5	35.0052	2671.63	76.5021	2808.1	39.5085	8.11267
035-ZR24	67.5688	0.0440696	0.172141	196193	55.0677	0.20127	0.571543	13.3741	1.43903	0.481896	1.26762	0.880884	2836.52	18.5781	2535.52	53.0371	2706.43	27.0099	10.6116
034-ZR23	254.587	0.0549001	0.321794	18639.5	14.931	0.205149	0.907319	14.1424	1.46987	0.499943	1.09544	0.745264	2867.61	29.3551	2613.55	46.9883	2759.31	27.6887	8.85947
031-ZR22	13.727	0.00775984	0.393559	316641	15.7222	0.205193	0.808433	13.6174	1.44046	0.48128	1.13317	0.786672	2867.96	26.1696	2532.84	47.3813	2723.47	27.07	11.685
028-ZR20	13.5014	0.0125396	0.556676	409625	15.8359	0.211537	0.462718	17.377	1.02093	0.595738	0.831198	0.81416	2917.36	14.943	3012.64	39.946	2955.88	19.5104	-3.26614
026-ZR18	173.213	0.0389695	0.182103	16560.5	6.90741	0.194859	0.878269	10.548	1.65602	0.39257	1.35417	0.817722	2783.61	28.6347	2134.74	49.124	2484.15	30.4878	23.3104
025-ZR17	165.281	0.0220661	0.227914	9197.82	9.11188	0.187583	0.955021	8.8241	3.34815	0.341148	3.18759	0.952046	2721.08	31.3025	1892.19	104.117	2319.99	60.1717	30.4619
023-ZR15	91.9871	0.0617085	0.150926	390068	65.1904	0.212644	0.491823	16.5732	1.158	0.565221	0.980702	0.846894	2925.81	15.8687	2888.17	45.5785	2910.47	22.0578	1.2865
022-ZR14	57.8843	0.0285654	0.336928	44218.1	14.3725	0.212456	0.573747	15.3755	2.399	0.52484	2.29973	0.958617	2924.37	18.5056	2719.68	101.652	2838.79	45.2355	6.99959
019-ZR13	178.171	0.00885368	0.514502	369945	51.9936	0.212316	1.06486	15.8352	1.46843	0.540888	0.940785	0.640673	2923.3	34.2537	2787.17	42.5069	2866.91	27.8572	4.657
018-ZR12	541.253	0.0368897	0.306528	69757.9	73.549	0.210233	0.91112	16.3002	2.57102	0.562288	2.37544	0.923929	2907.35	29.3747	2876.07	109.759	2894.57	48.6071	1.07556
016-ZR10	8.02776	0.0166598	0.359761	658708	14.8047	0.2112	0.40356	16.6798	0.983478	0.572747	0.816747	0.830468	2914.78	13.0399	2919.09	38.2908	2916.61	18.7556	-0.147996
015-ZR9	227.146	0.0476257	0.343168	61044.8	75.0916	0.204624	1.24405	14.7808	1.94662	0.52385	1.45065	0.745215	2863.44	40.1876	2715.49	64.1352	2801.23	36.6929	5.16697
014-ZR8	24.1807	0.0222065	0.2834	678856	37.2504	0.209286	0.321665	16.5487	0.930382	0.573443	0.790474	0.849623	2900.02	10.412	2921.94	37.0894	2909.05	17.7395	-0.755856
013-ZR7	159.451	0.0237685	0.243157	53197.4	69.3058	0.203232	1.27854	10.886	2.78073	0.388454	2.44142	0.877976	2852.33	41.3345	2115.66	87.7646	2513.44	51.0716	25.8271
ADE-14	204Pb cps	206Pb mV1	Th/U	206Pb/204Pb	1s%	207Pb/206Pb	1s %	207Pb/235U	1s %	206Pb/238U	1s %	Rho	207Pb/206Pb	2s abs	206Pb/238U	2s abs	207Pb/235U	2s abs	% U-Pb disc4
006-ZR2B	1316.41	0.0745706	0.140896	4472.87	4.8896	0.13504	1.09387	5.25077	2.40473	0.281987	2.10924	0.87712	2164.52	37.8992	1601.36	59.6778	1860.9	40.6131	26.0179
025-ZR9B	625.362	0.153841	0.0223069	20096.8	9.56672	0.129213	1.01891	2.98746	3.69964	0.167673	3.53721	0.956096	2087.29	35.6227	999.276	65.3206	1404.43	55.5233	52.1257
054-ZR21C	1039.37	0.0540558	0.151602	3063.64	9.91291	0.144157	1.94783	6.2564	4.52512	0.314743	4.0676	0.898893	2277.74	66.3337	1764	124.938	2012.37	77.7241	22.5546
048-ZR19C	675.886	0.0415817	0.219974	8409.97	20.3984	0.140828	0.955915	6.65628	1.70576	0.342775	1.36328	0.799224	2237.41	32.8845	1900.01	44.7904	2066.84	29.8944	15.0803
042-ZR15C	58.26	0.0332444	0.170872	132696	58.4611	0.142762	0.346217	7.15603	1.12532	0.363518	1.00458	0.892708	2260.98	11.9229	1998.83	34.4841	2131.04	19.9524	11.5944
035-ZR12C	1182.68	0.0540182	0.214099	3980.28	14.1735	0.142307	1.53726	6.41293	3.6001	0.32681	3.23423	0.898373	2255.47	52.6014	1822.9	102.301	2034.04	62.2822	19.1786
031-ZR11C	452.096	0.0648307	0.565684	9455.9	4.77	0.141511	0.359316	7.49758	0.744011	0.384235	0.535866	0.720239	2245.78	12.3932	2096.04	19.1632	2172.7	13.2875	6.66777
024-ZR9C	282.881	0.0592759	0.122655	13640.6	2.65811	0.132894	0.275858	4.52393	3.6151	0.246874	3.58546	0.991802	2136.56	9.63382	1422.33	91.2029	1735.38	59.2511	33.4288
017-ZR6C	488.987	0.0431701	0.194496	6287.16	4.11846	0.139636	0.195924	5.76358	3.55153	0.299338	3.52671	0.993012	2222.69	6.7811	1688.03	104.328	1940.96	60.5481	24.0549
009-ZR3C	4135.64	0.12408	0.408492	1921.74	2.17598	0.135953	1.38874	3.94866	3.6895	0.210633	3.39802	0.920997	2176.28	47.9699	1232.19	75.9989	1623.72	58.9216	43.3809
034-ZR11B	1144.78	0.0850146	0.553308	5444.24	9.65292	0.138876	1.7407	7.43285	2.56064	0.388145	1.84107	0.718988	2213.24	59.7627	2114.22	66.2006	2164.93	45.3246	4.47411
043-ZR16C	480.035	0.0164741	0.0452728	131652	13.0409	0.117903	1.07421	2.75245	1.98561	0.169301	1.62832	0.82006	1924.69	38.2541	1008.26	30.3605	1342.75	29.3639	47.6145
023-ZR8C	287.381	0.0304302	0.323044	261557	41.5236	0.135446	0.375597	6.56028	1.08284	0.351255	0.945606	0.873267	2169.76	13.0612	1940.59	31.6527	2054.03	18.9922	10.5621
019-ZR7C	1327.32	0.0630812	0.127329	3306.74	6.87637	0.131741	0.347904	5.98026	2.3913	0.329205	2.33666	0.977151	2121.3	12.1654	1834.53	74.3986	1972.98	41.1843	13.5187
055-ZR22C	738.694	0.162834	0.0764445	18248.4	7.841	0.128809	0.457187	6.11779	0.815955	0.344441	0.565217	0.692705	2081.78	16.0474	1908	18.6561	1992.79	14.1924	8.34793
018-ZR6B	363.053	0.143664	0.0560834	25399.5	3.51464	0.127071	0.631161	4.4942	2.12606	0.256491	1.99611	0.93888	2057.84	22.1911	1471.86	52.4278	1729.9	35.0133	28.4754
004-ZR1C	142.589	0.0321164	0.267105	93805.1	52.6158	0.133902	0.664465	6.78876	1.10681	0.367679	0.80388	0.726303	2149.76	23.1178	2018.47	27.8327	2084.26	19.4971	6.10735
010-ZR4C	389.401	0.108963	1.59834	20253	7.20196	0.118913	0.217537	4.0113	2.05404	0.244638	2.0086	0.977877	1939.95	7.77286	1410.76	50.8003	1636.49	33.1175	27.2782
049-ZR20C	819.964	0.117184	0.757556	28192.5	16.4545	0.120867	0.380811	3.96	1.77546	0.237603	1.69409	0.954171	1969.07	13.547	1374.22	41.865	1626.04	28.5841	30.2094
047-ZR18C	269.732	0.0958113	0.800553	25474.6	7.00938	0.121713	0.310318	4.72523	1.19457	0.281547	1.09243	0.914498	1981.49	11.028	1599.15	30.9056	1771.72	19.9236	19.2959
056-ZR23C	642.101	0.0471719	0.597325	38464.8	18.8113	0.123372	1.17197	6.6702	3.99624	0.392091	3.80252	0.951524	2005.56	41.3192	2132.52	137.348	2068.68	69.3752	-6.33033
053-ZR20B	483.343	0.0461842	0.140392	14403.1	17.9646	0.122067	1.15736	5.77902	1.55498	0.343339	0.970146	0.623897	1986.65	40.8971	1902.71	31.929	1943.27	26.7429	4.22511
022-ZR7B	710.022	0.113784	0.049901	31706.4	19.1264	0.118175	0.532394	5.33423	0.913434	0.32735	0.643138	0.704088	1928.81	19.0119	1825.52	20.4331	1874.36	15.5614	5.35504
016-ZR5B	1372.9	0.0571365	0.0693145	4833.9	15.6091	0.119321	0.933101	5.26634	1.40373	0.320079	0.981064	0.698898	1946.09	33.1735	1790.11	30.6328	1863.42	23.8171	8.01461
011-ZR4B	240.095	0.0766045	0.814353	21931.6	10.3278	0.121309	0.209027	5.50919	1.08283	0.329352	0.995756	0.919589	1975.57	7.438	1835.24	31.7677	1902.03	18.5267	7.10332
ADE-01	204Pb cps	206Pb mV1	Th/U	206Pb/204Pb	1s%	207Pb/206Pb	1s %	207Pb/235U	1s %	206Pb/238U	1s %	Rho	207Pb/206Pb	2s abs	206Pb/238U	2s abs	207Pb/235U	2s abs	% U-Pb disc4
040-ZR30	14.0139	0.0112287	0.29619	381622	17.6045	0.140336	0.477387	7.26838	0.898962	0.375608	0.665539	0.740341	2231.36	16.4798	2055.74	23.4082	2144.93	15.9848	7.87049
039-ZR29	20.4925	0.0485725	0.230692	1.08233e+06	20.6909	0.137764	0.420206	7.11554	0.829419	0.374573	0.611612	0.737398	2199.29	14.5614	2050.88	21.47	2125.99	14.7146	6.748
038-ZR28	94.5833	0.0111473	0.24935	91875.6	50.0902	0.1369	1.21513	6.78173	4.6074	0.359255	4.42881	0.961237	2188.35	41.9606	1978.64	150.04	2083.34	79.9473	9.58307
036-ZR26	102.974	0.045428	0.249972	36403.7	11.1631	0.139774	0.451824	7.60322	1.65455	0.39449	1.54793	0.935561	2224.41	15.6114	2143.62	56.3341	2185.24	29.4795	3.63218
035-ZR25	110.068	0.0332819	0.237703	233211	41.0556	0.1419	0.321952	7.81827	0.77705	0.399572	0.602379	0.775213	2250.52	11.1013	2167.07	22.1536	2210.31	13.9426	3.70818
034-ZR24	120.321	0.0706528	0.320161	254306	51.9092	0.139102	0.345816	8.25973	1.02399	0.430624	0.889765	0.868916	2216.06	11.967	2308.53	34.4838	2259.91	18.465	-4.17262
033-ZR23	88.0097	0.0318833	0.360327	26957.8	13.6371	0.144493	0.680867	8.95983	2.07777	0.449697	1.92776	0.927802	2281.74	23.3495	2393.91	76.8685	2333.92	37.6078	-4.91561
030-ZR22	29.8413	0.0594476	0.287467	899720	33.0857	0.138562	0.432487	8.09095	0.828584	0.423468	0.601842	0.72635	2209.32	14.9695	2276.2	23.0629	2241.23	14.9207	-3.02743
029-ZR21	18.6412	0.0214717	0.239904	538490	19.9085	0.141516	0.393121	8.53902	1.03071	0.437591	0.877791	0.851641	2245.84	13.5564	2339.85	34.4027	2290.09	18.651	-4.18586
028-ZR20	20.734	0.0102527	0.293591	391993	28.0416	0.14068	0.476743	8.0105	0.935019	0.412945	0.713921	0.763537	2235.6	16.4501	2228.37	26.8728	2232.21	16.8109	0.323306
027-ZR19	11.1639	0.0273668	0.257462	959448	15.9087	0.139931	0.322067	7.51013	0.918969	0.389225	0.776842	0.845341	2226.35	11.1343	2119.23	28.0309	2174.2	16.4028	4.81146
026-ZR18	65.4385	0.0577987	0.21855	134394	39.6133	0.13717	0.311519	7.78736	0.828092	0.411716	0.671862	0.811338	2191.78	10.8109	2222.76	25.2379	2206.75	14.8485	-1.41377
024-ZR16	205.409	0.0632857	0.297616	30255.8	16.1823	0.139208	0.412437	8.30558	1.1322	0.432684	0.987157	0.871893	2217.38	14.2647	2317.81	38.3803	2264.93	20.4185	-4.5289
020-ZR15	14.6939	0.0153307	0.30729	453954	18.2806	0.139182	0.55418	7.91288	0.911522	0.412303	0.621663	0.682005	2217.06	19.1517	2225.44	23.3775	2221.15	16.3679	-0.378105
017-ZR12	174.267	0.0551471	0.253685	341344	56.7716	0.143176	0.902606	9.588	2.43889	0.485649	2.23521	0.916489	2265.98	30.9654	2551.82	93.8624	2396.02	44.3622	-12.6146
016-ZR11	13.9063	0.0303245	0.330397	1.20837e+06	36.5837	0.139697	0.296757	8.26077	1.16924	0.428843	1.06854	0.913871	2223.46	10.264	2300.5	41.2816	2260.03	21.0709	-3.46503
013-ZR8	51.8471	0.0466805	0.179745	180886	43.4623	0.138643	0.705469	8.88902	1.82523	0.464967	1.64209	0.899666	2210.33	24.376	2461.45	67.021	2326.67	33.0475	-11.3614
009-ZR6	495.964	0.0492769	0.137148	8213.51	9.0766	0.137978	0.98771	6.74354	2.09416	0.354441	1.80905	0.863852	2201.98	34.1024	1955.77	60.8914	2078.35	36.7019	11.1815
008-ZR5	73.9208	0.0147491	0.252235	210724	29.577	0.144599	0.994212	9.08217	2.85684	0.455503	2.65251	0.928475	2283.01	34.028	2419.67	106.583	2346.32	51.6003	-5.98605
007-ZR4	22.6725	0.0518843	0.291417	1.01463e+06	21.9911	0.139458	0.328358	8.32498	1.19943	0.432918	1.09249	0.910837	2220.49	11.3585	2318.86	42.4849	2267.04	21.63	-4.43023
005-ZR2	19.5861	0.0365987	0.207836	768275	22.3703	0.137533	0.345492	6.99802	1.05527	0.369006	0.925704	0.877224	2196.37	11.9814	2024.72	32.1297	2111.18	18.6645	7.81534
004-ZR1	37.1681	0.0412782	0.218688	830003	28.3652	0.140002	0.312799	7.54129	1.05449	0.390641	0.936386	0.887997	2227.23	10.8134	2125.8	33.8685	2177.91	18.8197	4.55403
ADE-03	204Pb cps	206Pb mV1	Th/U	206Pb/204Pb	1s%	207Pb/206Pb	1s %	207Pb/235U	1s %	206Pb/238U	1s %	Rho	207Pb/206Pb	2s abs	206Pb/238U	2s abs	207Pb/235U	2s abs	% U-Pb disc4
048-ZR35	19.7646	0.0144361	0.450922	347850	23.9395	0.218041	0.603899	18.5185	1.18091	0.615936	0.944751	0.800022	2966.28	19.4045	3093.73	46.3443	3017.07	22.6263	-4.29665
016-ZR11	20.6006	0.0216535	0.939194	439991	21.8282	0.215265	0.562429	18.2328	1.16815	0.61425	0.954436	0.817051	2945.61	18.1084	3087	46.7393	3002.1	22.3653	-4.80005
036-ZR26	28.0304	0.0341944	0.0837744	522000	29.843	0.179248	0.607818	11.2685	1.20628	0.455912	0.973841	0.807312	2645.92	20.1033	2421.48	39.2573	2545.6	22.3762	8.48243
049-ZR36	166.62	0.00399353	0.307097	1687.11	5.24673	0.110173	0.807506	2.18568	1.26112	0.143872	0.895022	0.709704	1802.26	29.2299	866.523	14.5057	1176.49	17.4956	51.9202
047-ZR34	48.1204	0.00339277	0.51334	11990.5	39.5616	0.125258	0.814096	4.48591	1.55621	0.259724	1.27347	0.818318	2032.44	28.6747	1488.43	33.8068	1728.37	25.6791	26.7666
046-ZR33	803.464	0.0115282	0.428535	913.439	4.11081	0.129514	0.719557	5.62158	1.20211	0.314781	0.888834	0.739392	2091.38	25.1899	1764.19	27.407	1919.41	20.6203	15.6447
044-ZR31	237.886	0.00373295	0.241858	1030.47	3.17859	0.106654	0.872187	1.8911	1.33344	0.128589	0.93811	0.703528	1743	31.7906	779.812	13.7733	1077.97	17.6358	55.2603
040-ZR30	329.068	0.00484201	0.223309	938.023	2.09591	0.0926137	1.04461	1.34091	1.60766	0.105	1.16451	0.724349	1480	39.3493	643.645	14.2586	863.622	18.6156	56.5105
037-ZR27	157.511	0.00346806	0.368242	1414.34	4.19812	0.102939	0.895614	1.99541	1.47496	0.140579	1.11179	0.753779	1677.77	32.9085	847.935	17.655	1113.96	19.8559	49.4607
035-ZR25	350.124	0.00498928	0.149933	909.491	2.50162	0.0928255	1.29387	1.48469	1.64427	0.115994	0.944581	0.574469	1484.33	48.6352	707.463	12.6516	924.149	19.8551	52.3379
034-ZR24	231.564	0.00299843	0.0917185	850.961	2.77425	0.103298	1.10003	1.60809	2.00139	0.112898	1.6304	0.814634	1684.2	40.3362	689.558	21.3067	973.366	24.9066	59.0572
029-ZR21	275.473	0.00323113	0.214047	735.973	2.32688	0.0827884	1.2692	1.15914	1.75518	0.101539	1.15433	0.657673	1264.23	49.1832	623.42	13.7113	781.55	19.0457	50.6879
028-ZR20	414.53	0.00355562	0.170799	536.439	4.57084	0.0806217	0.943721	1.10841	1.88296	0.0997044	1.5867	0.842665	1212.24	36.9191	612.676	18.534	757.408	20.0034	49.4591
027-ZR19	159.183	0.00415556	0.192745	1738.77	4.40091	0.109631	0.774083	2.42947	1.2176	0.160711	0.863737	0.709379	1793.29	28.0566	960.726	15.4096	1251.37	17.4414	46.4265
026-ZR18	401.108	0.00360598	0.222488	568.833	1.92766	0.122131	0.693474	2.67634	1.40938	0.158921	1.16968	0.829926	1987.59	24.5704	950.777	20.6631	1321.95	20.7298	52.1644
024-ZR16	392.629	0.00442825	0.181789	732.834	3.03448	0.127001	0.965901	3.31001	1.47873	0.189011	1.05659	0.714527	2056.87	33.8963	1116.02	21.6368	1483.41	22.9322	45.7421
020-ZR15	244.208	0.00589661	0.0468231	1653.53	4.76166	0.101724	1.70768	2.05668	2.25738	0.146625	1.42909	0.633074	1655.82	62.6114	882.016	23.5395	1134.52	30.6129	46.7323
019-ZR14	451.307	0.00517304	0.146064	830.516	4.36891	0.0952853	1.67362	1.54615	2.32741	0.117677	1.57434	0.676434	1533.72	62.3528	717.18	21.3532	948.959	28.5004	53.2392
018-ZR13	338.676	0.00345127	0.224266	654.049	2.89102	0.0948673	1.49019	1.42075	1.84965	0.108609	1.03114	0.557478	1525.44	55.6424	664.665	13.0177	897.675	21.9266	56.428
015-ZR10	664.151	0.00607245	0.122917	583.334	2.03483	0.0945013	0.922794	1.29253	1.47808	0.0991901	1.09356	0.739851	1518.15	34.6106	609.661	12.7166	842.418	16.853	59.8419
010-ZR7	409.264	0.00573997	0.12924	872.442	2.2542	0.0800345	1.35295	1.13541	2.00341	0.102883	1.43034	0.713953	1197.84	52.9007	631.281	17.1914	770.33	21.5178	47.2983
009-ZR6	274.445	0.00314275	0.190354	723.407	2.23124	0.0909505	1.16055	1.3068	1.68054	0.104201	1.1576	0.688829	1445.57	43.8879	638.979	14.0764	848.719	19.2419	55.7973
007-ZR4C	297.659	0.00399054	0.224264	858.125	5.48098	0.0880998	1.42888	1.38319	2.29122	0.11386	1.75234	0.764806	1384.66	54.3944	695.128	23.0738	881.798	26.8274	49.798
005-ZR2	507.353	0.0044451	0.168153	552.602	3.09446	0.101227	1.46612	1.76995	2.10443	0.126803	1.4635	0.695439	1646.74	53.896	769.6	21.2161	1034.5	27.1257	53.2653
004-ZR1	382.642	0.00633362	0.271943	1265.51	6.02715	0.10897	0.858418	2.19745	1.62496	0.146245	1.32903	0.817884	1782.26	31.1396	879.878	21.8432	1180.23	22.5529	50.6313
038-ZR28	857.918	0.015496	0.192314	1108.04	2.28348	0.1036	1.23643	2.07646	1.68758	0.145355	1.08714	0.6442	1689.59	45.2693	874.873	17.7756	1141.07	23.0004	48.2198
027-ZR19	1433.51	0.0182766	0.0869209	870.952	3.00729	0.0842698	0.870761	1.164	1.28368	0.100172	0.867358	0.675682	1298.79	33.6635	615.417	10.178	783.833	13.9739	52.6161
019-ZR14	345.629	0.0130239	0.125658	2574.16	6.54025	0.114265	1.57379	2.65618	2.29053	0.168581	1.62247	0.708339	1868.33	56.2529	1004.29	30.1417	1316.36	33.5148	46.2465
010-ZR7	1380.21	0.0139097	0.267933	623.154	1.02015	0.110409	1.04378	2.02069	1.88311	0.132727	1.52293	0.808734	1806.15	37.7104	803.406	22.9867	1122.49	25.4218	55.5183
009-ZR6	695.67	0.0108425	0.277899	1019.55	2.22012	0.125672	0.950127	3.17534	2.13635	0.183239	1.87722	0.878705	2038.29	33.4165	1084.64	37.4264	1451.18	32.7285	46.7865
008-ZR5	463.978	0.0109859	0.222035	1823.8	6.78041	0.119408	0.740778	2.84408	1.47153	0.172732	1.21629	0.826546	1947.39	26.3624	1027.15	23.0765	1367.25	21.99	47.255
017-ZR12	902.05	0.0259468	0.129456	1772.87	7.61482	0.0648327	0.779507	0.921912	1.31972	0.103125	0.998372	0.7565	768.911	32.6591	632.694	12.0275	663.371	12.8153	17.7156
006-ZR3	273.851	0.039198	0.0310826	11445.1	12.2738	0.0597099	0.412749	0.867571	1.24381	0.105372	1.11328	0.895062	593.08	17.8433	645.813	13.6754	634.248	11.7001	-8.8915
ADE-04	204Pb cps	206Pb mV1	Th/U	206Pb/204Pb	1s%	207Pb/206Pb	1s %	207Pb/235U	1s %	206Pb/238U	1s %	Rho	207Pb/206Pb	2s abs	206Pb/238U	2s abs	207Pb/235U	2s abs	% U-Pb disc4
040-ZR30	40.3079	0.00220768	0.451552	21282.6	34.6999	0.142641	0.888919	6.61978	2.18811	0.336562	1.96478	0.897934	2259.52	30.5193	1870.11	63.6305	2061.99	38.2415	17.2342
039-ZR29	11.0791	0.00316453	0.477491	111175	16.4091	0.139478	0.880381	7.32128	1.65368	0.38067	1.34992	0.816314	2220.73	30.3541	2079.41	47.897	2151.41	29.3337	6.36357
037-ZR27	79.6403	0.010699	0.344773	38881	41.4862	0.139898	0.509365	6.90066	1.25859	0.357723	1.08964	0.865759	2225.94	17.5907	1971.37	36.961	2098.74	22.2022	11.4365
036-ZR26	19.3421	0.00259564	0.43764	53534.4	21.3143	0.141225	0.738704	7.87078	1.42585	0.404177	1.16192	0.8149	2242.29	25.4314	2188.24	43.0477	2216.34	25.5303	2.41014
035-ZR25	24.5882	0.00238872	0.448403	46891	25.2424	0.140724	0.777968	7.91228	1.46423	0.407754	1.18383	0.808497	2236.14	26.7947	2204.65	44.1331	2221.08	26.2286	1.40848
034-ZR24	26.8804	0.00207837	0.503838	43181	26.5815	0.143897	1.03727	5.83333	2.08796	0.293989	1.7738	0.849537	2274.63	35.5242	1661.43	51.8537	1951.38	35.8777	26.9583
033-ZR23	10.1815	0.00191055	0.372995	65054.4	15.1486	0.141312	0.870201	7.5981	1.55162	0.389936	1.23003	0.792741	2243.34	29.9319	2122.53	44.4134	2184.64	27.6558	5.38533
030-ZR22	16.7339	0.00217248	0.459815	70544	17.0815	0.140752	0.981872	7.87557	1.70182	0.405784	1.33971	0.787221	2236.48	33.7757	2195.62	49.7617	2216.89	30.4368	1.82699
029-ZR21	15.7297	0.00174453	0.381679	38777.3	20.0331	0.14381	0.920964	7.37066	1.6941	0.371691	1.37278	0.810327	2273.6	31.5661	2037.35	47.8705	2157.42	30.0696	10.3908
028-ZR20	19.6825	0.00216921	0.469944	46557.1	22.0498	0.140399	0.927558	7.72418	1.7422	0.398982	1.42745	0.819336	2232.14	31.9325	2164.35	52.3803	2199.42	31.0855	3.03681
027-ZR19	16.3437	0.00220714	0.441094	68793.7	18.6211	0.138689	0.903639	7.91549	1.58438	0.413906	1.24756	0.787411	2210.9	31.1849	2232.76	47	2221.45	28.3671	-0.988421
026-ZR18	10.8419	0.00250805	0.453558	101551	19.2058	0.138436	0.772809	7.1778	1.32599	0.376017	1.01179	0.763046	2207.74	26.6997	2057.65	35.5978	2133.75	23.4985	6.79837
025-ZR17	12.3748	0.00192627	0.413734	71233.8	15.8007	0.140313	0.863006	7.76432	1.41052	0.401301	1.05237	0.746089	2231.08	29.7249	2175.03	38.7974	2204.08	25.2188	2.51225
024-ZR16	10.8041	0.00221171	0.443122	84890.4	17.191	0.139886	0.964749	7.56187	1.64598	0.392032	1.2811	0.778321	2225.8	33.2283	2132.24	46.4325	2180.35	29.3095	4.20308
019-ZR14	12.3989	0.00222243	0.433088	78299.8	15.026	0.142672	0.809756	7.88866	1.40605	0.400988	1.0881	0.773875	2259.89	27.8133	2173.59	40.0904	2218.38	25.1844	3.81866
018-ZR13	18.755	0.00176385	0.401086	74715.2	42.2573	0.142339	0.762685	7.86495	1.38169	0.400717	1.09091	0.789548	2255.86	26.2151	2172.34	40.1743	2215.67	24.7424	3.70217
016-ZR11	20.7631	0.00197554	0.451515	25176.3	27.8438	0.140352	1.01772	8.6297	2.13756	0.445907	1.84285	0.862129	2231.55	35.0202	2377.03	73.0653	2299.69	38.5331	-6.5192
015-ZR10	17.4452	0.00243899	0.499592	51394.1	20.8161	0.140823	0.908139	8.2792	1.56863	0.426366	1.22417	0.780406	2237.35	31.25	2289.31	47.0919	2262.05	28.2251	-2.32261
014-ZR9	13.7159	0.00220474	0.39233	78391.8	15.3464	0.139852	0.963028	7.37841	1.66109	0.382613	1.30173	0.783662	2225.38	33.1708	2088.48	46.3606	2158.36	29.4915	6.1516
013-ZR8	16.4005	0.00216965	0.439041	62389.6	19.8572	0.140729	0.994271	7.99391	1.69658	0.411949	1.32382	0.78029	2236.19	34.2008	2223.82	49.7009	2230.34	30.3941	0.553046
010-ZR7	18.6559	0.00212435	0.463666	56564.7	17.1305	0.141403	0.988293	7.86926	1.57322	0.403591	1.16663	0.741551	2244.46	33.9661	2185.55	43.1771	2216.17	28.1503	2.62453
009-ZR6	24.5011	0.00227311	0.41602	45605.7	24.3808	0.143383	0.948118	6.96257	1.58876	0.352158	1.21982	0.767776	2268.46	32.5094	1944.9	40.8944	2106.67	28.0179	14.2637
005-ZR2	22.1734	0.00417988	0.499946	104354	21.4996	0.142564	0.523936	8.18099	0.981459	0.416163	0.742603	0.756632	2258.58	18.0289	2243.04	28.1049	2251.24	17.683	0.688165
004-ZR1	24.1996	0.00354108	0.433674	67031.5	24.7173	0.141542	0.652448	8.14829	1.15336	0.417491	0.875927	0.75946	2246.16	22.4639	2249.08	33.2187	2247.62	20.7553	-0.129871
ADE-13	204Pb cps	206Pb mV1	Th/U	206Pb/204Pb	1s%	207Pb/206Pb	1s %	207Pb/235U	1s %	206Pb/238U	1s %	Rho	207Pb/206Pb	2s abs	206Pb/238U	2s abs	207Pb/235U	2s abs	% U-Pb disc4
039-ZR2	33.2311	0.0073144	0.211101	80859.6	37.1839	0.0605992	0.822196	0.84599	1.28501	0.101243	0.915404	0.712368	625.038	35.257	621.689	10.8458	622.446	11.9242	0.535909
038-ZR3	58.3634	0.00448818	0.317629	5608.89	11.7466	0.0625379	0.799252	0.842948	1.32617	0.0977515	0.991271	0.747472	692.554	33.899	601.218	11.3754	620.771	12.2809	13.1883
037-ZR4	82.9177	0.00662826	0.179005	7915.51	32.47	0.0621261	0.663774	0.83659	1.14101	0.0976573	0.85089	0.745734	678.452	28.2437	600.665	9.75652	617.262	10.5275	11.4654
036-ZR20	45.8883	0.00767608	0.30151	37372.6	52.7031	0.0610701	0.867186	0.816729	1.90519	0.0969874	1.65543	0.868904	641.705	37.0724	596.73	18.8562	606.222	17.3194	7.0087
035-ZR18	188.285	0.00337913	0.1602	1151.86	5.99224	0.0698739	1.21833	0.927157	1.66253	0.0962287	1.06882	0.642889	924.649	49.6633	592.27	12.0907	666.138	16.1783	35.9465
033-ZR8	51.2392	0.00132552	0.310173	5890.79	45.2794	0.0684289	1.12594	0.879357	1.8057	0.0931948	1.36217	0.754373	881.573	46.2334	574.404	14.9631	640.635	17.0857	34.8433
030-ZR30	47.8269	0.00801386	0.310065	53653.6	37.0164	0.0605676	0.759735	0.848967	1.27377	0.101652	0.952891	0.748087	623.914	32.5984	624.084	11.3311	624.082	11.8426	-0.0272387
027-ZR24	14.7868	0.00573836	0.160728	178753	17.8437	0.0596856	0.547057	0.838998	1.05771	0.101943	0.825947	0.780882	592.197	23.6314	625.785	9.84765	618.593	9.776	-5.67177
026-ZR15	13.4614	0.0053008	0.4046	158887	22.8907	0.0599282	0.570563	0.827673	1.08324	0.10016	0.84295	0.778178	600.982	24.6067	615.346	9.89057	612.32	9.93757	-2.39002
024-ZR21	123.251	0.00581202	0.209997	14909	52.2047	0.0690974	0.498787	0.909433	1.06574	0.0954498	0.865863	0.812453	901.65	20.5013	587.688	9.72335	656.756	10.282	34.8209
019-ZR7	12.2441	0.00209741	0.120691	795809	94.5417	0.0601008	0.722276	0.801826	1.41005	0.0967533	1.15294	0.817658	607.207	31.0853	595.354	13.1066	597.858	12.7029	1.95205
016-ZR41	621.021	0.0154529	0.325157	1758.73	9.53255	0.0627489	1.10226	0.877285	1.42599	0.101391	0.825332	0.57878	699.73	46.6012	622.558	9.792	639.515	13.4878	11.0289
015-ZR40	394.559	0.0117702	0.236866	1976.3	3.69042	0.0696767	0.670785	0.951864	1.18232	0.0990725	0.900353	0.761514	918.841	27.4662	608.971	10.4595	679.073	11.6754	33.724
014-ZR39	122.692	0.0070861	0.235555	4205.9	6.8568	0.0644956	0.880803	0.899826	1.3052	0.10118	0.889064	0.681172	757.925	36.9435	621.32	10.5279	651.635	12.5153	18.0235
013-ZR38	11.9838	0.00214246	0.303416	57614	20.9586	0.0596912	0.885674	0.808833	1.4296	0.0982686	1.05927	0.740953	592.398	38.1699	604.254	12.2139	601.799	12.9405	-2.0015
010-ZR37	415.094	0.00702037	0.320246	1099.38	5.67045	0.0672811	1.27146	0.860586	1.69814	0.0927614	1.0629	0.625923	846.488	52.4467	571.848	11.6275	630.443	15.8883	32.4447
008-ZR35	437.357	0.0143365	0.25191	2118.42	4.6377	0.0672369	1.07745	0.920709	1.46329	0.0993071	0.918168	0.627467	845.122	44.5102	610.347	10.6894	662.735	14.1949	27.78
ADE-06	204Pb cps	206Pb mV1	Th/U	206Pb/204Pb	1s%	207Pb/206Pb	1s %	207Pb/235U	1s %	206Pb/238U	1s %	Rho	207Pb/206Pb	2s abs	206Pb/238U	2s abs	207Pb/235U	2s abs	% U-Pb disc4
048-ZR29C	25.9576	0.00594023	0.324849	99503.3	25.9189	0.139968	0.641905	7.55579	1.33503	0.391487	1.1104	0.831737	2226.81	22.1484	2129.72	40.2149	2179.63	23.8026	4.36022
047-ZR28B	37.6561	0.0137336	0.194845	81858.9	37.4249	0.135018	1.30879	6.78075	1.76267	0.36421	1.12106	0.635999	2164.25	45.2895	2002.1	38.5299	2083.21	30.958	7.49201
045-ZR27B	12.6883	0.00539654	0.223018	135278	17.3774	0.137041	0.825071	7.48568	1.42125	0.396138	1.09632	0.771377	2190.14	28.5512	2151.23	40.0432	2171.27	25.3027	1.77644
044-ZR27C	45.0516	0.00463883	0.372679	41935.4	32.0698	0.139286	0.616571	7.66138	1.20228	0.398901	0.963345	0.801262	2218.35	21.297	2163.98	35.3682	2192.08	21.4826	2.45107
043-ZR26C	17.5701	0.00391517	0.248545	108736	28.4681	0.138051	1.17472	6.9667	1.89672	0.365977	1.44232	0.760429	2202.9	40.5106	2010.44	49.726	2107.19	33.4068	8.73644
040-ZR25C	18.1419	0.00296451	0.191432	81962.2	18.2066	0.138676	0.791351	7.61222	1.34464	0.398086	1.02201	0.760068	2210.73	27.3284	2160.22	37.4643	2186.3	23.9934	2.28481
039-ZR24B	14.2946	0.00818012	0.277362	204694	18.8051	0.135875	0.633473	7.39741	1.28074	0.394826	1.04962	0.819546	2175.28	21.9817	2145.17	38.2492	2160.66	22.7833	1.38398
038-ZR24C	32.0685	0.0094718	0.268926	96496.5	27.2929	0.136187	1.23203	7.36191	1.62462	0.39203	0.992068	0.610645	2179.27	42.5823	2132.24	35.9712	2156.36	28.841	2.15817
037-ZR23C	13.4099	0.00308887	0.250058	68111.2	19.3641	0.139053	0.767652	7.47064	1.28174	0.389621	0.957227	0.746816	2215.45	26.5002	2121.07	34.5563	2169.47	22.8276	4.26023
035-ZR21C	19.7771	0.00288383	0.26312	44680.9	23.716	0.140251	0.79761	6.9189	1.80177	0.357764	1.57254	0.872778	2230.31	27.4852	1971.56	53.3119	2101.08	31.7201	11.6015
030-ZR19C	20.837	0.00221846	0.248107	30622.5	23.7226	0.139721	0.860503	7.40622	1.35117	0.384416	0.9736	0.720562	2223.75	29.6625	2096.88	34.8078	2161.72	24.0322	5.70553
028-ZR17C	15.9892	0.00309964	0.33713	81738	20.3294	0.13988	0.710578	7.7092	1.20912	0.399686	0.905409	0.748814	2225.73	24.5109	2167.59	33.2905	2197.67	21.6196	2.6118
027-ZR16C	12.8506	0.00313792	0.320516	512879	83.5785	0.138947	0.639957	7.62884	1.13591	0.398176	0.862235	0.759071	2214.13	22.1118	2160.63	31.6194	2188.26	20.2926	2.4159
026-ZR15C	17.0309	0.00355592	0.277102	96739.7	19.7238	0.136549	0.707194	6.71296	1.17002	0.356527	0.8553	0.731011	2183.88	24.506	1965.69	28.9497	2074.33	20.5753	9.99081
025-ZR14C	15.0447	0.00225975	0.267268	57299.4	17.0596	0.139307	0.893963	7.3724	1.3731	0.383796	0.974134	0.709442	2218.62	30.827	2093.99	34.7864	2157.63	24.4066	5.61725
023-ZR12C	26.553	0.00605817	0.317676	139316	36.708	0.1368	0.702418	7.02371	1.26952	0.372347	0.990455	0.78018	2187.08	24.3326	2040.43	34.6006	2114.44	22.4434	6.70502
020-ZR11C	19.8029	0.00646647	0.45013	119450	23.2926	0.136724	0.773277	7.36748	1.37097	0.390787	1.06972	0.780267	2186.11	26.7789	2126.48	38.6942	2157.03	24.3671	2.72798
019-ZR10C	139.472	0.0337823	0.146666	60972.6	71.1082	0.128441	1.63478	5.08354	2.47062	0.28703	1.81499	0.734629	2076.75	57.0137	1626.67	52.0816	1833.36	41.4984	21.6723
014-ZR5B	20.3307	0.0186325	0.140927	422608	30.5469	0.134612	0.707392	7.23738	1.28102	0.389911	1.00165	0.78192	2158.99	24.5799	2122.41	36.1772	2141.12	22.7287	1.69411
013-ZR5C	15.1862	0.00679184	0.283882	166987	19.3753	0.136725	0.857688	6.99543	1.43736	0.371049	1.09228	0.759924	2186.13	29.6872	2034.33	38.0558	2110.85	25.3794	6.94357
010-ZR4B	224.577	0.015067	0.121961	4565.4	7.42197	0.135768	1.07281	6.58463	1.44936	0.351723	0.901361	0.621901	2173.89	37.1357	1942.82	30.2031	2057.29	25.3931	10.6293
009-ZR4C	132.027	0.00786941	0.313139	4246.17	9.948	0.138829	1.13202	7.47135	1.4925	0.390288	0.899326	0.602565	2212.65	39.0066	2124.17	32.5086	2169.56	26.5569	3.99896
007-ZR3C	12.239	0.00678726	0.370993	229858	15.298	0.139261	0.54669	7.78899	1.07588	0.405619	0.849323	0.789424	2218.04	18.8916	2194.86	31.5602	2206.93	19.2709	1.04491
006-ZR2C	15.1031	0.00253333	0.272424	66946	18.1291	0.139049	0.748729	7.24936	1.16212	0.378091	0.807864	0.695161	2215.4	25.8499	2067.36	28.5446	2142.6	20.634	6.68237
005-ZR1B	13.7553	0.00679116	0.208024	188855	19.2152	0.136234	0.668116	7.24727	1.13146	0.385795	0.834581	0.737616	2179.86	23.1674	2103.3	29.9206	2142.34	20.0915	3.51229
004-ZR1C	27.7919	0.00771261	0.290539	156507	38.2871	0.138629	0.654609	7.47576	1.11665	0.391083	0.825286	0.739075	2210.15	22.6259	2127.85	29.8789	2170.09	19.9032	3.72366
AT-25	204Pb cps	206Pb mV1	Th/U	206Pb/204Pb	1s%	207Pb/206Pb	1s %	207Pb/235U	1s %	206Pb/238U	1s %	Rho	207Pb/206Pb	2s abs	206Pb/238U	2s abs	207Pb/235U	2s abs	% U-Pb disc4
066-ZR31C	18.7031	0.0323424	0.358331	928541	20.4421	0.175609	0.265334	10.8888	0.977791	0.449676	0.86509	0.884739	2611.83	8.82183	2393.81	34.5507	2513.68	18.1055	8.34734
064-ZR29C	10.198	0.00573806	0.357474	1.00039e+06	76.739	0.182237	0.371678	12.2099	0.906059	0.485896	0.738583	0.81516	2673.33	12.2779	2552.9	31.1013	2620.67	16.9362	4.50503
068-ZR33C	7.46366	0.00974714	0.339459	425556	16.9355	0.184215	0.30063	13.0777	0.684797	0.51484	0.491199	0.717291	2691.18	9.91834	2677.26	21.5055	2685.27	12.8779	0.517378
029-ZR13A	15.0149	0.00761943	0.263849	236283	14.5463	0.185414	0.456218	13.0662	1.70124	0.51106	1.59649	0.938429	2701.91	15.0229	2661.15	69.4281	2684.44	31.8411	1.50833
027-ZR12C	9.86951	0.00999921	0.333925	375771	21.9952	0.185183	0.320428	13.0236	0.686919	0.510032	0.481551	0.70103	2699.84	10.5617	2656.77	20.9531	2681.37	12.9138	1.59548
006-ZR3C	12.1547	0.0215579	0.0955085	460040	19.0896	0.171669	0.28912	10.3481	0.853602	0.437154	0.712568	0.834778	2573.98	9.64659	2337.89	27.9149	2466.42	15.7459	9.17224
008-ZR4B	16.8084	0.0187223	0.146004	317287	23.8267	0.181862	0.733693	12.1039	1.01403	0.482668	0.593859	0.585639	2669.92	24.194	2538.88	24.901	2612.49	18.9326	4.90831
048-ZR22C	8.38187	0.0049561	0.357222	218546	11.2587	0.182012	0.409845	13.7318	1.30407	0.547136	1.18124	0.905812	2671.29	13.5383	2813.25	53.7464	2731.39	24.5362	-5.31434
046-ZR21C	13.9353	0.00649582	0.303605	149488	17.5384	0.180703	0.360523	13.1108	1.7645	0.526176	1.68707	0.956116	2659.33	11.9259	2725.32	74.7735	2687.66	33.0236	-2.48138
047-ZR21B	822.647	0.0321499	0.0604368	8799.61	12.1516	0.164815	1.11977	7.81759	1.62814	0.343987	1.12235	0.689343	2505.67	37.4325	1905.82	36.9827	2210.23	29.1044	23.9397
056-ZR26A	88.668	0.00960416	0.189801	32819.7	57.0445	0.17686	0.672678	10.1258	1.28719	0.415207	1.03299	0.802516	2623.65	22.2874	2238.68	39.015	2446.33	23.6521	14.6729
007-ZR4C	92.6525	0.0702137	0.339703	52842.7	6.67908	0.178512	0.277191	11.8442	0.75141	0.481177	0.592022	0.787881	2639.09	9.19143	2532.39	24.7723	2592.16	14.0228	4.04315
039-ZR18C	8.88047	0.00791839	0.41084	343714	19.3908	0.179457	0.383603	11.8426	1.53759	0.478579	1.44213	0.937916	2647.86	12.7016	2521.07	60.0413	2592.04	28.5913	4.78825
050-ZR23C	9.75745	0.0240065	0.450043	662905	16.9176	0.178269	0.437429	12.9046	1.40711	0.524973	1.28504	0.913247	2636.83	14.4945	2720.24	56.9091	2672.71	26.3484	-3.16317
038-ZR17C	22.0388	0.0351942	0.429227	584504	23.4564	0.172973	0.339965	12.4611	1.1982	0.52245	1.08757	0.907671	2586.62	11.3258	2709.56	48.0283	2639.8	22.4009	-4.75306
020-ZR10C	7.7926	0.00744274	0.255207	663970	43.2176	0.173977	0.507934	12.0533	0.870236	0.502433	0.601681	0.6914	2596.28	16.8894	2624.24	25.9156	2608.56	16.2534	-1.07714
036-ZR16C	27.8125	0.0241848	0.337457	796798	57.8372	0.17345	0.363527	11.7768	0.95171	0.492401	0.797689	0.838164	2591.22	12.1037	2581.06	33.8879	2586.82	17.7367	0.392196
054-ZR24C	437.203	0.0673526	0.0846196	9809.25	3.26553	0.172083	0.256394	9.75123	1.65929	0.410949	1.59694	0.962423	2578	8.55297	2219.26	59.8283	2411.56	30.3345	13.9155
014-ZR7C	22.4962	0.0251727	0.253922	365791	26.8138	0.168982	0.360649	10.346	1.22888	0.444015	1.1148	0.907169	2547.58	12.0592	2368.59	44.1192	2466.23	22.6295	7.02598
065-ZR30C	85.9266	0.0249811	0.0380601	298080	34.8482	0.172654	0.417943	7.35948	1.32628	0.309127	1.20293	0.906998	2583.54	13.9215	1736.41	36.5703	2156.06	23.5744	32.7895
018-ZR9C	1362.42	0.0651849	0.475696	3449.57	6.69923	0.173065	0.291366	6.05171	1.44899	0.253591	1.37018	0.945609	2587.51	9.70867	1456.97	35.6865	1983.32	25.0971	43.6922
009-ZR5C	3119.4	0.0456196	0.409375	956.704	3.98275	0.164249	1.02031	2.42119	2.66121	0.106903	2.42975	0.913026	2499.88	34.147	654.739	30.2192	1248.91	37.8907	73.8092
034-ZR15A	17.0022	0.00672484	0.212633	167737	17.1604	0.161745	0.82103	10.3127	3.26556	0.46239	3.13887	0.961204	2473.98	27.5805	2450.1	127.327	2463.24	59.5714	0.965075
010-ZR5B	650.925	0.0424958	0.257289	5306.46	8.00669	0.160351	0.639701	9.1069	2.92172	0.411874	2.82664	0.96746	2459.37	21.5434	2223.49	105.877	2348.8	52.771	9.59111
005-ZR2C	77.0599	0.0351133	0.218674	40430.5	15.7469	0.159442	1.1343	5.53044	4.72454	0.251549	4.57136	0.967578	2449.75	38.1277	1446.46	117.918	1905.34	79.6691	40.955
016-ZR8C	42.3103	0.0092945	0.121082	80595.5	37.8146	0.160702	0.628597	7.36571	1.58592	0.332399	1.40809	0.88787	2463.06	21.163	1850	45.2109	2156.82	28.1604	24.8901
033-ZR14C	10.2515	0.0211701	0.181832	643488	18.845	0.142161	1.54001	8.02014	2.36225	0.409137	1.75251	0.741883	2253.69	52.7047	2210.97	65.4367	2233.29	42.2116	1.89554
049-ZR22B	6.80151	0.0115491	0.147468	498791	16.099	0.143123	0.842774	7.63746	2.30018	0.386994	2.10791	0.916409	2265.34	28.9249	2108.87	75.6059	2189.28	40.8889	6.9069
053-ZR23B	12.5263	0.0224383	0.00345694	620037	16.503	0.131283	0.354986	7.04528	0.758231	0.389184	0.558217	0.73621	2115.2	12.4209	2119.04	20.1469	2117.16	13.4394	-0.181625
069-ZR33B	65.6625	0.0221486	0.0191271	88592.9	51.8762	0.131187	0.623485	7.04454	1.00886	0.389428	0.70127	0.695109	2113.92	21.784	2120.17	25.3162	2117.07	17.8621	-0.295788
026-ZR11B	13.2193	0.0228743	0.00171564	620703	21.1933	0.131305	0.300837	6.70976	0.668514	0.370587	0.468098	0.700206	2115.5	10.5293	2032.16	16.3077	2073.91	11.7808	3.93924
019-ZR9B	19.93	0.0221176	0.00328362	508731	28.0817	0.12995	0.352958	6.52727	1.01418	0.364268	0.875603	0.863364	2097.29	12.375	2002.37	30.1072	2049.58	17.7813	4.52566
017-ZR8B	8.30114	0.0179711	0.0621466	715990	13.7843	0.121087	0.628115	5.21833	0.913427	0.312537	0.550024	0.602155	1972.3	22.3031	1753.18	16.8747	1855.61	15.5072	11.1097
028-ZR12B	15.1626	0.0291905	0.00316179	674053	19.1135	0.120558	0.336125	5.60798	0.724718	0.337345	0.52435	0.723523	1964.5	11.967	1873.89	17.0417	1917.33	12.4519	4.61281
040-ZR18B	7.38609	0.0250877	0.00165527	894736	12.3404	0.126812	0.322657	6.6828	0.989644	0.382176	0.859067	0.868056	2054.25	11.3699	2086.44	30.5886	2070.35	17.4067	-1.5671
AT-02	204Pb cps	206Pb mV1	Th/U	206Pb/204Pb	1s%	207Pb/206Pb	1s %	207Pb/235U	1s %	206Pb/238U	1s %	Rho	207Pb/206Pb	2s abs	206Pb/238U	2s abs	207Pb/235U	2s abs	% U-Pb disc4
019-ZR10C	18.4696	0.00551936	0.269265	143070	18.1123	0.186559	0.943486	13.6443	2.75078	0.530396	2.55721	0.929632	2712.06	30.9524	2743.12	113.761	2725.34	51.3916	-1.14508
018-ZR9C	8.79533	0.000443506	0.0136484	14180	14.7455	0.155586	2.36175	10.093	3.58002	0.47045	2.66485	0.744366	2408.25	79.1578	2485.53	109.456	2443.33	65.0935	-3.20903
016-ZR7B	255.382	0.0756983	0.154738	205078	52.5149	0.122497	1.28907	5.27242	3.59798	0.31214	3.33863	0.927918	1992.92	45.4826	1751.23	101.992	1864.41	60.5072	12.1273
015-ZR7C	1	0.00182297	0.0315749	113935	9.09717	0.126706	1.8018	5.06412	3.79956	0.289849	3.32459	0.874993	2052.77	62.9471	1640.77	95.9624	1830.12	63.4349	20.0702
014-ZR6C	12.3856	0.0231429	0.200114	780253	15.1463	0.166852	0.61823	10.7426	1.25194	0.466922	1.02365	0.817649	2526.32	20.6845	2470.05	41.9401	2501.12	23.1267	2.22718
010-ZR5B	98.3849	0.0240534	0.213471	67130.9	60.1016	0.164697	0.45261	9.74719	2.11218	0.429201	2.02957	0.960889	2504.46	15.1906	2302.11	78.3427	2411.17	38.5343	8.07936
009-ZR5C	149.423	0.0340065	0.141629	59918.2	74.4748	0.166384	1.74493	7.39545	2.92341	0.322343	2.31608	0.792255	2521.59	58.0299	1801.16	72.5862	2160.42	51.6341	28.5704
008-ZR4B	21.6927	0.0232852	0.00185554	491095	22.1106	0.123175	0.316384	5.04659	0.980637	0.297126	0.851034	0.867837	2002.72	11.2155	1677.04	25.1091	1827.18	16.5533	16.2617
007-ZR4C	32.778	0.0147646	0.0311268	147447	33.1652	0.129472	0.971894	3.79941	1.68821	0.212817	1.32973	0.787656	2090.81	33.9748	1243.81	30.048	1592.62	26.9605	40.5106
006-ZR3	13.7495	0.0236999	0.046932	1.30223e+06	45.9158	0.152726	0.376239	8.59937	0.985352	0.408338	0.831907	0.844274	2376.68	12.7978	2207.32	31.0608	2296.49	17.847	7.12584
004-ZR1	27.9477	0.010515	0.242001	260720	19.7526	0.172713	0.863678	10.747	1.76368	0.451262	1.49242	0.846199	2584.11	28.6932	2400.86	59.6922	2501.5	32.5057	7.09137
AP-09	204Pb cps	206Pb mV1	Th/U	206Pb/204Pb	1s%	207Pb/206Pb	1s %	207Pb/235U	1s %	206Pb/238U	1s %	Rho	207Pb/206Pb	2s abs	206Pb/238U	2s abs	207Pb/235U	2s abs	% U-Pb disc4
036-ZR27C	9.06466	0.00218678	0.537755	76571.3	13.1495	0.146558	0.744436	8.66239	1.37085	0.428642	1.08984	0.795011	2306.15	25.4541	2299.59	42.0895	2303.13	24.8055	0.284061
035-ZR26C	113.114	0.0279237	0.471862	102687	48.2053	0.134089	0.328252	6.99977	1.0954	0.378579	0.977164	0.892065	2152.2	11.4401	2069.64	34.5508	2111.4	19.3715	3.83587
034-ZR25C	9.92095	0.00235082	0.414469	71320.7	15.039	0.148197	0.547199	8.57898	1.09268	0.419819	0.87019	0.796381	2325.23	18.6942	2259.66	33.1309	2294.33	19.7767	2.81992
031-ZR22C	10.9189	0.00158277	0.382698	51332.5	17.7224	0.146369	0.991127	8.16313	1.60268	0.404459	1.20373	0.751071	2303.93	33.848	2189.54	44.6158	2249.26	28.7897	4.96517
028-ZR21C	20.5579	0.00196621	0.477264	48921.8	19.8339	0.147511	0.957239	8.41326	1.47118	0.413625	1.05393	0.716384	2317.27	32.6513	2231.47	39.6975	2276.61	26.5283	3.70228
027-ZR20C	199.15	0.00381266	0.109237	1602.4	12.325	0.154949	1.08551	8.18932	1.82695	0.383289	1.42201	0.778354	2401.27	36.678	2091.63	50.7003	2252.16	32.7974	12.8949
024-ZR17C	8.9606	0.00184437	0.484127	68105.9	12.8906	0.146772	0.833874	7.84059	1.50183	0.387411	1.19284	0.794255	2308.65	28.4897	2110.81	42.872	2212.88	26.8703	8.5697
022-ZR15C	37.5315	0.0032859	0.520905	76023.3	19.3401	0.147348	0.762443	8.20356	1.44569	0.40376	1.17108	0.810044	2315.38	26.0417	2186.33	43.3545	2253.73	26.0016	5.57349
019-ZR14C	50.6943	0.00191651	0.416684	24501.2	28.4066	0.151594	1.2726	9.00296	1.91824	0.430694	1.38667	0.722887	2363.99	43.1178	2308.84	53.708	2338.31	34.7614	2.33265
017-ZR12C	108.954	0.00337587	0.545563	2470.99	8.83167	0.148974	0.826841	7.31969	1.71311	0.356328	1.45389	0.848683	2334.18	28.175	1964.74	49.1515	2151.22	30.3794	15.8272
016-ZR11C	21.2165	0.00270832	0.518904	48069	23.0611	0.149209	0.633915	8.61537	1.01915	0.418741	0.706776	0.693493	2336.88	21.6193	2254.76	26.8671	2298.18	18.46	3.51395
015-ZR10C	22.6092	0.0019002	0.5101	111994	70.9077	0.148336	1.02524	7.91623	1.55548	0.387024	1.10955	0.71332	2326.83	34.9217	2109.01	39.8546	2221.53	27.8534	9.36136
014-ZR9C	34.6474	0.00289978	0.607799	33809	28.587	0.145694	1.15669	8.32454	1.95398	0.414366	1.53062	0.783337	2295.99	39.497	2234.85	57.6856	2266.99	35.1198	2.66277
013-ZR8B	7.57265	0.00339817	0.64275	118847	12.8997	0.148522	0.52852	8.7584	1.04566	0.427663	0.822663	0.786742	2328.97	18.0509	2295.17	31.733	2313.17	18.9699	1.45134
012-ZR8C	9.84619	0.00414097	0.6847	164932	13.3927	0.146867	0.547446	7.6975	1.7239	0.380094	1.59212	0.923556	2309.77	18.733	2076.72	56.4101	2196.31	30.7493	10.0894
010-ZR7C	27.9545	0.00241924	0.434502	50821.8	21.952	0.147564	0.672836	9.14158	1.25473	0.449271	0.992144	0.790722	2317.88	22.9872	2392.01	39.5926	2352.28	22.8392	-3.19805
008-ZR5C	10.799	0.00199464	0.473126	63788.7	14.3846	0.144084	0.821523	8.14159	1.43865	0.409789	1.1214	0.779477	2276.87	28.1644	2213.96	41.9573	2246.87	25.8545	2.76302
006-ZR3C	42.1537	0.00180668	0.348567	6368.16	36.8233	0.139996	1.00064	5.54628	2.47282	0.287311	2.23075	0.90211	2227.16	34.452	1628.08	64.0308	1907.8	42.1065	26.8989
005-ZR2C	39.0559	0.00222599	0.52276	33795.5	33.7821	0.148275	0.854041	8.11665	1.30855	0.396985	0.919574	0.702745	2326.13	29.1217	2155.14	33.6473	2244.1	23.5219	7.35087
004-ZR1C	19.1638	0.00277919	0.51961	95914.6	43.9976	0.146393	0.572245	8.0535	1.24335	0.39896	1.03979	0.83628	2304.22	19.5903	2164.25	38.1746	2237.04	22.3373	6.07441
AP-22	204Pb cps	206Pb mV1	Th/U	206Pb/204Pb	1s%	207Pb/206Pb	1s %	207Pb/235U	1s %	206Pb/238U	1s %	Rho	207Pb/206Pb	2s abs	206Pb/238U	2s abs	207Pb/235U	2s abs	% U-Pb disc4
049-ZR22C	724.38	0.085681	0.377593	178606	38.1613	0.188415	3.45049	7.67434	3.83305	0.295388	1.6276	0.424624	2728.37	111.437	1668.4	47.7622	2193.6	67.7247	38.8501
048-ZR21B	597.872	0.0392702	0.30741	10406.1	14.7481	0.209802	1.97915	7.87844	9.61661	0.272331	9.40345	0.977834	2904.01	63.4437	1552.62	256.92	2217.22	166.296	46.5352
047-ZR21C	869.488	0.0519287	0.396184	3363.53	6.14283	0.196795	2.47313	9.53186	7.88579	0.351261	7.47877	0.948386	2799.8	79.7919	1940.62	248.246	2390.62	139.998	30.6872
046-ZR20B	868.152	0.0395255	0.168015	3614.23	7.80378	0.184776	0.792741	2.24298	12.0768	0.0880331	12.0451	0.997371	2696.21	26.0679	543.894	125.042	1194.59	162.914	79.8275
045-ZR20C	1978.58	0.0447723	0.313328	1747.92	8.05416	0.176557	0.895852	1.87623	9.12206	0.0770669	9.0704	0.994337	2620.79	29.6517	478.592	83.4054	1072.73	117.382	81.7387
039-ZR18B	1131.37	0.0504877	0.16779	5158.37	10.3984	0.207933	3.04252	5.44428	8.93429	0.189881	8.3921	0.939313	2889.51	97.0763	1120.73	171.516	1891.85	147.771	61.2137
038-ZR18C	1217.68	0.0560676	0.444681	4501.33	11.4521	0.201016	1.40195	8.45495	8.69531	0.305033	8.57355	0.985996	2834.46	45.3645	1716.22	255.811	2281.1	152.067	39.4517
037-ZR17C	931.131	0.0307561	0.232742	73962.5	25.0506	0.196299	1.01892	7.92475	10.9434	0.292775	10.8896	0.99508	2795.67	33.1575	1655.38	314.102	2222.5	188.326	40.7876
026-ZR11B	923.136	0.0167739	0.262561	1534.65	12.0086	0.218147	1.96285	1.85415	35.4976	0.06164	35.4414	0.998415	2967.06	62.5856	385.591	262.611	1064.91	421.395	87.0043
018-ZR8B	1681.3	0.0242037	0.128567	2461.41	13.3154	0.199538	1.42594	0.123201	126.472	0.0044777	126.463	0.999932	2822.42	46.1843	28.8007	72.4778	117.97	263.813	98.9796
016-ZR7B	512.834	0.0111691	0.224529	3040.26	40.7992	0.210038	1.96993	6.50112	8.04046	0.224469	7.7866	0.968427	2905.84	63.1414	1305.45	182.736	2046.05	136.802	55.075
009-ZR5C	642.817	0.0352477	0.30563	7272.63	10.7686	0.203664	1.18399	7.05028	6.86419	0.251048	6.75115	0.983531	2855.79	38.2864	1443.88	173.494	2117.79	118.551	49.4403
008-ZR4C	608.774	0.0551364	0.217843	13024.7	21.5077	0.184027	0.962344	7.28262	7.54503	0.286993	7.47423	0.990616	2689.5	31.6341	1626.48	213.116	2146.68	130.442	39.5247
005-ZR1B	392.165	0.0498617	0.281968	15550.8	23.0175	0.202703	0.430766	5.48368	8.94229	0.19619	8.92422	0.997979	2848.09	13.9989	1154.82	187.343	1898.04	148.058	59.4528
004-ZR1C	1142.49	0.0724923	0.444114	8412.34	13.7015	0.193421	0.599055	3.39411	19.8795	0.127259	19.8671	0.999372	2771.47	19.5841	772.21	285.971	1503.04	290.09	72.1372
006-ZR2C	540.775	0.0146305	0.293795	9938.54	29.0055	0.200474	2.03029	10.9794	4.5512	0.397181	4.05636	0.891273	2830.06	65.4897	2156.05	147.818	2521.39	82.9899	23.8162
051-ZR23C	53.0865	0.0855574	0.535014	298562	45.1849	0.212227	0.413087	15.1087	0.879797	0.51629	0.682722	0.775999	2922.62	13.3379	2683.42	29.9364	2822.11	16.6887	8.18442
050-ZR22B	7.29602	0.0118332	0.515319	486990	11.0749	0.20867	0.374964	15.3078	0.826613	0.532007	0.636709	0.770262	2895.25	12.1386	2749.9	28.4752	2834.59	15.6964	5.02002
033-ZR14B	1015.79	0.0215013	0.415728	1408.23	4.58717	0.218468	0.390499	9.09107	3.0543	0.301783	3.00648	0.984346	2969.43	12.5593	1700.14	89.5476	2347.21	55.1241	42.7451
030-ZR14C	322.432	0.0588118	0.423991	20696.3	13.1592	0.209881	0.407968	11.6233	3.86164	0.401626	3.82211	0.989764	2904.63	13.1937	2176.52	140.434	2574.55	70.9543	25.0672
029-ZR13B	33.805	0.0229175	0.471941	352115	29.3465	0.202228	0.409949	14.4057	1.33463	0.516605	1.21486	0.91026	2844.26	13.3285	2684.77	53.2431	2776.81	25.1871	5.60765
028-ZR13C	4526.38	0.0744194	0.383552	2215.31	17.2153	0.205573	0.599969	15.0081	3.3717	0.52945	3.29714	0.977885	2870.96	19.4393	2739.13	146.321	2815.75	63.2003	4.59174
027-ZR12C	264.817	0.0541161	0.0598948	19586.5	9.52614	0.205003	0.70495	14.8388	1.26203	0.524936	0.979014	0.775746	2866.45	22.8363	2720.08	43.3772	2804.96	23.8699	5.10621
024-ZR10C	12.0998	0.0206149	0.487304	674612	15.0519	0.199017	0.270586	14.1154	1.08191	0.514363	0.979811	0.905627	2818.15	8.82511	2675.23	42.836	2757.49	20.4146	5.07148
020-ZR9B	14.0697	0.0113557	0.449381	276479	19.7432	0.207581	0.339787	16.6243	1.47584	0.580794	1.38757	0.940191	2886.75	11.0103	2951.99	65.5609	2913.42	28.0753	-2.25996
019-ZR9C	1	0.00658904	0.529933	411815	17.3605	0.197475	1.32322	11.1405	2.85173	0.409126	2.49883	0.87625	2805.44	42.9479	2210.92	93.201	2534.95	52.4583	21.1916
015-ZR7C	203.774	0.0679479	0.464953	21345.4	5.16129	0.211404	0.236526	14.8994	1.69899	0.511117	1.64114	0.965949	2916.34	7.64891	2661.4	71.3697	2808.83	32.0779	8.7419
012-ZR5B	4973.63	0.0620781	0.405768	936.638	5.6138	0.211017	0.379364	3.04324	4.80063	0.104589	4.77125	0.99388	2913.37	12.2613	641.244	58.1146	1418.54	72.0833	77.9896
036-ZR16C	323.549	0.0574133	0.562353	309330	37.4445	0.192082	1.21004	12.3737	2.20192	0.467177	1.80193	0.818347	2760.07	39.4616	2471.17	73.7637	2633.19	40.9564	10.467
035-ZR15C	407.442	0.044219	0.307766	7677.03	4.57008	0.184149	0.36952	8.77146	3.05419	0.345436	3.00902	0.985212	2690.6	12.187	1912.77	99.2217	2314.53	54.9265	28.9092
007-ZR3C	231.527	0.0301377	0.33762	41202	25.3024	0.190827	0.855718	10.8309	2.08503	0.411614	1.86489	0.894418	2749.31	27.9906	2222.3	69.9193	2508.72	38.3979	19.1688
014-ZR6B	133.044	0.0138131	0.551856	12799.7	14.9378	0.189551	0.751263	13.5918	1.86293	0.520016	1.66398	0.893204	2738.27	24.6136	2699.25	73.1864	2721.69	34.9368	1.42511
013-ZR6C	1093.19	0.0840087	0.785457	6919.18	8.0633	0.194452	0.504169	8.83992	3.58654	0.329688	3.53154	0.984665	2780.19	16.478	1836.87	112.401	2321.62	64.4004	33.93
041-ZR19B	29.343	0.00883137	0.229811	96055.2	30.4006	0.0592774	0.458232	0.789459	0.950075	0.0965844	0.745233	0.784394	577.298	19.856	594.361	8.45985	590.865	8.49409	-2.95567
040-ZR19C	21.4533	0.00323712	0.986045	63082.6	25.2618	0.0638907	0.721591	0.827746	1.16165	0.0939561	0.831529	0.715818	738.015	30.3953	578.892	9.20441	612.361	10.6555	21.561
ADE-25B	204Pb cps	206Pb mV1	Th/U	206Pb/204Pb	1s%	207Pb/206Pb	1s %	207Pb/235U	1s %	206Pb/238U	1s %	Rho	207Pb/206Pb	2s abs	206Pb/238U	2s abs	207Pb/235U	2s abs	% U-Pb disc4
031-ZR16	88.6125	0.0352106	0.417392	200229	58.3402	0.201628	0.54775	14.275	1.49807	0.513445	1.34421	0.897292	2839.42	17.8025	2671.32	58.6615	2768.16	28.2335	5.92013
013-ZR8	16.5622	0.0170365	0.147143	383328	20.6154	0.160813	0.774035	8.38828	1.89622	0.378284	1.69092	0.891734	2464.23	26.0344	2068.26	59.696	2273.91	34.1179	16.0686
023-ZR12	29.7364	0.0255014	0.0786235	438477	27.0136	0.160269	1.53546	10.1035	2.62628	0.45718	2.09819	0.798922	2458.5	51.4469	2427.09	84.5944	2444.29	47.9594	1.27753
030-ZR15	18.9787	0.0160042	0.307555	334036	22.5212	0.156772	1.00421	8.61932	1.69095	0.398723	1.30904	0.774146	2421.14	33.8782	2163.16	48.0212	2298.6	30.5387	10.6554
025-ZR13B	73.6451	0.0262946	0.395954	86773.3	43.2642	0.141461	0.343164	7.19884	1.07861	0.369055	0.953067	0.88361	2245.17	11.838	2024.95	33.0814	2136.36	19.1419	9.80871
024-ZR13C	88.9535	0.0216238	0.493421	146970	40.3214	0.142108	0.335274	7.5864	1.09253	0.387152	0.971556	0.889271	2253.06	11.5566	2109.61	34.9129	2183.26	19.5088	6.36692
019-ZR10B	1006.29	0.0702174	0.0184314	4424.59	4.13354	0.121751	0.372352	5.11059	1.31311	0.304415	1.20346	0.916497	1982.04	13.2267	1713.16	36.1594	1837.87	22.1807	13.5656
018-ZR10	1325.46	0.0538649	0.0265722	2397.13	3.33293	0.117924	0.443499	3.56112	1.95281	0.219004	1.86534	0.955207	1924.99	15.8531	1276.61	43.1346	1540.91	30.7288	33.6824
032-ZR17	15.2331	0.021827	0.182119	757806	26.9282	0.122465	0.33545	5.89032	0.917165	0.348813	0.769008	0.838461	1992.45	11.9041	1928.93	25.6147	1959.81	15.8602	3.18791
026-ZR14	14.6636	0.0361092	0.00840334	1.20611e+06	17.1866	0.12067	0.50902	5.19869	1.18182	0.312437	1.00015	0.846281	1966.15	18.1002	1752.69	30.6607	1852.4	20.0291	10.8567
017-ZR9	21.1556	0.0823527	0.0468791	2.07464e+06	20.0909	0.116993	0.454841	5.42406	1.29353	0.336226	1.15285	0.891238	1910.78	16.2848	1868.49	37.3458	1888.66	22.0593	2.21343
007-ZR4	31.6624	0.0211444	0.0769032	401372	33.3055	0.115837	1.51582	4.8791	2.43328	0.305464	1.86704	0.767293	1892.93	54.0409	1718.35	56.2018	1798.65	40.6006	9.22301
012-ZR7	30.2419	0.0221597	0.285714	326736	23.0748	0.115418	0.518842	4.33421	1.5765	0.272333	1.44182	0.914574	1886.43	18.6231	1552.64	39.7275	1699.89	25.8479	17.6943
020-ZR11	37.8781	0.156633	0.059893	2.51793e+06	24.9851	0.102222	1.17935	5.1919	1.84393	0.368339	1.36818	0.74199	1664.86	43.3301	2021.58	47.3965	1851.29	31.1581	-21.4266
011-ZR6	23.5353	0.143518	0.054018	3.30058e+06	44.4838	0.10452	1.06859	5.1233	1.50993	0.355482	1.00036	0.662518	1705.88	39.084	1960.72	33.7799	1839.98	25.4949	-14.939
010-ZR5	30.8606	0.147564	0.0532058	3.07879e+06	23.5686	0.107287	0.577174	5.40657	1.22683	0.365462	1.01719	0.829125	1753.83	21.0471	2008.01	35.0529	1885.89	20.9171	-14.4929
033-ZR3C	20.6913	0.0996631	0.0548584	1.62994e+06	23.9336	0.109677	0.42039	3.91366	1.36561	0.258782	1.24534	0.911929	1794.05	15.2684	1483.61	32.9658	1616.51	21.9691	17.3038
006-ZR3	35.8665	0.130856	0.0552723	1.30042e+06	29.3759	0.109389	0.783268	4.84471	2.04024	0.321188	1.8471	0.905335	1789.27	28.402	1795.53	57.7643	1792.7	34.0564	-0.349941
005-ZR2	21.8618	0.122061	0.0389259	2.45089e+06	24.5839	0.107142	1.59232	6.37693	2.91817	0.431635	2.41722	0.828334	1751.37	57.7256	2313.08	93.6204	2029.1	50.5924	-32.073
004-ZR1	36.6639	0.157856	0.0356238	1.89801e+06	27.9054	0.101633	1.19671	5.26077	2.82558	0.375389	2.53268	0.896341	1654.15	44.0232	2054.71	88.8154	1862.52	47.6523	-24.2151
ADE-26A	204Pb cps	206Pb mV1	Th/U	206Pb/204Pb	1s%	207Pb/206Pb	1s %	207Pb/235U	1s %	206Pb/238U	1s %	Rho	207Pb/206Pb	2s abs	206Pb/238U	2s abs	207Pb/235U	2s abs	% U-Pb disc4
046-ZR28	15.3248	0.0409835	0.0667397	1.29915e+06	27.6492	0.120608	0.406723	5.61874	1.3498	0.337853	1.23258	0.913155	1965.24	14.473	1876.33	40.0688	1918.98	23.1375	4.52427
045-ZR27	24.7806	0.0207493	0.118397	509429	20.3212	0.106762	0.878291	3.52954	1.97758	0.239755	1.73267	0.876155	1744.86	32.0045	1385.42	43.129	1533.86	31.0552	20.5998
044-ZR26	21.7472	0.0205471	0.0540014	624443	20.4741	0.121687	1.89346	5.16691	4.35783	0.30793	3.90746	0.896652	1981.11	66.6587	1730.51	118.065	1847.18	72.8255	12.6494
043-ZR25	11.7151	0.0142727	0.679674	507884	16.7947	0.122349	0.441539	6.18166	2.51082	0.366412	2.44376	0.973292	1990.77	15.662	2012.49	84.2123	2001.86	43.4215	-1.0914
025-ZR15	18.097	0.00168813	1.06053	53840.7	17.0909	0.0594398	0.944863	0.782857	1.91156	0.095515	1.61988	0.847412	583.241	40.767	588.071	18.1961	587.112	16.9745	-0.828218
017-ZR9	50.325	0.0123736	0.12341	152569	33.6138	0.068716	1.17222	0.999835	3.32462	0.10552	3.08896	0.929119	890.226	48.054	646.68	37.9569	703.726	33.4773	27.3578
037-ZR22	22.4446	0.00222721	0.398599	50117.3	21.7764	0.0611755	1.64256	0.914819	2.25756	0.108449	1.50377	0.666101	645.41	69.8133	663.731	18.9547	659.616	21.7859	-2.83869
036-ZR21	8.96109	0.00381591	0.284919	166704	12.4393	0.0598912	0.53015	0.817775	1.02905	0.0990231	0.800369	0.777775	599.647	22.8752	608.682	9.29419	606.806	9.37964	-1.50672
031-ZR18	33.2098	0.030212	0.104695	487297	22.9826	0.17685	1.35441	12.0932	3.74339	0.495908	3.47005	0.92698	2623.55	44.7001	2596.19	147.467	2611.66	69.027	1.043
030-ZR17	725.429	0.0590683	0.325835	22959.9	46.6427	0.188943	1.42653	15.3103	2.27321	0.587648	1.73066	0.761332	2732.99	46.5801	2979.88	82.3259	2834.74	42.8773	-9.03376
026-ZR16	9.46486	0.0133953	0.329388	690262	25.3953	0.182219	0.580122	13.0421	1.37018	0.519061	1.18472	0.864644	2673.17	19.1409	2695.2	52.0868	2682.7	25.6805	-0.823933
012-ZR7	115.911	0.0289907	0.308161	129606	56.9338	0.180848	1.24068	10.9601	3.63517	0.439509	3.39675	0.934412	2660.66	40.829	2348.44	133.022	2519.75	66.5472	11.7346
010-ZR5	55.708	0.0294948	0.431776	95106.5	40.0892	0.187174	0.597066	14.1898	1.57201	0.54979	1.40622	0.894532	2717.48	19.6166	2824.3	64.1569	2762.47	29.6054	-3.93064
019-ZR11	28.5731	0.016804	0.251837	303793	21.9098	0.202667	0.729405	12.2452	2.70897	0.438175	2.58247	0.953306	2847.8	23.6643	2342.47	101.046	2623.38	50.2329	17.7447
007-ZR4	451.332	0.0437502	0.454789	6632.93	5.22168	0.197713	1.46682	10.1571	2.7059	0.372565	2.24345	0.829093	2807.41	47.5615	2041.46	78.2735	2449.19	49.4192	27.2832
005-ZR2	299.4	0.0178465	0.0589365	11672	37.4609	0.131118	2.9983	2.94618	4.12549	0.162952	2.80938	0.68098	2113	103.315	973.164	50.6528	1393.86	61.6047	53.944
004-ZR1	424.213	0.0511689	0.271188	384383	95.1937	0.215763	0.941141	15.9963	2.43017	0.537661	2.20968	0.90927	2949.34	30.2271	2773.65	99.2322	2876.57	45.9242	5.95686
ADE-28A	204Pb cps	206Pb mV1	Th/U	206Pb/204Pb	1s%	207Pb/206Pb	1s %	207Pb/235U	1s %	206Pb/238U	1s %	Rho	207Pb/206Pb	2s abs	206Pb/238U	2s abs	207Pb/235U	2s abs	% U-Pb disc4
005-ZR2	21.8213	0.0357895	0.0748577	494697	35.3125	0.159595	0.766278	8.4712	1.65492	0.38494	1.41925	0.857597	2451.37	25.808	2099.32	50.7593	2282.84	29.8389	14.3614
032-ZR19	166.062	0.00294017	0.90943	1244.83	6.99554	0.0719405	1.19785	0.99483	2.59955	0.100286	2.27718	0.875988	984.259	48.3905	616.086	26.7319	701.182	26.1578	37.4061
031-ZR18	268.375	0.00292286	0.729134	741.513	12.2349	0.0810275	1.28145	1.09356	2.03527	0.0978762	1.53718	0.755269	1222.11	49.9532	601.951	17.6562	750.233	21.4754	50.7451
030-ZR17	240.203	0.003609	0.854382	1957.41	45.8062	0.0750883	1.4263	1.14117	3.21339	0.110216	2.85557	0.888646	1070.87	56.7891	674.003	36.4975	773.066	34.485	37.0601
029-ZR16	177.085	0.0032887	0.809506	1193.24	6.73338	0.0656311	1.87047	0.923768	2.98016	0.102075	2.29029	0.768511	794.633	77.4859	626.557	27.3204	664.351	28.855	21.1513
026-ZR16	119.101	0.00206918	0.804932	3319.35	37.3785	0.0718652	1.81417	1.00782	2.97197	0.101702	2.32468	0.7822	982.125	73.0208	624.374	27.6382	707.77	30.0706	36.4262
025-ZR15	204.252	0.00265111	0.758338	1938.04	40.6586	0.0761371	3.9109	1.11452	4.65067	0.106159	2.48923	0.535242	1098.68	152.659	650.403	30.7635	760.347	49.1792	40.8013
025-ZR14	133.406	0.00359105	0.697168	1906.71	6.64407	0.0690254	0.666343	0.863294	1.23493	0.0907017	0.971463	0.786656	899.501	27.3673	559.686	10.4114	631.919	11.5862	37.7782
023-ZR13	151.267	0.00358327	0.855434	1503.53	3.47191	0.0786924	0.713932	1.12524	1.18758	0.1037	0.873697	0.735697	1164.41	28.1649	636.057	10.5794	765.483	12.7291	45.3751
020-ZR12	140.813	0.00321329	0.662771	1534.15	6.53006	0.0760561	1.13086	1.06885	1.54734	0.101918	0.989	0.639163	1096.55	44.9396	625.637	11.7882	738.176	16.1697	42.9448
018-ZR10	138.778	0.00348987	0.88172	1843.53	12.7613	0.0706354	0.69272	0.918259	1.87171	0.0942778	1.69887	0.907654	946.88	28.2377	580.787	18.857	661.439	18.1142	38.6631
017-ZR9	97.6025	0.00212579	0.831212	3176.92	30.502	0.0699074	2.45958	0.988521	3.50807	0.102548	2.4738	0.705176	925.633	99.4435	629.326	29.631	697.965	35.1094	32.0113
013-ZR8	114.13	0.00188506	0.834583	2256.48	31.5985	0.0762414	2.06282	1.10978	3.10264	0.105563	2.28776	0.73736	1101.42	81.4304	646.929	28.1329	758.069	32.8754	41.2639
012-ZR7	142.929	0.00240362	0.706558	4179.62	29.5678	0.0708195	2.91917	1.11653	4.33124	0.114336	3.17818	0.73378	952.209	117.2	697.883	41.9747	761.313	45.878	26.7091
011-ZR6	146.355	0.00315918	0.72032	1395.37	3.31387	0.0829028	0.714189	1.21128	1.28926	0.10596	1.00739	0.781371	1266.93	27.7626	649.244	12.4377	805.781	14.2914	48.7544
010-ZR5	118.844	0.00308395	0.759599	2530.43	32.8967	0.0699367	0.683201	1.04513	3.47981	0.108376	3.3919	0.974739	926.496	27.9391	663.309	42.6892	726.469	35.7958	28.4067
006-ZR3	187.482	0.00250736	0.785712	1356.47	38.8444	0.0762066	3.27631	1.02051	4.45754	0.097116	2.9997	0.67295	1100.5	128.363	597.485	34.1892	714.17	45.2135	45.708
004-ZR1	166.903	0.00424877	0.769004	1568.2	4.98493	0.0669882	0.669811	0.897399	2.75892	0.0971523	2.6506	0.96074	837.408	27.7785	597.699	30.2252	650.337	26.3274	28.6251
AT-23	204Pb cps	206Pb mV1	Th/U	206Pb/204Pb	1s%	207Pb/206Pb	1s %	207Pb/235U	1s %	206Pb/238U	1s %	Rho	207Pb/206Pb	2s abs	206Pb/238U	2s abs	207Pb/235U	2s abs	% U-Pb disc4
050-ZR24B	1241.32	0.0359943	0.865286	1833.99	2.60778	0.068356	0.979858	0.896277	1.77003	0.0950893	1.42674	0.806056	879.368	40.2873	585.566	15.9627	649.736	16.9189	33.4106
049-ZR24C	1151.32	0.029833	1.19513	1623.95	2.72786	0.0675444	0.774977	0.803954	1.4853	0.0863194	1.21171	0.815799	854.604	32.0307	533.733	12.4076	599.057	13.3982	37.5462
048-ZR23C	1543.71	0.0239687	1.15983	1989.09	31.0682	0.0552757	4.10607	0.667677	4.91975	0.0875989	2.68457	0.545671	423.391	178.206	541.321	27.8473	519.299	39.611	-27.8536
047-ZR22B	578.149	0.0146543	0.747329	1512.64	9.39294	0.0673936	1.57643	0.873242	2.67749	0.0939685	2.13225	0.796363	849.96	64.8613	578.965	23.5921	637.326	25.1902	31.8833
045-ZR21B	1083.62	0.0243326	0.60507	1450.81	5.40151	0.0803942	0.596646	1.07358	1.05089	0.096845	0.781717	0.743865	1206.68	23.4117	595.893	8.89569	740.497	11.0192	50.617
044-ZR21C	249.841	0.019027	1.08509	6050.41	11.3249	0.0630098	0.832609	0.835349	1.16007	0.0961449	0.717794	0.618751	708.562	35.2138	591.777	8.11464	616.576	10.6942	16.482
036-ZR17B	362.223	0.022174	0.580147	4328.95	7.92911	0.0638665	0.881908	0.794147	1.2095	0.0901765	0.740163	0.611957	737.214	37.1135	556.581	7.89113	593.521	10.843	24.5021
035-ZR16B	1537.13	0.0203557	0.642479	810.005	3.62169	0.07933	1.12409	0.940701	1.96912	0.0859964	1.57371	0.799193	1180.38	44.1275	531.816	16.0566	673.249	19.2913	54.9454
033-ZR14B	304.436	0.017276	0.530643	3266.16	7.98859	0.062301	0.81263	0.785928	1.71708	0.0914859	1.46653	0.854082	684.456	34.5091	564.319	15.8383	588.86	15.2874	17.5522
029-ZR14C	30.5225	0.0139479	0.902049	341368	20.0247	0.0596259	0.42529	0.751064	0.76274	0.0913499	0.513428	0.673136	590.027	18.3933	563.516	5.53961	568.842	6.63288	4.49325
028-ZR13B	663.953	0.0216279	0.469711	2375.99	5.61056	0.0691055	0.592092	0.898978	1.96454	0.0943414	1.83618	0.934661	901.891	24.3205	581.162	20.3924	651.181	18.7991	35.5618
019-ZR9B	1521.05	0.0125609	0.754838	652.504	8.45446	0.0958054	1.46782	1.23323	2.25774	0.0933511	1.67499	0.741888	1543.96	54.6811	575.326	18.4251	815.808	25.1623	62.737
018-ZR9C	28.5371	0.00988386	0.779016	190562	21.6693	0.0597541	0.505004	0.764418	0.839308	0.0927746	0.558673	0.665635	594.683	21.812	571.926	6.11366	576.556	7.37093	3.82685
010-ZR5B	206.648	0.0179546	0.625529	32015.4	81.2363	0.0630407	0.829842	0.826004	1.12534	0.0950226	0.663667	0.58975	709.604	35.0914	585.173	7.42297	611.392	10.3115	17.5352
009-ZR5C	536.593	0.0213636	1.00433	2554.73	4.17288	0.0656033	0.776397	0.85602	1.26369	0.0946291	0.925649	0.732497	793.743	32.4003	582.856	10.3128	627.948	11.8015	26.5686
006-ZR2C	1721.5	0.0182804	1.05207	729.987	5.0093	0.0893117	2.51799	1.03283	2.99055	0.0838666	1.57029	0.525083	1410.85	94.8701	519.161	15.6558	720.344	30.6239	63.2023

## Sheet: Migmatite
Migmatites	204Pb cps	206Pb mV1	Th/U	206Pb/204Pb	1s%	207Pb/206Pb	1s %	207Pb/235U	1s %	206Pb/238U	1s %	Rho	207Pb/206Pb	2s abs	206Pb/238U	2s abs	207Pb/235U	2s abs	% U-Pb disc4
050-ZR27C	14.3731	0.0367522	0.451175	808497	19.1137	0.213782	1.39875	17.5277	1.71398	0.594591	0.918651	0.535977	2934.44	44.8662	3008.01	44.0884	2964.17	32.6641	-2.50706
049-ZR26C	97.0997	0.0104602	0.475916	69755.2	33.8268	0.218468	0.673456	15.2321	1.35365	0.505634	1.11424	0.823138	2969.44	21.6251	2637.97	48.154	2829.86	25.6335	11.1628
048-ZR25B	11.5584	0.00825613	0.305774	233735	17.7038	0.221319	0.540588	18.0947	1.09643	0.592923	0.878996	0.801688	2990.31	17.3407	3001.26	42.1143	2994.78	20.991	-0.366129
047-ZR25C	117.975	0.00558673	0.590461	3191.34	5.49823	0.225248	0.57228	18.1009	1.20159	0.582781	0.989457	0.823455	3018.58	18.3101	2960.09	46.8856	2995.11	22.9933	1.93794
046-ZR24B	21.1875	0.0159714	0.325687	437644	21.956	0.217255	0.92568	17.0524	1.24988	0.569221	0.753666	0.602993	2960.46	29.7047	2904.62	35.1991	2937.79	23.8356	1.88617
045-ZR24C	18.6417	0.00900148	0.598309	182681	25.5369	0.220453	0.411854	18.101	0.96954	0.59546	0.795671	0.820668	2984	13.228	3011.52	38.23	2995.12	18.5731	-0.922086
044-ZR23C	38.2608	0.00957454	0.75954	159013	23.4306	0.216927	0.477842	16.1312	1.0772	0.539284	0.891474	0.827588	2958.02	15.3759	2780.45	40.2048	2884.6	20.4946	6.00306
039-ZR21B	9.95137	0.0295066	0.365363	964978	16.1098	0.213412	0.512962	17.2792	1.11321	0.587178	0.915867	0.822727	2931.64	16.5403	2977.97	43.6104	2950.46	21.2583	-1.58042
038-ZR21C	11.3254	0.0122652	0.662015	416302	14.8139	0.219152	0.829117	17.6983	1.20427	0.585669	0.790903	0.656751	2974.47	26.5886	2971.84	37.6078	2973.48	23.017	0.0884576
037-ZR20C	10.7494	0.00884463	0.514058	286851	14.6415	0.219961	0.426144	17.8695	0.896422	0.589159	0.69619	0.776632	2980.4	13.6901	2986.01	33.2339	2982.73	17.1667	-0.188151
036-ZR19C	23.3469	0.0130369	0.732774	208892	27.8448	0.220717	1.22269	18.1419	1.65876	0.596094	1.05793	0.637782	2985.93	39.0849	3014.08	50.8397	2997.29	31.6774	-0.942837
034-ZR17B	17.9862	0.00774605	0.455396	212010	21.4277	0.219063	0.552558	17.0848	1.06524	0.565595	0.831942	0.780989	2973.82	17.7485	2889.71	38.6915	2939.61	20.3343	2.82836
033-ZR17C	8.77958	0.00687649	0.57308	256529	15.4365	0.218893	1.10604	16.3696	1.49231	0.54234	0.930786	0.623724	2972.56	35.4195	2793.24	42.1289	2898.63	28.3615	6.03278
028-ZR14C	48.5412	0.00527926	0.455284	40698.3	39.5591	0.208642	0.622442	13.6343	1.15816	0.473909	0.903661	0.780257	2895.03	20.1222	2500.68	37.4066	2724.64	21.7949	13.6216
027-ZR13B	27.019	0.00844719	0.507809	114241	26.0283	0.216557	0.514109	16.6702	0.956073	0.558259	0.715873	0.748764	2955.27	16.5434	2859.43	33.0236	2916.06	18.2347	3.24296
020-ZR11C	26.9666	0.0115401	0.698863	158620	24.3063	0.215207	1.40382	13.9086	1.94229	0.468696	1.29015	0.664241	2945.17	44.986	2477.84	52.9731	2743.5	36.4683	15.8677
019-ZR10C	9.46442	0.00518014	0.372924	203528	18.3326	0.2241	0.657586	17.3247	1.19915	0.560646	0.931801	0.77705	3010.39	21.0439	2869.3	43.0854	2952.99	22.8935	4.6867
018-ZR9B	19.1307	0.00749742	0.40348	195903	18.4947	0.219763	0.495357	16.6407	1.03976	0.549138	0.835718	0.803762	2978.96	15.9093	2821.58	38.1379	2914.36	19.8211	5.28283
017-ZR9C	15.3539	0.0116356	0.566021	324817	19.707	0.21708	0.455054	15.6291	1.0437	0.522132	0.863096	0.826961	2959.16	14.6431	2708.22	38.1147	2854.4	19.8234	8.48025
015-ZR7C	12.7267	0.0112117	1.13385	354027	16.0548	0.220105	0.576742	17.1313	1.13667	0.56445	0.906693	0.797676	2981.46	18.5106	2884.99	42.1078	2942.21	21.6937	3.23562
014-ZR6C	7.25126	0.0216366	0.16314	943566	14.6847	0.21492	0.412958	16.2135	0.987329	0.547098	0.816696	0.827177	2943.01	13.3102	2813.09	37.1817	2889.47	18.7983	4.4146
013-ZR5C	11.3631	0.0173662	0.923406	626750	15.2544	0.216835	0.479574	17.6645	1.07068	0.590796	0.882645	0.824381	2957.33	15.4324	2992.65	42.1936	2971.64	20.4744	-1.19414
010-ZR4C	51.8801	0.00532552	0.525887	121984	28.6726	0.219271	1.18591	14.7653	1.70631	0.488346	1.16954	0.68542	2975.35	37.9511	2563.52	49.3804	2800.24	32.1967	13.8415
009-ZR3B	75.9554	0.00596389	0.456905	80509.5	39.1249	0.211916	0.955795	13.2885	1.96464	0.454758	1.676	0.853082	2920.25	30.7726	2416.37	67.3716	2700.37	36.7701	17.2547
008-ZR3C	12.991	0.0178878	0.551118	490232	17.7163	0.221403	0.578384	17.8042	1.16119	0.583183	0.936234	0.806273	2990.92	18.5482	2961.72	44.3873	2979.22	22.2051	0.976262
005-ZR1B	98.7797	0.00902244	0.383722	10435	17.8719	0.211817	0.551156	14.3363	0.999591	0.490844	0.747072	0.747377	2919.49	17.7868	2574.32	31.6729	2772.22	18.8876	11.8229
004-ZR1C	75.8849	0.0199357	0.702474	27352.6	18.3752	0.220244	0.397839	17.7176	1.45667	0.583401	1.35141	0.927742	2982.47	12.7806	2962.61	64.0374	2974.53	27.8098	0.665929
048-ZR35	44.238	0.0263507	0.22387	692032	60.6047	0.212606	1.51262	15.6194	2.25824	0.532787	1.63534	0.724165	2925.52	48.525	2753.18	73.0795	2853.8	42.6491	5.8906
047-ZR34	37.0041	0.00941554	0.539507	289747	18.7188	0.212045	0.507568	17.4005	1.17962	0.595114	0.99829	0.846282	2921.24	16.3817	3010.12	47.9298	2957.18	22.528	-3.04273
046-ZR33	18.8219	0.0211986	0.578457	501395	21.91	0.21295	0.443245	17.1499	1.00474	0.584051	0.82204	0.81816	2928.13	14.3023	2965.26	39.0181	2943.26	19.1889	-1.26796
045-ZR32	15.5966	0.0108328	0.582507	336071	17.69	0.213388	0.464932	16.7148	1.1136	0.568063	0.941616	0.845564	2931.45	14.9959	2899.86	43.9051	2918.62	21.2266	1.07768
044-ZR31	133.64	0.0439284	0.125206	157120	47.2617	0.209649	0.533293	16.0729	1.12615	0.555989	0.920065	0.817	2902.84	17.2371	2850.03	42.3168	2881.14	21.4166	1.8191
042-ZR29	149.097	0.0232426	0.414785	56331	31.0041	0.209836	0.675457	16.27	1.3738	0.562307	1.13745	0.827958	2904.28	21.8118	2876.16	52.6744	2892.8	26.1146	0.968364
039-ZR28	88.2485	0.0418316	0.302557	79718.4	46.652	0.210225	1.07877	16.2304	2.09952	0.559899	1.76265	0.83955	2907.28	34.747	2866.21	81.3125	2890.46	39.7699	1.41275
038-ZR27	12.0647	0.0124174	0.237714	456441	15.0938	0.209437	0.739495	14.7641	1.8511	0.511235	1.65603	0.894618	2901.19	23.8775	2661.9	72.0263	2800.16	34.9052	8.248
037-ZR26	55.7292	0.0364105	0.173864	122112	53.1809	0.218309	1.28024	16.4453	2.13675	0.546306	1.67015	0.781631	2968.26	40.973	2809.79	75.852	2903.05	40.4986	5.33883
036-ZR25	82.0857	0.0252794	0.305994	152044	41.5399	0.210254	1.08686	14.8879	2.0965	0.513517	1.75407	0.836665	2907.5	35.0052	2671.63	76.5021	2808.1	39.5085	8.11267
031-ZR22	13.727	0.00775984	0.393559	316641	15.7222	0.205193	0.808433	13.6174	1.44046	0.48128	1.13317	0.786672	2867.96	26.1696	2532.84	47.3813	2723.47	27.07	11.685
028-ZR20	13.5014	0.0125396	0.556676	409625	15.8359	0.211537	0.462718	17.377	1.02093	0.595738	0.831198	0.81416	2917.36	14.943	3012.64	39.946	2955.88	19.5104	-3.26614
023-ZR15	91.9871	0.0617085	0.150926	390068	65.1904	0.212644	0.491823	16.5732	1.158	0.565221	0.980702	0.846894	2925.81	15.8687	2888.17	45.5785	2910.47	22.0578	1.2865
022-ZR14	57.8843	0.0285654	0.336928	44218.1	14.3725	0.212456	0.573747	15.3755	2.399	0.52484	2.29973	0.958617	2924.37	18.5056	2719.68	101.652	2838.79	45.2355	6.99959
019-ZR13	178.171	0.00885368	0.514502	369945	51.9936	0.212316	1.06486	15.8352	1.46843	0.540888	0.940785	0.640673	2923.3	34.2537	2787.17	42.5069	2866.91	27.8572	4.657
018-ZR12	541.253	0.0368897	0.306528	69757.9	73.549	0.210233	0.91112	16.3002	2.57102	0.562288	2.37544	0.923929	2907.35	29.3747	2876.07	109.759	2894.57	48.6071	1.07556
016-ZR10	8.02776	0.0166598	0.359761	658708	14.8047	0.2112	0.40356	16.6798	0.983478	0.572747	0.816747	0.830468	2914.78	13.0399	2919.09	38.2908	2916.61	18.7556	-0.147996
015-ZR9	227.146	0.0476257	0.343168	61044.8	75.0916	0.204624	1.24405	14.7808	1.94662	0.52385	1.45065	0.745215	2863.44	40.1876	2715.49	64.1352	2801.23	36.6929	5.16697
014-ZR8	24.1807	0.0222065	0.2834	678856	37.2504	0.209286	0.321665	16.5487	0.930382	0.573443	0.790474	0.849623	2900.02	10.412	2921.94	37.0894	2909.05	17.7395	-0.755856
035-ZR24	67.5688	0.0440696	0.172141	196193	55.0677	0.20127	0.571543	13.3741	1.43903	0.481896	1.26762	0.880884	2836.52	18.5781	2535.52	53.0371	2706.43	27.0099	10.6116
034-ZR23	254.587	0.0549001	0.321794	18639.5	14.931	0.205149	0.907319	14.1424	1.46987	0.499943	1.09544	0.745264	2867.61	29.3551	2613.55	46.9883	2759.31	27.6887	8.85947
026-ZR18	173.213	0.0389695	0.182103	16560.5	6.90741	0.194859	0.878269	10.548	1.65602	0.39257	1.35417	0.817722	2783.61	28.6347	2134.74	49.124	2484.15	30.4878	23.3104
025-ZR17	165.281	0.0220661	0.227914	9197.82	9.11188	0.187583	0.955021	8.8241	3.34815	0.341148	3.18759	0.952046	2721.08	31.3025	1892.19	104.117	2319.99	60.1717	30.4619
017-ZR8C	11.0755	0.00575624	0.478041	159816	15.457	0.261476	0.684303	22.8743	1.18176	0.634427	0.889382	0.752589	3255.62	21.4636	3167.07	44.4328	3221.61	22.8644	2.7199
033-ZR16C	263.994	0.0260618	0.127345	6247.94	2.96995	0.171559	1.03402	10.2594	1.41267	0.433687	0.888346	0.628841	2572.91	34.3557	2322.32	34.5995	2458.45	25.9733	9.73952
076-ZR44C	30.6992	0.00900692	0.557879	113258	24.0809	0.224271	0.844522	16.6409	1.31633	0.53811	0.939264	0.713547	3011.61	26.9949	2775.53	42.2967	2914.37	25.061	7.83884
018-ZR9C	33.1249	0.00855742	0.421495	105096	29.53	0.211264	1.26259	14.9995	1.62727	0.514892	0.957394	0.588342	2915.27	40.5971	2677.48	41.8859	2815.2	30.7467	8.15656
029-ZR15C	21.7653	0.0210731	0.19771	390100	21.2118	0.195697	1.67023	12.8751	2.01377	0.477127	1.06223	0.527483	2790.64	54.1764	2514.74	44.161	2670.56	37.5974	9.88667
035-ZR25	49.8777	0.0138458	0.137437	311045	55.2475	0.208364	1.88194	10.7704	2.58039	0.374866	1.7261	0.66893	2892.86	60.4192	2052.25	60.5355	2503.52	47.3924	29.0579
010-ZR7	363.601	0.0335576	0.448522	6416.91	4.67891	0.202858	1.09714	9.712	2.22198	0.347203	1.89636	0.853455	2849.33	35.5157	1921.23	62.8578	2407.84	40.5041	32.5726
009-ZR6	126.151	0.0130598	0.476368	7324.57	6.65391	0.191126	1.39902	8.79846	3.11884	0.333851	2.76272	0.885815	2751.88	45.61	1857.02	88.8449	2317.33	56.0907	32.5181
024-ZR16	9.65766	0.0117035	0.127103	481170	17.2435	0.209019	0.808712	15.5298	1.74147	0.538823	1.49713	0.859695	2897.95	26.1096	2778.52	67.4107	2848.32	32.9567	4.12129
029-ZR21	31.6211	0.0299109	0.239513	348922	30.8788	0.213398	1.26659	17.8784	2.24327	0.60758	1.81404	0.808656	2931.53	40.6676	3060.31	88.0928	2983.21	42.6906	-4.39291
014-ZR9	18.3732	0.0179204	0.376319	340675	21.2091	0.200518	1.19498	12.8416	1.64729	0.464444	1.07159	0.650517	2830.42	38.7267	2459.15	43.7422	2668.1	30.8011	13.1171
008-ZR5	26.3157	0.0193927	0.224265	552568	22.4992	0.209892	1.34636	15.5529	1.78975	0.53738	1.11946	0.625488	2904.71	43.3103	2772.47	50.3513	2849.74	33.8659	4.55255
039-ZR29	22.2563	0.00741084	0.313545	164897	21.3745	0.199947	0.599751	11.585	1.20608	0.420189	0.978585	0.811378	2825.77	19.5107	2261.34	37.275	2571.46	22.4222	19.9744
036-ZR26	13.6632	0.0210423	0.341863	629270	18.4804	0.205939	0.583815	14.9772	1.4422	0.527424	1.26563	0.877566	2873.85	18.9128	2730.59	56.2221	2813.79	27.2707	4.98516
026-ZR13C	17.4676	0.00565824	0.489053	256868	46.5266	0.223893	0.667264	18.2844	1.2999	0.592251	1.05223	0.809475	3008.9	21.3552	2998.54	50.3624	3004.82	24.876	0.34424
070-ZR41C	34.0173	0.0136979	0.240031	177514	40.3561	0.21825	0.688269	17.1438	1.26627	0.569663	0.996203	0.786726	2967.82	22.102	2906.44	46.529	2942.91	24.1534	2.0684
067-ZR38C	904.605	0.0231849	0.340581	2306.57	21.5147	0.212579	1.43866	15.94	1.93592	0.543793	1.24126	0.641175	2925.31	46.1725	2799.31	56.2482	2873.21	36.6603	4.30736
078-ZR46C	46.112	0.00990336	0.393852	72594.8	31.5336	0.210929	0.601139	16.02	1.59659	0.550799	1.43194	0.896872	2912.7	19.4058	2828.5	65.4047	2877.99	30.2911	2.89079
010-ZR5C	36.6499	0.0167971	0.426114	101629	30.4642	0.207558	0.720681	15.4762	1.23453	0.54074	0.931344	0.754409	2886.58	23.3023	2786.55	42.0735	2845.02	23.4134	3.46533
069-ZR40C	50.1563	0.0224377	0.476026	98780.7	54.8752	0.206901	0.637277	15.2594	1.9582	0.534862	1.81415	0.926436	2881.42	20.6247	2761.9	81.2501	2831.57	36.9819	4.14791
048-ZR25C	16.6626	0.00968592	0.191842	273498	17.4501	0.206538	0.552728	15.26	1.12722	0.53582	0.909848	0.807161	2878.58	17.9015	2765.93	40.8608	2831.6	21.3705	3.91331
014-ZR6C	50.2669	0.0128074	0.383746	73434.2	39.4144	0.205425	0.559359	13.8043	1.3318	0.487335	1.15044	0.863824	2869.79	18.1296	2559.14	48.5079	2736.37	25.0635	10.825
056-ZR30C	25.698	0.00657981	0.278472	104520	24.432	0.205368	0.793586	13.5801	1.39369	0.479553	1.08411	0.777873	2869.34	25.688	2525.32	45.2239	2720.88	26.1918	11.9897
009-ZR4C	17.825	0.0215135	0.773824	464233	21.5013	0.203808	0.669043	13.2744	1.30675	0.472347	1.05957	0.810843	2856.94	21.6958	2493.84	43.7513	2699.37	24.5293	12.7093
055-ZR29C	21.9477	0.0127837	0.482677	241611	27.6675	0.203406	0.535817	12.817	1.65648	0.456973	1.523	0.91942	2853.72	17.3937	2426.18	61.4401	2666.3	30.9673	14.982
007-ZR3C	486.341	0.0421985	0.518168	6953.43	12.2187	0.203281	0.440186	12.9748	1.13885	0.462882	0.982816	0.862988	2852.72	14.2984	2452.27	40.032	2677.83	21.3598	14.0375
050-ZR27C	269.912	0.0120145	0.148893	2717.69	3.70641	0.201336	0.769053	10.2321	1.69058	0.36856	1.45923	0.863149	2837.06	24.9689	2022.62	50.5665	2455.98	31.0368	28.707
027-ZR14C	25.0538	0.00354757	0.13571	83393.2	51.759	0.200566	2.01369	10.0875	2.95051	0.364747	2.12444	0.720025	2830.81	64.9561	2004.64	72.9965	2442.83	53.795	29.1851
054-ZR28C	118.426	0.0331194	0.328534	103227	58.2449	0.199537	2.01752	11.637	2.88842	0.422946	2.03354	0.704032	2822.41	65.1271	2273.84	77.6943	2575.65	53.3096	19.4363
045-ZR22C	683.47	0.0297054	0.137347	3740	16.5198	0.198623	0.496152	13.1497	1.06817	0.480122	0.870362	0.814815	2814.92	16.1658	2527.8	36.3488	2690.45	20.0596	10.1999
020-ZR11C	83.8135	0.0269155	0.81962	24701.3	15.4013	0.19485	1.11157	11.2524	1.56608	0.418805	1.03909	0.663498	2783.54	36.1934	2255.05	39.4843	2544.27	28.9996	18.9861
015-ZR6B	224.162	0.0282224	0.234997	8232.26	3.2495	0.194779	0.530623	12.7816	1.17057	0.475893	0.975386	0.833258	2782.94	17.3356	2509.35	40.4853	2663.69	21.9278	9.83082
038-ZR19B	295.041	0.0123793	0.12768	2890.6	4.68778	0.193691	0.572117	11.0537	1.06304	0.413871	0.815745	0.767371	2773.76	18.7025	2232.6	30.7496	2527.67	19.701	19.51
057-ZR31C	1	0.00599099	0.00986355	374437	25.0132	0.191631	1.22976	7.14503	4.59775	0.270399	4.41472	0.96019	2756.21	40.1144	1542.82	120.582	2129.67	80.2976	44.0237
058-ZR32C	44.1795	0.0307276	0.433187	205289	33.9894	0.187667	0.948719	10.3886	1.6773	0.401452	1.33265	0.794524	2721.83	31.0949	2175.72	49.1239	2470.03	30.8358	20.064
006-ZR2C	367.619	0.0301157	0.0444706	5860.78	5.64867	0.168799	0.640188	4.80141	1.89015	0.206283	1.7394	0.920247	2545.77	21.3755	1208.98	38.2929	1785.15	31.5222	52.5101
030-ZR22	65.7663	0.0370727	0.0304362	98231.2	42.8883	0.122473	0.693519	6.1429	1.18081	0.363746	0.880937	0.746045	1992.57	24.5578	1999.91	30.2585	1996.36	20.5184	-0.368305
027-ZR19	59.573	0.0444648	0.0455637	489542	32.7989	0.122533	0.531922	6.07321	0.997601	0.359444	0.758271	0.760094	1993.43	18.8519	1979.54	25.8231	1986.41	17.3207	0.696891
026-ZR18	74.6789	0.0922958	0.0207342	339987	46.736	0.119181	0.544442	5.71148	1.01686	0.347542	0.774791	0.761942	1943.98	19.406	1922.85	25.7374	1933.11	17.4977	1.08682
028-ZR20	39.3833	0.0268843	0.0342372	270687	29.4747	0.124577	2.12045	6.21182	2.69438	0.361617	1.62051	0.601443	2022.79	74.193	1989.83	55.3684	2006.11	46.5909	1.62924
020-ZR15	171.82	0.0253019	0.105244	29946.7	28.1591	0.124051	2.15646	6.01948	2.64444	0.351906	1.48508	0.561586	2015.29	75.5015	1943.69	49.744	1978.67	45.5375	3.55253
016-ZR11	17.151	0.0249925	0.0460324	3.16216e+07	98.9366	0.118062	0.687366	5.59857	1.09067	0.343902	0.761441	0.698142	1927.09	24.5281	1905.41	25.0974	1915.88	18.7059	1.12504
015-ZR10	15.6877	0.0343205	0.0497114	973409	20.2507	0.122887	0.432219	6.16204	1.05059	0.36365	0.882962	0.840448	1998.56	15.3184	1999.45	30.3222	1999.08	18.2736	-0.0443807
037-ZR27	112.55	0.0500804	0.0426348	43956.6	15.4334	0.121557	0.463857	6.01891	1.47281	0.359092	1.34786	0.915159	1979.2	16.4736	1977.87	45.8329	1978.58	25.4875	0.0671478
006-ZR3	202.863	0.0495333	0.00503836	16055.7	4.36972	0.120072	0.457592	4.79237	1.61781	0.289451	1.50686	0.931419	1957.28	16.2934	1638.79	43.5369	1783.56	27.0016	16.2724
004-ZR1	9.81209	0.0207859	0.0220672	1.0881e+06	30.4297	0.110131	0.436521	3.42759	1.35505	0.225708	1.22814	0.90634	1801.56	15.8381	1311.97	29.1249	1510.74	21.1919	27.1762
036-ZR18C	21.4904	0.0105931	0.0936752	211588	19.7898	0.123252	2.03282	2.4805	2.95145	0.145952	2.10746	0.714043	2003.83	71.3185	878.231	34.5596	1266.36	42.2731	56.1725
079-ZR46B	96.8409	0.0365495	0.0335443	29184.2	8.78427	0.121488	0.670786	5.95487	1.46003	0.355471	1.24275	0.851184	1978.2	23.7957	1960.67	41.9508	1969.28	25.2292	0.88598
060-ZR34C	18.2758	0.0351409	0.0677132	502453	24.0733	0.121109	1.01516	6.25103	1.28638	0.37432	0.6978	0.542454	1972.62	35.9612	2049.69	24.4806	2011.62	22.3966	-3.90709
074-ZR42C	31.6403	0.0183312	0.0604109	215184	26.4044	0.121079	0.508917	6.04079	1.1127	0.361819	0.917503	0.824574	1972.19	18.0838	1990.79	31.3905	1981.74	19.295	-0.943202
005-ZR1B	34.1975	0.056157	0.0377212	309811	39.939	0.120959	0.418945	6.329	0.849751	0.379457	0.639742	0.752858	1970.42	14.8978	2073.75	22.6686	2022.48	14.8475	-5.24386
066-ZR37C	24.7198	0.0372849	0.0288619	622342	23.3401	0.120799	0.872346	6.09276	1.17723	0.365777	0.698278	0.593153	1968.06	30.9451	2009.5	24.0884	1989.21	20.4331	-2.10565
068-ZR39C	93.6725	0.0315542	0.0388199	101627	52.0663	0.120781	0.785304	6.03523	1.25734	0.362376	0.909352	0.723232	1967.8	27.8728	1993.43	31.1471	1980.94	21.787	-1.30238
040-ZR20B	17.2722	0.022647	0.0335433	549421	19.3791	0.120288	0.648393	5.7453	1.1096	0.346382	0.820676	0.739613	1960.5	23.052	1917.3	27.1925	1938.21	19.1027	2.20343
025-ZR12C	88.829	0.0280524	0.0553567	23226.6	9.83515	0.119225	0.608107	5.16745	1.1468	0.314323	0.898924	0.783854	1944.64	21.6653	1761.94	27.6872	1847.27	19.4196	9.39468
049-ZR26C	19.6339	0.0232127	0.0477382	469433	22.0801	0.119184	1.00801	5.68269	1.57152	0.345782	1.1473	0.730056	1944.03	35.8292	1914.42	37.95	1928.74	26.9585	1.52287
053-ZR27B	109.443	0.0531462	0.0240869	135279	51.93	0.118324	0.598297	4.78255	1.3449	0.293125	1.14608	0.852169	1931.07	21.3511	1657.13	33.4513	1781.84	22.4639	14.1858
034-ZR24	462.691	0.0277499	0.00632074	4287.5	4.36303	0.0636648	0.72622	0.797486	1.254	0.0908427	0.952801	0.759809	730.513	30.6266	560.519	10.226	595.41	11.267	23.2706
028-ZR14B	40.2565	0.00473826	0.0140243	43831.4	30.6341	0.0625211	0.6595	0.86095	1.15873	0.0998659	0.877737	0.757499	691.983	28.0005	613.623	10.2711	630.641	10.8574	11.324
025-ZR17	15.7728	0.0183528	0.00955995	482176	20.6896	0.0601812	0.782712	0.79559	1.45506	0.0958727	1.1693	0.803611	610.095	33.6564	590.176	13.1822	594.338	13.0505	3.26498
075-ZR43C	28.2284	0.0132819	0.00572606	173053	29.3459	0.0592283	0.535123	0.813894	1.16893	0.0996563	0.970948	0.830632	575.498	23.1827	612.395	11.3397	604.636	10.6235	-6.41133
033-ZR23	63.7539	0.0306941	0.0070892	195405	34.154	0.0596561	0.538574	0.816678	1.0869	0.0992801	0.868336	0.798907	591.124	23.2705	610.188	10.1069	606.193	9.89841	-3.22504
059-ZR33C	43.239	0.0185384	0.0242981	82739.6	43.1423	0.0599741	0.955123	0.747864	1.4455	0.0904325	1.01977	0.705477	602.641	41.0733	558.095	10.8991	566.984	12.5214	7.39193
034-ZR16B	20.242	0.0133444	0.00558523	317236	20.8776	0.0599099	0.977513	0.849556	1.41335	0.102839	0.951172	0.672992	600.321	42.0461	631.028	11.4304	624.405	13.141	-5.11497
073-ZR41B	52.4922	0.0248571	0.00997463	74184.4	39.2595	0.0592754	0.560501	0.839778	1.19613	0.102744	0.989587	0.827321	577.228	24.2709	630.469	11.8818	619.023	11.0575	-9.22358
040-ZR30	9.52824	0.0107674	0.367674	388044	16.8623	0.183235	0.753771	13.0377	1.27933	0.51601	0.964996	0.754299	2682.37	24.8241	2682.24	42.2783	2682.38	23.9872	0.00493316
038-ZR28	9.50122	0.0124009	0.36624	416473	15.2248	0.179318	0.488556	11.6102	0.9887	0.46955	0.775595	0.78446	2646.57	16.1689	2481.59	31.9112	2573.49	18.4023	6.23402
035-ZR25	9.21652	0.0110868	0.347067	377506	17.8387	0.177617	0.406887	10.6492	1.21795	0.434807	1.08653	0.892099	2630.74	13.4927	2327.35	42.3819	2493	22.4856	11.5326
027-ZR19	274.09	0.0135444	0.198552	201729	40.6143	0.167332	0.93983	9.41443	1.52966	0.408021	1.14861	0.750888	2531.13	31.3711	2205.87	42.8421	2379.24	27.8887	12.8505
026-ZR18B	11.6818	0.0236387	0.405092	868227	14.1301	0.176293	0.461143	12.1251	1.14812	0.498786	0.983991	0.857044	2618.31	15.3052	2608.58	42.1506	2614.13	21.4258	0.371529
025-ZR17	14.9269	0.0232448	0.458692	827172	23.0631	0.161133	0.65519	8.20902	1.34744	0.369465	1.1176	0.829425	2467.58	22.0449	2026.88	38.8154	2254.34	24.2467	17.8597
024-ZR16	6.01351	0.0107491	0.363821	764391	35.9291	0.183778	0.409095	12.8649	1.09642	0.507667	0.947356	0.864046	2687.26	13.4933	2646.66	41.0623	2669.81	20.5554	1.51088
020-ZR15	11.9353	0.012589	0.41862	829567	56.7462	0.179877	0.607744	12.2395	1.21625	0.493461	0.986213	0.810864	2651.74	20.0897	2585.63	41.9441	2622.94	22.7062	2.49296
017-ZR12B	9.08318	0.0113708	0.319955	753478	42.1854	0.182963	0.369452	13.1447	1.20351	0.521018	1.08381	0.900542	2679.91	12.197	2703.5	47.7766	2690.09	22.5865	-0.880043
013-ZR8	12.8347	0.0376822	0.467084	1.16309e+06	16.4729	0.175425	0.375483	11.6289	1.15534	0.480741	1.02787	0.889673	2610.09	12.4782	2530.49	42.9532	2575	21.4902	3.04953
058-ZR41	7.51445	0.00308773	0.269044	138325	12.2717	0.178001	0.819782	12.0639	1.47962	0.491508	1.1747	0.793925	2634.33	27.1107	2577.2	49.813	2609.38	27.5596	2.16885
056-ZR39	8.79447	0.00589655	0.304919	178722	16.1089	0.180592	0.625075	12.6237	1.11519	0.506938	0.84595	0.758572	2658.31	20.6477	2643.54	36.6383	2651.99	20.8769	0.555647
055-ZR38	12.6433	0.00538836	0.27848	189053	17.6105	0.173017	0.811783	10.4824	1.50693	0.439377	1.21431	0.805819	2587.04	26.9695	2347.85	47.7021	2478.36	27.7467	9.24589
054-ZR37C	9.65968	0.00367039	0.324342	135685	13.5074	0.180221	0.705916	11.3094	1.39623	0.455092	1.14624	0.820949	2654.9	23.3148	2417.85	46.1374	2548.98	25.8851	8.92897
053-ZR36	11.0176	0.005538	0.256278	220553	17.5271	0.163698	0.756507	9.1537	1.18973	0.405527	0.840153	0.706172	2494.22	25.3712	2194.44	31.2148	2353.49	21.6651	12.019
050-ZR35	10.0654	0.0211775	0.474068	796624	15.6959	0.173992	1.05152	12.0239	1.58486	0.501168	1.1264	0.710727	2596.42	34.8546	2618.81	48.3927	2606.27	29.4983	-0.862564
048-ZR33	11.5069	0.00390918	0.290153	134781	18.1821	0.180785	0.639086	12.3083	1.08967	0.493745	0.801036	0.735117	2660.08	21.1053	2586.86	34.092	2628.21	20.3634	2.75274
046-ZR31	9.50819	0.00979633	0.496144	490951	27.2976	0.181487	0.571254	12.7437	1.36329	0.509231	1.18108	0.866341	2666.51	18.8611	2653.34	51.2768	2660.89	25.51	0.49362
045-ZR30	12.5673	0.0104427	0.414062	316069	16.088	0.18046	0.927144	12.7423	1.46112	0.512076	1.06676	0.730097	2657.1	30.5762	2665.49	46.4933	2660.79	27.328	-0.315575
044-ZR29	17.6005	0.0336385	0.427056	1.62765e+06	63.5576	0.174167	0.73421	12.4016	1.22457	0.516389	0.907307	0.740921	2598.09	24.3773	2683.85	39.774	2635.3	22.8831	-3.30067
037-ZR26C	14.4693	0.0206573	0.407776	544929	17.4213	0.176081	0.543602	12.4289	1.27378	0.511899	1.09074	0.856303	2616.3	18.0369	2664.73	47.5259	2637.36	23.8012	-1.85113
036-ZR25	9.9626	0.00275191	0.296162	103496	14.3808	0.184359	0.675029	12.6601	1.16993	0.498011	0.880787	0.752852	2692.48	22.2199	2605.24	37.6971	2654.7	21.9008	3.24008
035-ZR24	14.7615	0.0139909	0.413379	404663	19.0871	0.17921	0.42877	12.1631	1.06015	0.492208	0.89598	0.845145	2645.57	14.1965	2580.22	38.0474	2617.07	19.7968	2.47016
034-ZR23	9.55144	0.00272836	0.326205	90433.1	16.9157	0.181347	0.703533	12.107	1.15848	0.484165	0.842504	0.727252	2665.22	23.2137	2545.38	35.3863	2612.73	21.6156	4.49655
033-ZR22	11.5495	0.0200561	0.433854	1.00513e+06	25.0679	0.176017	0.497919	12.642	0.984783	0.520867	0.764579	0.776393	2615.7	16.5265	2702.86	33.7162	2653.35	18.4486	-3.33225
029-ZR20	12.667	0.00626159	0.385534	201334	15.1802	0.181798	0.712603	12.3089	1.1896	0.491017	0.877523	0.737664	2669.34	23.5026	2575.07	37.2044	2628.25	22.2208	3.53153
028-ZR19	5.65827	0.00460127	0.417773	191721	14.1019	0.183217	0.578163	12.8682	1.08223	0.509354	0.836456	0.7729	2682.21	19.0603	2653.87	36.3419	2670.05	20.2911	1.05656
024-ZR15	12.1201	0.00438331	0.181385	121175	19.1749	0.151029	1.5955	7.7046	2.10854	0.369961	1.32779	0.62972	2357.61	53.9926	2029.22	46.1474	2197.14	37.551	13.9291
019-ZR13B	11.8354	0.00253009	0.371641	445018	85.4041	0.186087	1.29348	12.0452	1.78594	0.469425	1.17439	0.657576	2707.88	42.3662	2481.04	48.2799	2607.93	33.215	8.37713
018-ZR13C	13.0405	0.00537076	0.127661	426854	65.7536	0.154275	0.748529	7.949	1.24732	0.373665	0.926405	0.742714	2393.86	25.3608	2046.62	32.4492	2225.25	22.376	14.5054
016-ZR11	19.1144	0.0431116	0.241863	862579	23.4055	0.172228	0.491446	11.7492	1.0281	0.494734	0.823511	0.801006	2579.42	16.3694	2591.13	35.0941	2584.63	19.15	-0.453998
015-ZR10	8.952	0.0124151	0.0862357	539967	14.4133	0.15685	1.30944	7.96639	1.67802	0.368336	0.981755	0.585067	2421.98	44.0936	2021.56	34.0274	2227.23	30.0527	16.5326
014-ZR9	13.8923	0.00679466	0.349492	172807	23.5348	0.179523	0.622604	13.0265	1.11239	0.526225	0.844088	0.758805	2648.47	20.5856	2725.53	37.4678	2681.57	20.8719	-2.90947
013-ZR8	18.4726	0.0319844	0.300961	805400	21.8609	0.174654	0.659294	12.4959	1.00406	0.518868	0.660436	0.657766	2602.74	21.8895	2694.38	29.0554	2642.42	18.7921	-3.52058
010-ZR7	14.7377	0.0327565	0.21495	753028	20.5301	0.171181	0.647021	11.1082	1.04462	0.4706	0.731642	0.700391	2569.22	21.5534	2486.19	30.1506	2532.24	19.3691	3.23172
008-ZR5	12.7269	0.0231828	0.486985	660430	19.9384	0.162731	1.1795	8.93778	1.65317	0.398313	1.09747	0.66386	2484.24	39.4997	2161.27	40.2424	2331.67	29.9715	13.0007
007-ZR4	13.6426	0.0108249	0.408639	349442	15.8638	0.179585	0.50019	12.9774	0.973642	0.524063	0.748662	0.76893	2649.04	16.5489	2716.39	33.1479	2678.01	18.2753	-2.54249
006-ZR3	13.1835	0.030191	0.133054	783760	17.8601	0.167364	0.927708	10.1001	1.40997	0.437653	0.995024	0.705707	2531.46	30.9677	2340.12	38.9943	2443.98	25.8879	7.5582
005-ZR2	9.4402	0.0091275	0.382038	311129	15.0576	0.180243	0.55482	12.1951	1.21442	0.490674	1.01475	0.835577	2655.11	18.34	2573.59	42.9923	2619.53	22.6661	3.07021
004-ZR1	5.54772	0.00464694	0.286932	186334	13.7684	0.184168	1.40595	12.5274	1.74147	0.493303	0.958501	0.550397	2690.77	46.0939	2584.95	40.7587	2644.79	32.4896	3.93249
047-ZR32	9.47101	0.036613	0.345107	1.22166e+06	15.6863	0.152407	0.732221	8.1859	1.28362	0.389517	0.98704	0.768948	2373.11	24.8638	2120.59	35.6243	2251.78	23.0978	10.6409
026-ZR17	15.7724	0.0268384	0.0800789	745848	18.7447	0.161926	0.534813	9.71332	0.995241	0.435027	0.753118	0.75672	2475.87	17.9922	2328.34	29.4017	2407.97	18.2423	5.9588
009-ZR6	12.1478	0.0404048	0.114364	1.39299e+06	17.0998	0.15993	0.560895	9.24353	1.03315	0.419156	0.784543	0.759368	2454.92	18.9066	2256.65	29.8406	2362.44	18.845	8.07643
049-ZR34	10.7127	0.0262621	0.36938	2.46035e+07	96.4851	0.163368	0.686912	10.0603	1.32353	0.446591	1.06892	0.807629	2490.82	23.0543	2380.08	42.4759	2440.33	24.3017	4.44618
020-ZR14	22.2869	0.0196072	0.30074	337389	22.5209	0.162455	0.850557	10.1954	1.33385	0.455132	0.958339	0.718476	2481.37	28.5464	2418.03	38.588	2452.66	24.5192	2.55283
039-ZR29B	11.813	0.00840017	0.320982	417726	20.9492	0.167795	0.90071	11.0849	1.62074	0.479092	1.29546	0.799303	2535.77	30.0584	2523.31	53.9867	2530.29	29.9677	0.491427
019-ZR14	7.88627	0.0117296	0.441162	554167	25.3515	0.168634	0.803715	8.86527	1.69643	0.381252	1.44728	0.853134	2544.13	26.8145	2082.13	51.4013	2324.23	30.7248	18.1597
008-ZR5B	29.6692	0.057819	0.298204	1.17973e+06	25.205	0.165997	0.506161	10.4706	1.50085	0.457445	1.36348	0.908468	2517.68	16.9604	2428.27	55.0573	2477.32	27.6328	3.55159
005-ZR2	13.4039	0.00994521	0.373444	329473	15.5872	0.166894	0.40489	9.70426	1.58589	0.421684	1.48789	0.938205	2526.74	13.5629	2268.12	56.7735	2407.11	28.9891	10.2353
004-ZR1	112.4	0.0512258	0.244963	427724	24.047	0.166498	0.842769	7.76612	1.94132	0.338269	1.70914	0.880403	2522.74	28.1703	1878.34	55.5787	2204.29	34.6294	25.5438
016-ZR11B	45.4438	0.0930931	0.0397437	323623	47.0128	0.137874	0.739512	8.17208	1.07542	0.42985	0.687281	0.639082	2200.67	25.574	2305.04	26.611	2250.26	19.3656	-4.74271
018-ZR13B	10.8116	0.0327228	0.0224774	1.03677e+06	17.0091	0.14216	0.599503	7.99921	1.08698	0.40807	0.827549	0.761326	2253.69	20.6307	2206.09	30.8839	2230.94	19.527	2.11201
017-ZR12	5.3953	0.0210243	0.0154866	902285	12.6317	0.132593	1.01605	7.11616	1.68795	0.389216	1.29596	0.767772	2132.59	35.3437	2119.19	46.7275	2126.07	29.8346	0.628368
038-ZR26B	11.5502	0.0270814	0.0170765	883570	15.9222	0.119714	0.653798	6.00316	1.07371	0.363666	0.766886	0.714238	1951.95	23.2667	1999.53	26.3408	1976.3	18.6056	-2.43736
025-ZR16	22.5531	0.00861876	0.0133732	210003	23.1874	0.118775	1.11801	5.22703	1.52349	0.319152	0.966324	0.634283	1937.87	39.7416	1785.59	30.107	1857.03	25.8054	7.85824
027-ZR18	9.74878	0.0140473	0.0477962	558429	14.0514	0.117836	0.75278	5.85078	1.20989	0.360082	0.871705	0.720481	1923.66	26.8626	1982.56	29.7204	1953.96	20.876	-3.06197
012-ZR34B	2755.06	0.0332215	0.505644	883.573	6.25868	0.138933	1.43283	4.22812	3.25767	0.220703	2.90209	0.890848	2213.95	49.2776	1285.59	67.4715	1679.5	52.8091	41.9322
028-ZR42C	1732.54	0.0211822	0.469564	854.18	3.5214	0.134593	0.498293	4.25263	1.67803	0.22914	1.5589	0.929011	2158.75	17.3363	1329.99	37.4142	1684.24	27.4035	38.3908
019-ZR38	1485.06	0.0306111	0.552622	1496.78	5.12738	0.129952	0.767278	4.57239	1.82624	0.255169	1.61528	0.884486	2097.31	26.835	1465.08	42.2678	1744.25	30.2054	30.1449
018-ZR13	1603.65	0.0298556	0.315378	1183.67	7.22063	0.124843	0.921452	5.07253	1.44653	0.294665	1.0517	0.727052	2026.56	32.4571	1664.8	30.8242	1831.52	24.391	17.8512
013-ZR8	152.733	0.0306301	0.188051	13525.5	4.83636	0.123795	0.570765	5.77191	1.07979	0.33813	0.838374	0.776426	2011.63	20.1814	1877.66	27.2842	1942.21	18.6044	6.65938
015-ZR10	72.1643	0.0200325	0.266287	22822.1	12.326	0.12298	0.836176	5.75097	1.24286	0.339135	0.841556	0.677113	1999.91	29.5589	1882.5	27.4484	1939.06	21.3879	5.87044
010-ZR7	228.854	0.0311046	0.174981	25688.9	44.2097	0.122907	0.977247	5.43012	2.75255	0.320406	2.54642	0.925111	1998.85	34.5209	1791.71	79.4204	1889.62	46.6645	10.3627
039-ZR29B	247.753	0.01846	0.13832	5735.72	9.70011	0.122278	0.844029	5.18098	1.25686	0.307276	0.854405	0.679796	1989.73	29.8703	1727.29	25.8665	1849.5	21.2825	13.1898
006-ZR32C	757.819	0.0493753	0.42432	4560.58	4.29346	0.121245	1.58551	5.08648	2.15804	0.304243	1.41633	0.656306	1974.63	55.9616	1712.31	42.5264	1833.85	36.298	13.2842
009-ZR6	52.3006	0.0367445	0.0204428	121702	50.2249	0.120521	0.576264	5.81771	1.03891	0.350072	0.781002	0.75175	1963.94	20.4883	1934.94	26.0832	1949.05	17.924	1.47671
036-ZR45C	140.728	0.0178501	0.44266	8166.78	16.1027	0.119021	0.56602	5.98596	1.26766	0.364733	1.07205	0.845692	1941.58	20.1782	2004.57	36.8867	1973.81	21.9393	-3.24416
027-ZR41B	342.774	0.0444693	0.412833	10732.6	12.3906	0.118809	0.480953	5.93097	1.37526	0.362027	1.23399	0.897278	1938.39	17.1609	1991.78	42.2187	1965.78	23.7593	-2.75392
023-ZR39B	549.981	0.0428122	0.697102	4998.29	5.88928	0.118609	1.37212	5.46194	1.75769	0.33396	1.03416	0.588361	1935.38	48.7144	1857.55	33.3368	1894.63	29.9488	4.02149
016-ZR36B	289.409	0.0189119	0.282035	4869.82	7.92982	0.118101	0.974557	5.65351	2.51176	0.347162	2.28514	0.909778	1927.68	34.7138	1921.03	75.7004	1924.3	42.8856	0.345226
014-ZR9	41.2153	0.0064754	0.342423	262509	47.1107	0.132843	0.738611	6.99979	1.15454	0.382131	0.8063	0.698374	2135.89	25.7257	2086.23	28.7094	2111.4	20.4122	2.32491
033-ZR23	601.227	0.0265732	0.856924	6108.55	19.4347	0.128132	1.22591	7.18331	2.0726	0.406567	1.62958	0.786249	2072.51	42.8783	2199.21	60.5864	2134.43	36.6143	-6.11331
025-ZR40B	1514.67	0.019229	0.342148	780.741	4.2175	0.12558	0.589279	3.91701	2.49064	0.226204	2.39139	0.960151	2036.99	20.7731	1314.57	56.7517	1617.2	39.8979	35.4649
016-ZR11	1061.45	0.0158988	0.201348	1586.5	10.5316	0.144897	0.628482	1.8004	3.87666	0.0901107	3.80739	0.982131	2286.55	21.5486	556.192	40.5134	1045.6	49.9931	75.6755
018-ZR37B	1892.93	0.0155911	0.28994	536.285	5.62098	0.127227	1.90427	3.35747	3.04827	0.191382	2.35125	0.771341	2060	66.4322	1128.86	48.6047	1494.53	47.1454	45.2013
019-ZR14	702.33	0.0128175	0.332009	4985.3	24.6425	0.126613	1.9553	5.52369	2.39411	0.316386	1.33089	0.555902	2051.47	68.258	1772.06	41.1748	1904.29	40.7544	13.6201
024-ZR16	327.891	0.0276715	0.508958	6022.22	5.11752	0.126736	0.430401	5.60583	1.59668	0.32078	1.49226	0.934604	2053.18	15.1587	1793.54	46.6428	1917	27.3316	12.6457
027-ZR19	1469.66	0.017446	0.431801	1004.84	17.1289	0.127519	1.30341	5.82885	1.63754	0.331494	0.91943	0.561472	2064.04	45.6117	1845.62	29.4786	1950.71	28.1883	10.5825
049-ZR22B	362.911	0.101864	0.295861	93943.5	81.065	0.193294	2.24146	10.361	2.66528	0.388732	1.39364	0.52289	2770.39	72.6043	2116.95	50.198	2467.57	48.771	23.5868
048-ZR22C	724.52	0.0672447	0.461548	10076.7	16.0477	0.207563	0.521281	15.251	1.13091	0.532859	0.932699	0.824734	2886.62	16.8741	2753.49	41.7347	2831.04	21.4393	4.61189
046-ZR21C	98.9289	0.0964317	0.223288	243099	60.8638	0.204105	1.53249	14.0064	1.65984	0.497669	0.518883	0.71261	2859.3	49.4429	2603.77	22.211	2750.14	31.2201	8.93698
047-ZR21B	21.5031	0.067145	0.274546	1.44602e+06	19.4792	0.206915	0.391172	14.9273	0.814687	0.523185	0.61107	0.750067	2881.54	12.6774	2712.67	27.0325	2810.62	15.4468	5.86022
040-ZR18C	174.955	0.0877302	0.132276	210659	45.4675	0.205702	1.68724	14.0233	3.81478	0.494399	3.40125	0.891597	2871.98	54.3271	2589.68	144.266	2751.28	71.0549	9.82948
037-ZR16C	1167.41	0.0787444	0.516326	35152.4	83.3972	0.196064	1.95046	9.97629	4.31593	0.36901	3.83219	0.887917	2793.71	63.1485	2024.74	132.493	2432.59	78.1386	27.5249
030-ZR13C	162.082	0.0622357	0.0890729	26387.8	5.25578	0.206853	0.888926	12.409	2.5374	0.435052	2.34753	0.925173	2881.05	28.7289	2328.45	91.4308	2635.86	47.1345	19.1804
029-ZR12C	20.5743	0.0369139	0.383348	915919	19.2427	0.20966	0.552309	13.768	1.569	0.476235	1.42106	0.905713	2902.92	17.8497	2510.85	58.9702	2733.88	29.4899	13.506
028-ZR11B	1400.34	0.0802501	0.158408	3640.84	3.4455	0.177292	1.38457	7.27994	2.60957	0.297786	2.18071	0.835661	2627.7	45.6693	1680.32	64.3523	2146.35	46.0674	36.0535
026-ZR10B	2310.99	0.0795862	0.314168	2635.95	7.29555	0.189373	0.429799	7.80331	3.62974	0.298832	3.58511	0.987704	2736.72	14.1094	1685.51	105.911	2208.59	64.3093	38.4112
025-ZR10C	25.0577	0.0562498	0.309104	1.12256e+06	22.7524	0.210049	0.412014	14.9504	0.992405	0.516176	0.823298	0.829599	2905.92	13.3227	2682.94	36.0866	2812.09	18.8026	7.67337
024-ZR9B	97.5534	0.0248484	0.312848	15877	9.75695	0.197173	1.07501	11.6853	3.02545	0.429793	2.80364	0.926686	2802.94	34.9486	2304.78	108.201	2579.53	55.8221	17.7727
020-ZR9C	888.897	0.0950754	0.267169	7781.79	5.11956	0.190293	1.09187	9.66177	2.74551	0.368213	2.49165	0.907538	2744.7	35.6823	2020.99	86.1647	2403.07	49.9071	26.3676
018-ZR8C	166.898	0.0569574	0.210662	27280.7	7.96333	0.185112	0.700363	9.91251	1.20912	0.388343	0.913335	0.755369	2699.21	23.0359	2115.14	32.896	2426.67	22.1828	21.6386
016-ZR7C	289.395	0.0861815	0.547732	24598.2	10.1805	0.192756	0.802526	10.9076	3.12017	0.410381	2.99234	0.959032	2765.82	26.219	2216.66	111.77	2515.28	57.2281	19.8551
015-ZR6B	311.121	0.044762	0.199184	11475.5	24.3677	0.1968	0.849905	11.0531	1.43354	0.407312	1.09334	0.762688	2799.84	27.6737	2202.62	40.7338	2527.62	26.5225	21.3304
014-ZR6C	401.15	0.0498126	0.352867	11392.3	10.6467	0.206887	0.581814	14.6116	1.4548	0.512191	1.28088	0.880448	2881.31	18.8358	2665.98	55.8137	2790.29	27.4646	7.47362
010-ZR5C	1220.14	0.0642274	0.654647	5581.23	11.5253	0.212771	1.15962	10.5233	2.70315	0.35868	2.41351	0.89285	2926.77	37.2707	1975.92	81.8856	2481.98	49.5221	32.4882
009-ZR4C	279.961	0.0333355	0.522045	8043.79	5.26647	0.198152	0.780779	9.85362	3.2127	0.360631	3.09427	0.963138	2811.04	25.4072	1985.17	105.306	2421.18	58.3839	29.3796
007-ZR2C	405.045	0.064332	0.437948	19438.9	17.5229	0.209423	0.410345	16.0531	1.27289	0.555904	1.14654	0.900744	2901.08	13.2745	2849.68	52.707	2879.96	24.1889	1.77187
008-ZR3C	20.5357	0.0306912	0.403699	760206	19.3256	0.136879	0.419668	6.89873	0.820693	0.36551	0.600103	0.731215	2188.08	14.5606	2008.24	20.6933	2098.49	14.5044	8.21913
004-ZR1C	236.871	0.0970906	0.0370363	596854	27.2593	0.120612	2.50171	4.2411	5.36798	0.255008	4.73491	0.882066	1965.29	87.9165	1464.25	123.449	1682.01	86.3497	25.4944
038-ZR17C	1322.04	0.0382258	0.120071	2468.75	5.42299	0.140889	3.25759	3.81616	3.6378	0.196433	1.57619	0.433282	2238.16	110.565	1156.13	33.3214	1596.16	57.7084	48.3446
006-ZR1BB	577.814	0.0972236	0.0483241	240307	84.6787	0.0579448	0.684058	0.754707	0.895069	0.0944561	0.442628	0.494519	527.676	29.8451	581.838	4.9242	570.952	7.80289	-10.2643
039-ZR17B	66.1084	0.0203798	0.11858	111250	56.1532	0.0599009	0.686176	0.765896	1.13695	0.0927262	0.827356	0.7277	599.998	29.5744	571.64	9.04856	577.406	9.98933	4.72627
005-ZR1B	98.2956	0.0575107	0.182726	39839.2	5.40285	0.0597064	0.376279	0.75283	0.832407	0.0914411	0.643446	0.772994	592.953	16.2711	564.055	6.94839	569.865	7.24732	4.87359
036-ZR15C	4925.82	0.117529	0.0687271	334390	20.3161	0.0578118	1.96532	0.713208	3.21106	0.0894676	2.5122	0.782359	522.637	85.0774	552.387	26.5709	546.649	26.9667	-5.69247

## Sheet: Amph
Amph	204Pb cps	206Pb mV1	Th/U	206Pb/204Pb	1s%	207Pb/206Pb	1s %	207Pb/235U	1s %	206Pb/238U	1s %	Rho	207Pb/206Pb	2s abs	206Pb/238U	2s abs	207Pb/235U	2s abs	% U-Pb disc4
006-ZR3	14.0887	0.0153415	0.570137	419605	17.6552	0.222802	0.689382	18.8086	1.1226	0.612214	0.804798	0.716903	3001.05	22.0749	3078.86	39.3417	3032.05	21.532	-2.5927
036-ZR26	14.6004	0.00917839	0.476147	220317	19.9804	0.21823	0.59591	16.9656	1.21277	0.563794	0.98915	0.81561	2967.68	19.1463	2882.29	45.8963	2932.89	23.1255	2.87726
040-ZR30	23.3155	0.00911858	0.841722	173700	48.9341	0.222742	0.73294	17.6646	1.63069	0.575132	1.40878	0.863916	3000.62	23.4648	2928.86	66.1496	2971.65	31.1019	2.39146
039-ZR29	28.078	0.0117958	0.412363	146252	31.1386	0.200454	0.742736	10.4824	1.73204	0.379237	1.5202	0.877694	2829.89	24.1336	2072.72	53.7793	2478.36	31.8592	26.7563
041-ZR31	11.174	0.00490355	0.393127	139083	17.1348	0.151413	0.899897	5.51285	1.65865	0.264045	1.34313	0.809776	2361.95	30.5629	1510.51	36.1222	1902.6	28.3131	36.0482
038-ZR28	12.3982	0.00601905	0.159165	193114	16.0179	0.177623	0.657557	11.2308	1.41566	0.458538	1.19767	0.846016	2630.8	21.7735	2433.1	48.4536	2542.47	26.228	7.51482
037-ZR27	10.9209	0.00937875	0.435169	281967	16.5251	0.165403	0.591587	7.50321	1.25414	0.32898	1.04192	0.830785	2511.66	19.8248	1833.44	33.2104	2173.37	22.35	27.003
035-ZR25	10.0105	0.00679015	0.342964	244616	17.4006	0.173861	0.631988	10.3464	1.29402	0.431573	1.06667	0.824308	2595.16	21.0016	2312.8	41.3926	2466.27	23.8223	10.8802
034-ZR24	43.0715	0.00861447	0.398994	28642.4	28.2	0.169625	0.845634	8.78118	1.60719	0.37543	1.31555	0.81854	2553.95	28.1792	2054.9	46.2134	2315.54	29.0921	19.5402
030-ZR22	11.3422	0.00867127	0.479626	313935	14.5573	0.157553	1.17473	6.1609	1.64032	0.283585	1.08323	0.660373	2429.57	39.5579	1609.39	30.8182	1998.92	28.459	33.758
029-ZR21	10.2642	0.0189893	0.53729	755972	16.1914	0.161691	0.850277	6.82284	1.46793	0.306017	1.13779	0.775096	2473.42	28.5597	1721.08	34.3264	2088.69	25.8346	30.4171
028-ZR20	30.3347	0.0107359	0.538702	117929	31.0196	0.172039	0.689649	9.23374	1.27539	0.38924	1.00683	0.789431	2577.58	22.9491	2119.3	36.319	2361.47	23.2359	17.7793
027-ZR19	10.591	0.00678594	0.116409	195554	17.9653	0.181077	0.679957	11.87	1.31127	0.475393	1.05821	0.807008	2662.76	22.4441	2507.17	43.8858	2594.2	24.4125	5.84335
026-ZR18	12.3915	0.00598374	0.233233	299866	38.5498	0.178717	1.16364	11.1994	2.36064	0.454461	2.02022	0.855791	2641	38.3822	2415.05	81.1286	2539.87	43.5395	8.55542
025-ZR17	30.0855	0.0117115	0.258626	1.71342e+06	93.2393	0.150246	0.725761	5.37718	1.40206	0.259549	1.14094	0.813761	2348.72	24.7078	1487.53	30.2765	1881.23	23.867	36.6663
024-ZR16	11.8308	0.00936164	0.243209	320129	16.8617	0.179041	0.848763	11.0869	2.13356	0.449082	1.92208	0.900879	2644	28.0386	2391.17	76.5707	2530.46	39.3591	9.56262
019-ZR14	9.023	0.00799103	0.169998	301371	13.9917	0.174901	0.985534	10.8941	1.51992	0.451718	1.09617	0.721203	2605.1	32.6524	2402.88	43.9009	2514.13	28.076	7.76234
018-ZR13	11.7547	0.0104839	0.422433	354686	16.8875	0.1533	0.715712	5.73371	1.60704	0.271244	1.39034	0.865155	2383.07	24.2806	1547.11	38.1906	1936.46	27.6003	35.0789
017-ZR12	7.27924	0.0084231	0.190047	333691	15.8536	0.166837	0.583843	8.2714	1.39689	0.359545	1.21373	0.868878	2526.16	19.5382	1980.02	41.3173	2261.19	25.1514	21.6195
015-ZR10	30.06	0.00706285	0.303025	92127.4	31.5962	0.172256	0.615561	8.25932	1.64326	0.347724	1.47786	0.899351	2579.69	20.4883	1923.72	49.067	2259.87	29.5506	25.4281
014-ZR9	8.3467	0.00691015	0.233454	310069	29.8804	0.177855	0.587518	11.1581	1.30459	0.454978	1.1043	0.846475	2632.97	19.4581	2417.35	44.4449	2536.42	24.1697	8.18935
013-ZR8	19.3465	0.00692601	0.301726	211690	43.7675	0.167798	0.970609	8.82756	1.59865	0.381522	1.21504	0.760039	2535.8	32.3779	2083.39	43.1889	2320.34	28.9541	17.841
010-ZR7	7.80212	0.0152144	0.417239	526604	14.7075	0.174212	0.720441	9.95968	1.29239	0.414604	1.00694	0.779135	2598.52	23.921	2235.94	37.9938	2431.05	23.7117	13.9536
009-ZR6	14.6867	0.00963052	0.381819	218719	21.9937	0.155697	0.737131	6.8419	1.40258	0.318685	1.13427	0.808704	2409.46	24.9364	1783.3	35.2932	2091.16	24.7001	25.9874
008-ZR5	9.91291	0.0122985	0.195104	447680	12.9949	0.168838	0.580947	8.53646	1.33836	0.366669	1.14735	0.857282	2546.15	19.4034	2013.71	39.6268	2289.81	24.1844	20.9117
007-ZR4	18.0272	0.0139401	0.587481	348591	22.2917	0.161002	0.584533	7.19224	1.53678	0.323965	1.37213	0.892856	2466.21	19.6783	1809.06	43.2151	2135.54	27.2158	26.6461
005-ZR2	11.051	0.00923031	0.40683	351330	16.2784	0.160453	0.802796	7.01882	1.34044	0.317235	1.00747	0.751599	2460.44	27.0075	1776.21	31.2445	2113.82	23.6878	27.8093
004-ZR1	11.6703	0.014597	0.5867	405253	19.6133	0.164005	0.700795	8.01275	1.22357	0.354316	0.932044	0.761744	2497.37	23.503	1955.17	31.3998	2232.46	21.9715	21.7108
016-ZR11	9.02348	0.00221093	0.459672	91016.2	16.5226	0.0595985	0.938128	0.784498	1.54407	0.0954603	1.1691	0.757151	589.028	40.439	587.749	13.1282	588.046	13.7383	0.216982
016-ZR11	9.00914	0.00244799	0.017188	73005.9	16.3003	0.0599771	0.897074	0.831291	1.49917	0.100516	1.14258	0.76214	602.749	38.5914	617.43	13.4476	614.328	13.7732	-2.43568
015-ZR10	15.4499	0.0109209	0.387337	201178	23.6845	0.1043	0.562763	3.98628	1.16564	0.277173	0.951174	0.816007	1702	20.657	1577.11	26.5866	1631.41	18.8366	7.33761
014-ZR9	16.5683	0.00342373	0.0500932	94726.2	18.8901	0.0606006	0.592215	0.833116	1.05723	0.0996999	0.793555	0.750596	625.086	25.4343	612.65	9.27234	615.34	9.7343	1.98952
013-ZR8	15.5736	0.00426702	0.0160986	124898	17.5144	0.0612686	0.719934	0.864324	1.22764	0.102307	0.922768	0.751661	648.678	30.7723	627.913	11.0372	632.481	11.5253	3.20108
010-ZR7	22.7928	0.00391479	0.0376278	103104	33.0297	0.0606617	0.870148	0.82384	1.37183	0.0984906	0.993707	0.724369	627.259	37.2874	605.557	11.4818	610.189	12.5451	3.45985
009-ZR6	18.3762	0.00585305	0.142351	133371	23.4916	0.0605295	0.666165	0.847592	1.11875	0.101551	0.818857	0.731941	622.558	28.608	623.493	9.72911	623.326	10.3959	-0.150308
008-ZR5	9.06201	0.0023795	0.0182128	106593	19.4791	0.0592505	0.773779	0.806872	1.2951	0.0987596	0.970188	0.749121	576.312	33.4629	607.135	11.2381	600.698	11.7109	-5.34842
007-ZR4	7.54921	0.00296124	0.0129281	101356	14.062	0.0595685	0.687443	0.809413	1.12883	0.0985416	0.815102	0.722076	587.936	29.6887	605.856	9.42333	602.124	10.2289	-3.04803
006-ZR3	9.46625	0.00265474	0.21712	101213	20.3848	0.182457	0.623646	12.0042	1.14188	0.477132	0.881848	0.772279	2675.33	20.5676	2514.76	36.6728	2604.74	21.2936	6.00188
005-ZR2	10.0005	0.00314725	0.00905444	96964.7	18.3364	0.0594731	0.652738	0.803364	1.15685	0.0979621	0.880309	0.760953	584.459	28.2129	602.455	10.1224	598.725	10.4388	-3.07912
033-ZR23	13.2537	0.000564487	0.0837472	17413.1	17.2439	0.0609524	2.37856	0.828016	3.63626	0.0985176	2.72536	0.749494	637.556	100.732	605.716	31.4737	612.511	33.1758	4.99408
017-ZR13	9.99296	0.000516542	0.215288	17740.8	15.327	0.0622564	2.09183	0.83779	3.24727	0.0975928	2.45595	0.756313	682.927	88.1006	600.286	28.1236	617.925	29.8416	12.101
014-ZR9	15.3058	0.000459306	0.0461822	13967.1	20.1017	0.0581188	2.11215	0.789761	3.34804	0.0985473	2.57116	0.76796	534.244	91.1648	605.89	29.7032	591.036	29.7826	-13.4107
006-ZR3	12.0667	0.000437633	0.0150009	15561.1	14.5721	0.0587857	2.68213	0.804094	3.85245	0.0991977	2.74049	0.711363	559.168	114.844	609.705	31.8468	599.136	34.5734	-9.03799
005-ZR2	12.5433	0.000423468	0.00486046	17373.4	25.0046	0.058324	2.66068	0.804353	4.02895	0.100015	3.00266	0.74527	541.953	114.271	614.498	35.1503	599.281	36.1498	-13.3859
049-ZR36	15.5618	0.00488714	0.461176	118344	20.1899	0.223616	0.789998	18.1418	1.35415	0.588362	1.03553	0.764712	3006.91	25.2699	2982.78	49.3602	2997.29	25.8972	0.80257
048-ZR35	18.7113	0.00516209	0.170557	91233.6	23.6539	0.175206	0.680919	9.4958	1.35188	0.39305	1.10753	0.819255	2608.01	22.5933	2136.96	40.2262	2387.14	24.6871	18.0616
047-ZR34	17.4104	0.00657122	0.185376	126434	21.2983	0.177662	0.632293	11.6735	1.29534	0.476511	1.06809	0.824563	2631.16	20.9392	2512.05	44.3653	2578.58	24.0862	4.52693
046-ZR33	94.4205	0.00738174	0.163414	27521.3	44.0561	0.157065	0.638331	3.49519	2.0882	0.161382	1.95341	0.935453	2424.31	21.5739	964.455	34.949	1526.13	32.7079	60.2174
045-ZR32	13.6574	0.00781918	0.229613	252276	19.4269	0.175678	0.602301	10.4073	1.28262	0.429622	1.07007	0.834286	2612.49	19.9851	2304.01	41.3932	2471.7	23.6257	11.8078
044-ZR31	13.432	0.00662238	0.267974	220465	16.9461	0.173842	0.661965	9.83346	1.19299	0.410222	0.920723	0.771779	2594.98	21.9944	2215.94	34.4848	2419.29	21.8723	14.6067
040-ZR30	42.8376	0.00947231	0.290424	25745.5	24.3483	0.174337	1.43337	8.45759	1.91314	0.351822	1.21171	0.633365	2599.72	47.3925	1943.29	40.5946	2281.38	34.4495	25.2498
039-ZR29	13.6863	0.000843347	0.616224	26697.7	19.8182	0.0606967	2.23078	0.806266	3.09539	0.096334	2.1137	0.682856	628.502	94.708	592.889	23.9236	600.357	27.8669	5.66629
038-ZR28	12.6369	0.00678812	0.200062	216673	16.6303	0.177417	0.579986	10.9659	1.32945	0.448245	1.13744	0.85557	2628.87	19.217	2387.45	45.3093	2520.24	24.5923	9.18355
037-ZR27	13.4469	0.00478329	0.22961	156080	15.877	0.179929	0.591996	12.0948	1.18317	0.487489	0.955062	0.807205	2652.22	19.5701	2559.8	40.2914	2611.79	22.0722	3.48434
036-ZR26	26.8383	0.00790804	0.300801	138840	23.8472	0.177959	0.693237	9.07546	2.38104	0.369841	2.24755	0.943936	2633.94	22.9433	2028.65	77.9987	2345.64	43.0937	22.9804
035-ZR25	17.0014	0.00728951	0.239856	183123	17.1036	0.178164	0.525107	10.8849	0.994357	0.443069	0.758759	0.763065	2635.85	17.3926	2364.37	30.0007	2513.35	18.4103	10.2998
034-ZR24	15.5765	0.003795	0.226051	147758	28.4241	0.178343	0.592127	11.2853	1.1133	0.458908	0.866914	0.778685	2637.52	19.6017	2434.73	35.11	2546.99	20.6628	7.68844
033-ZR23	8.80551	0.00825159	0.228451	303263	16.3619	0.176151	0.652615	11.2823	1.1486	0.46449	0.869536	0.757037	2616.97	21.6391	2459.35	35.5081	2546.74	21.3141	6.02269
030-ZR22	10.5281	0.00555627	0.1763	217145	14.591	0.176192	0.741597	10.2478	1.15585	0.421804	0.805438	0.696836	2617.35	24.576	2268.66	30.7704	2457.4	21.2739	13.322
029-ZR21	8.9071	0.00622832	0.213494	205779	15.3193	0.179037	0.67687	11.5996	1.18677	0.469858	0.901646	0.759751	2643.97	22.3824	2482.94	37.1065	2572.64	22.0673	6.09068
028-ZR20	12.5616	0.00658132	0.247489	170920	21.3485	0.168403	0.691063	8.53147	1.12822	0.3674	0.81118	0.718993	2541.84	23.0763	2017.15	28.0696	2289.28	20.4048	20.6419
027-ZR19	11.759	0.00718974	0.22587	237843	17.6569	0.177526	0.940511	11.1023	1.45071	0.453541	1.04053	0.717256	2629.89	31.0949	2410.97	41.7915	2531.75	26.8479	8.32424
026-ZR18	10.3512	0.00284513	0.203622	98344.7	15.5769	0.174002	0.835829	9.57057	1.58004	0.398887	1.28866	0.815583	2596.51	27.7392	2163.91	47.2886	2394.35	28.8457	16.6609
025-ZR17	17.3811	0.00633944	0.149698	141345	21.1451	0.165197	0.519982	7.67948	1.08143	0.337129	0.872823	0.8071	2509.56	17.4361	1872.84	28.3413	2194.2	19.3387	25.3717
024-ZR16	18.6484	0.00787589	0.32558	158057	19.5767	0.169285	1.24847	7.13758	2.09176	0.305772	1.63692	0.782555	2550.59	41.5199	1719.87	49.3259	2128.74	36.921	32.5696
020-ZR15	14.9486	0.00420638	0.130888	90128.8	21.3605	0.169614	0.73549	9.71816	1.39051	0.415517	1.12039	0.805741	2553.84	24.5247	2240.1	42.3328	2408.43	25.4433	12.285
019-ZR14	10.6525	0.00817777	0.171308	253890	15.5428	0.17742	0.686936	11.1155	1.21192	0.454351	0.927127	0.76501	2628.9	22.7466	2414.57	37.2891	2532.85	22.4552	8.15288
018-ZR13	16.2084	0.00594429	0.244144	159208	17.7885	0.169472	0.691499	8.83386	1.68109	0.378023	1.48681	0.884431	2552.44	23.0668	2067.04	52.4784	2321	30.4381	19.0168
017-ZR12	17.5875	0.0107122	0.204665	199382	21.6433	0.181477	0.548728	12.2334	1.06067	0.488866	0.828634	0.781233	2666.42	18.1199	2565.77	35.0312	2622.47	19.8151	3.77456
016-ZR11	16.4131	0.00838886	0.222902	270726	18.0188	0.179381	0.577368	11.241	1.14121	0.45446	0.911979	0.799136	2647.16	19.0973	2415.05	36.6867	2543.32	21.1712	8.76828
015-ZR10	8.85239	0.00668634	0.225267	226244	14.7143	0.173252	2.01942	8.80953	2.41566	0.368758	1.27283	0.526906	2589.31	66.6128	2023.55	44.1356	2318.48	43.5845	21.8497
014-ZR9	12.7773	0.0068654	0.26059	497473	56.8045	0.167147	1.00644	7.62143	2.3453	0.330677	2.08572	0.889318	2529.28	33.5877	1841.66	66.6517	2187.39	41.6727	27.1863
013-ZR8	11.2103	0.00911316	0.240979	278638	13.9961	0.167663	0.774638	7.97252	1.5391	0.344846	1.27729	0.829895	2534.44	25.8733	1909.94	42.1581	2227.92	27.5839	24.6406
010-ZR7	18.236	0.00746837	0.202008	146549	19.9635	0.176442	1.06742	10.7504	1.52931	0.441867	1.03058	0.673886	2619.7	35.2994	2358.99	40.6547	2501.79	28.2167	9.9519
009-ZR6	15.8647	0.0078386	0.227698	176781	21.2877	0.17967	0.819041	11.6931	1.22935	0.471977	0.838558	0.682115	2649.82	27.0465	2492.22	34.6193	2580.15	22.8691	5.94761
008-ZR5	58.5734	0.00716208	0.229871	37657.8	38.5524	0.143848	0.814697	3.88644	2.42828	0.195937	2.25733	0.929599	2274.04	27.94	1153.45	47.5936	1610.87	38.8471	49.2773
007-ZR4	20.7747	0.00908648	0.236264	177168	22.0027	0.171957	0.571675	9.0963	1.44274	0.383629	1.27177	0.881495	2576.78	19.0378	2093.21	45.3821	2347.74	26.2267	18.7663
006-ZR3	26.3346	0.00828571	0.121484	122527	29.6079	0.145067	0.804416	4.50405	1.39464	0.225164	1.07733	0.772479	2288.58	27.5464	1309.1	25.5019	1731.72	23.045	42.7984
005-ZR2	16.9247	0.0110435	0.209296	274098	22.9776	0.178203	0.37924	12.0089	1.01102	0.488713	0.860835	0.851456	2636.22	12.5713	2565.11	36.3829	2605.1	18.8652	2.69756
004-ZR1	47.2438	0.00695695	0.271551	22082.2	28.2442	0.155116	0.4847	5.93042	1.21036	0.277266	1.04534	0.863663	2403.1	16.4318	1577.58	29.2232	1965.7	20.9247	34.3525
048-ZR33C	18.7655	0.00335971	0.0334018	77960	19.475	0.110803	0.945698	3.44567	1.58866	0.225521	1.22155	0.768922	1812.63	34.1602	1310.98	28.9493	1514.88	24.8523	27.6752
045-ZR31B	69.3176	0.0188351	0.0778754	69397.5	46.5984	0.121732	0.606122	5.93225	1.11068	0.353411	0.853773	0.768696	1981.77	21.5012	1950.87	28.7116	1965.97	19.2104	1.55945
040-ZR30C	10.4991	0.00272192	0.147095	100904	14.6329	0.178303	1.20317	11.6865	1.70599	0.475326	1.15129	0.674855	2637.15	39.6915	2506.88	47.7347	2579.62	31.6656	4.93999
039-ZR29C	9.38954	0.00543061	0.318243	187983	14.1137	0.180227	0.821785	12.0889	1.34499	0.486443	0.998187	0.742152	2654.96	27.1234	2555.27	42.0471	2611.32	25.0714	3.75493
038-ZR28C	13.0853	0.000692392	0.00113537	21140.3	17.2324	0.0584202	1.96214	0.775014	2.66271	0.0962083	1.76146	0.661528	545.557	84.614	592.15	19.9161	582.635	23.4736	-8.54041
037-ZR27C	9.83147	0.000868323	0.00161451	43313.6	25.4686	0.0579012	2.09542	0.789033	2.79488	0.0988266	1.81199	0.648323	526.026	90.5782	607.529	20.9939	590.623	24.8793	-15.4941
035-ZR25C	6.46788	0.00289987	0.0496033	118219	12.2848	0.1215	0.996565	4.01909	2.62042	0.239892	2.39503	0.913987	1978.37	35.2829	1386.14	59.6057	1638.06	42.1713	29.9355
034-ZR24C	15.2509	0.00493893	0.149012	109520	19.0731	0.162498	0.813567	9.7797	1.48144	0.436459	1.1813	0.797401	2481.82	27.3095	2334.77	46.1934	2414.24	27.1119	5.92497
030-ZR22C	9.91639	0.00112173	0.0526815	44864.7	14.7265	0.0987111	1.31248	1.97243	2.16178	0.144911	1.67731	0.775895	1599.91	48.5852	872.373	27.342	1106.14	28.9244	45.4738
029-ZR21C	10.2346	0.0036532	0.133293	109790	15.0704	0.143173	1.16907	6.32956	1.90791	0.32061	1.46153	0.766041	2265.94	40.0445	1792.71	45.6657	2022.56	33.1863	20.8846
028-ZR20C	22.0835	0.00185597	0.161577	32803	20.4843	0.141489	1.3443	4.36941	2.0445	0.223958	1.49517	0.731315	2245.51	46.1	1302.75	35.2246	1706.57	33.5085	41.9841
027-ZR19C	8.16614	0.00296055	0.323389	128845	12.9897	0.177575	1.22862	10.9468	1.70049	0.447064	1.11574	0.656127	2630.35	40.5513	2382.19	44.3654	2518.62	31.3984	9.43463
025-ZR17C	18.5113	0.0011357	0.0316614	25680.8	20.8509	0.115805	1.8595	2.52253	2.71421	0.15797	1.94214	0.715546	1892.44	66.161	945.487	34.114	1278.55	39.0929	50.0388
024-ZR16C	11.713	0.00284091	0.175095	86330.2	15.6613	0.167879	0.925221	9.86948	1.58868	0.426348	1.23716	0.778737	2536.61	30.8695	2289.23	47.5897	2422.66	29.0849	9.75202
020-ZR15C	13.5301	0.000521967	0.00280082	17867.6	15.5493	0.0630176	2.64658	0.812882	3.70311	0.0935474	2.56345	0.692244	708.826	110.592	576.483	28.2418	604.07	33.4428	18.6708
019-ZR14C	20.552	0.00171766	0.291648	54729.8	14.3146	0.182342	1.23564	11.6546	1.73598	0.46353	1.1617	0.669187	2674.29	40.6123	2455.12	47.35	2577.06	32.2111	8.19522
017-ZR12C	12.3104	0.000725431	0.00149077	22338.4	15.9868	0.0611789	1.94651	0.811324	2.79684	0.0961743	1.97386	0.705746	645.528	82.5634	591.949	22.3084	603.196	25.2825	8.3
016-ZR11C	11.6906	0.000650255	0.0107265	20221.1	16.2898	0.0933156	2.33684	1.56014	3.51319	0.121248	2.59699	0.739213	1494.3	87.1613	737.744	36.1563	954.522	43.0183	50.6294
015-ZR10C	10.7569	0.000556356	0.00200571	16956	16.9928	0.0617806	2.67135	0.799251	3.64456	0.0938204	2.45142	0.672623	666.522	112.379	578.092	27.0807	596.406	32.614	13.2675
014-ZR9C	10.0998	0.00250103	0.310411	135152	33.1781	0.174683	0.803879	9.60622	1.61784	0.398812	1.35421	0.837049	2603.02	26.667	2163.57	49.6827	2397.77	29.5409	16.8825
013-ZR8C	14.5052	0.00309652	0.0225556	113642	23.1319	0.120984	0.808596	5.02123	1.41633	0.300988	1.10221	0.778217	1970.78	28.6855	1696.21	32.835	1822.91	23.845	13.9322
010-ZR7C	12.4305	0.00208586	0.29199	65296.1	16.3043	0.18438	1.00136	13.038	1.75186	0.512817	1.38889	0.792808	2692.67	32.8994	2668.64	60.5581	2682.41	32.776	0.892329
009-ZR6C	8.92955	0.00574432	0.0623844	192438	15.403	0.170917	1.26067	11.078	1.675	0.470048	1.03877	0.620161	2566.64	41.8574	2483.77	42.7522	2529.71	30.9618	3.22861
008-ZR5C	10.9452	0.000735468	0.0126909	25918.5	18.0226	0.119004	2.42278	2.70034	3.66741	0.164559	2.72814	0.743887	1941.33	85.4206	982.064	49.6066	1328.55	53.635	49.4128
006-ZR3C	4.50069	0.00190202	0.0921611	88590	11.0463	0.148674	1.34111	5.7131	2.2378	0.278678	1.75267	0.783213	2330.73	45.5785	1584.7	49.1544	1933.35	38.3113	32.0085
005-ZR2C	17.66	0.00201341	0.267034	77930.8	12.5689	0.184371	1.87697	13.192	3.31764	0.518899	2.71043	0.816974	2692.59	61.3611	2694.51	118.833	2693.48	61.6799	-0.0714265
048-ZR35C	10.6109	0.00194378	0.0421552	56992.2	15.8856	0.116124	0.944929	3.72189	1.59644	0.232439	1.23224	0.771872	1897.39	33.7855	1347.27	29.9284	1576.09	25.3946	28.9936
047-ZR34C	12.8172	0.00271531	0.012312	99474	20.8086	0.125099	0.557299	6.22645	1.17446	0.360956	0.965137	0.821768	2030.19	19.6648	1986.7	32.9604	2008.17	20.4469	2.14203
045-ZR32C	13.4904	0.00136238	0.0290952	34551.3	17.8199	0.118602	1.04987	4.60602	1.56236	0.281644	1.0961	0.701571	1935.27	37.346	1599.63	31.0177	1750.36	25.9023	17.343
040-ZR30C	13.8289	0.000953872	0.0222626	27783.2	16.3068	0.125161	1.22282	5.74061	2.56724	0.332626	2.22669	0.867347	2031.07	42.9729	1851.1	71.458	1937.5	43.9218	8.86105
039-ZR29C	16.0942	0.00544788	0.146006	180638	27.8681	0.123866	0.850346	6.15031	1.34379	0.36009	0.972314	0.72356	2012.64	30.0132	1982.6	33.1467	1997.42	23.3381	1.49261
038-ZR28C	15.3255	0.00411017	0.160942	120463	21.4659	0.125268	0.554095	5.9692	1.13496	0.345575	0.918593	0.809364	2032.59	19.5468	1913.44	30.3805	1971.37	19.6458	5.862
033-ZR23C	23.7253	0.00451949	0.0292659	89671.7	23.2048	0.127015	0.556403	6.16786	1.41499	0.352166	1.24712	0.881366	2057.06	19.5731	1944.93	41.809	1999.91	24.5769	5.45087
029-ZR21C	95.3726	0.051925	0.0684887	62318.2	19.7662	0.117764	0.506299	5.30834	1.57235	0.326899	1.44175	0.916941	1922.56	18.0963	1823.33	45.7134	1870.21	26.6928	5.16149
028-ZR20C	19.3925	0.00323983	0.0342383	120130	12.8041	0.12657	0.810782	5.57543	1.33629	0.319457	0.995493	0.744969	2050.87	28.4984	1787.08	31.0371	1912.31	22.8805	12.8626
019-ZR14C	15.1924	0.0024331	0.0778606	72239.4	28.7035	0.11959	1.14214	5.55581	2.30859	0.336915	1.97175	0.854094	1950.1	40.5353	1871.81	63.9056	1909.28	39.3471	4.01467
018-ZR13C	9.76171	0.00604289	0.135309	150117	19.8877	0.124539	0.652417	6.46349	1.4648	0.37638	1.25806	0.858857	2022.26	23.029	2059.35	44.2783	2040.94	25.5991	-1.83425
014-ZR9C	10.9126	0.00181885	0.0150747	231734	57.2464	0.124345	0.783591	6.24447	1.32425	0.364194	1.00117	0.756026	2019.49	27.6462	2002.02	34.4138	2010.7	23.0491	0.865262
010-ZR7C	22.1412	0.00186076	0.0510352	48612.5	20.0044	0.122351	1.09142	5.68776	1.7725	0.337132	1.34658	0.759705	1990.79	38.5635	1872.86	43.6987	1929.51	30.3846	5.9241
009-ZR6C	49.7872	0.0285657	0.0326507	76287.5	31.269	0.120556	0.441406	5.22702	0.919804	0.314437	0.716874	0.779376	1964.46	15.7054	1762.5	22.0908	1857.03	15.6192	10.2806
008-ZR5C	102.831	0.132658	0.0249927	101461	12.8991	0.113957	0.438217	4.74502	0.760396	0.301969	0.498874	0.656071	1863.46	15.7803	1701.06	14.909	1775.23	12.7141	8.71453
007-ZR4C	13.9765	0.00391671	0.176021	85486.6	19.8009	0.121248	0.879749	5.48463	2.11734	0.328049	1.88994	0.892601	1974.67	31.1823	1828.92	60.0494	1898.19	36.0456	7.38091
006-ZR3C	106.025	0.0439318	0.10384	27987.3	4.61727	0.118918	0.554174	5.3044	0.856622	0.323484	0.537959	0.628	1940.04	19.7609	1806.72	16.9413	1869.57	14.5842	6.87186
004-ZR1C	71.4729	0.0244891	0.0602523	92293.7	58.3962	0.120272	1.06083	5.53661	1.40671	0.333844	0.846275	0.601599	1960.27	37.623	1856.99	27.2797	1906.3	24.0537	5.26856
011-ZR6C	13.4596	0.00163386	0.0517125	53188.2	16.0202	0.120333	0.964514	5.79196	1.46119	0.349067	1.03319	0.707091	1961.16	34.2233	1930.14	34.421	1945.21	25.148	1.5817
006-ZR3C	5.6172	0.00313052	0.00432191	138851	9.53837	0.124899	0.571288	6.23706	0.940083	0.362149	0.648146	0.689456	2027.36	20.1633	1992.35	22.1978	2009.66	16.3867	1.72693
005-ZR2C	15.7766	0.00222482	0.0117717	61171.2	19.1374	0.124386	0.846727	5.89852	1.36809	0.343904	1.00867	0.737287	2020.07	29.8605	1905.43	33.2359	1961.02	23.6174	5.67544
048-ZR35	44.238	0.0263507	0.22387	692032	60.6047	0.212606	1.51262	15.6194	2.25824	0.532787	1.63534	0.724165	2925.52	48.525	2753.18	73.0795	2853.8	42.6491	5.8906
047-ZR34	37.0041	0.00941554	0.539507	289747	18.7188	0.212045	0.507568	17.4005	1.17962	0.595114	0.99829	0.846282	2921.24	16.3817	3010.12	47.9298	2957.18	22.528	-3.04273
046-ZR33	18.8219	0.0211986	0.578457	501395	21.91	0.21295	0.443245	17.1499	1.00474	0.584051	0.82204	0.81816	2928.13	14.3023	2965.26	39.0181	2943.26	19.1889	-1.26796
045-ZR32	15.5966	0.0108328	0.582507	336071	17.69	0.213388	0.464932	16.7148	1.1136	0.568063	0.941616	0.845564	2931.45	14.9959	2899.86	43.9051	2918.62	21.2266	1.07768
044-ZR31	133.64	0.0439284	0.125206	157120	47.2617	0.209649	0.533293	16.0729	1.12615	0.555989	0.920065	0.817	2902.84	17.2371	2850.03	42.3168	2881.14	21.4166	1.8191
043-ZR30	88.7296	0.010937	0.257571	77210.5	36.8087	0.190352	0.790187	10.841	1.85818	0.413025	1.64047	0.882838	2745.21	25.8665	2228.74	61.6743	2509.59	34.2579	18.8135
042-ZR29	149.097	0.0232426	0.414785	56331	31.0041	0.209836	0.675457	16.27	1.3738	0.562307	1.13745	0.827958	2904.28	21.8118	2876.16	52.6744	2892.8	26.1146	0.968364
039-ZR28	88.2485	0.0418316	0.302557	79718.4	46.652	0.210225	1.07877	16.2304	2.09952	0.559899	1.76265	0.83955	2907.28	34.747	2866.21	81.3125	2890.46	39.7699	1.41275
038-ZR27	12.0647	0.0124174	0.237714	456441	15.0938	0.209437	0.739495	14.7641	1.8511	0.511235	1.65603	0.894618	2901.19	23.8775	2661.9	72.0263	2800.16	34.9052	8.248
037-ZR26	55.7292	0.0364105	0.173864	122112	53.1809	0.218309	1.28024	16.4453	2.13675	0.546306	1.67015	0.781631	2968.26	40.973	2809.79	75.852	2903.05	40.4986	5.33883
036-ZR25	82.0857	0.0252794	0.305994	152044	41.5399	0.210254	1.08686	14.8879	2.0965	0.513517	1.75407	0.836665	2907.5	35.0052	2671.63	76.5021	2808.1	39.5085	8.11267
035-ZR24	67.5688	0.0440696	0.172141	196193	55.0677	0.20127	0.571543	13.3741	1.43903	0.481896	1.26762	0.880884	2836.52	18.5781	2535.52	53.0371	2706.43	27.0099	10.6116
034-ZR23	254.587	0.0549001	0.321794	18639.5	14.931	0.205149	0.907319	14.1424	1.46987	0.499943	1.09544	0.745264	2867.61	29.3551	2613.55	46.9883	2759.31	27.6887	8.85947
031-ZR22	13.727	0.00775984	0.393559	316641	15.7222	0.205193	0.808433	13.6174	1.44046	0.48128	1.13317	0.786672	2867.96	26.1696	2532.84	47.3813	2723.47	27.07	11.685
028-ZR20	13.5014	0.0125396	0.556676	409625	15.8359	0.211537	0.462718	17.377	1.02093	0.595738	0.831198	0.81416	2917.36	14.943	3012.64	39.946	2955.88	19.5104	-3.26614
026-ZR18	173.213	0.0389695	0.182103	16560.5	6.90741	0.194859	0.878269	10.548	1.65602	0.39257	1.35417	0.817722	2783.61	28.6347	2134.74	49.124	2484.15	30.4878	23.3104
025-ZR17	165.281	0.0220661	0.227914	9197.82	9.11188	0.187583	0.955021	8.8241	3.34815	0.341148	3.18759	0.952046	2721.08	31.3025	1892.19	104.117	2319.99	60.1717	30.4619
023-ZR15	91.9871	0.0617085	0.150926	390068	65.1904	0.212644	0.491823	16.5732	1.158	0.565221	0.980702	0.846894	2925.81	15.8687	2888.17	45.5785	2910.47	22.0578	1.2865
022-ZR14	57.8843	0.0285654	0.336928	44218.1	14.3725	0.212456	0.573747	15.3755	2.399	0.52484	2.29973	0.958617	2924.37	18.5056	2719.68	101.652	2838.79	45.2355	6.99959
019-ZR13	178.171	0.00885368	0.514502	i	51.9936	0.212316	1.06486	15.8352	1.46843	0.540888	0.940785	0.640673	2923.3	34.2537	2787.17	42.5069	2866.91	27.8572	4.657
018-ZR12	541.253	0.0368897	0.306528	69757.9	73.549	0.210233	0.91112	16.3002	2.57102	0.562288	2.37544	0.923929	2907.35	29.3747	2876.07	109.759	2894.57	48.6071	1.07556
016-ZR10	8.02776	0.0166598	0.359761	658708	14.8047	0.2112	0.40356	16.6798	0.983478	0.572747	0.816747	0.830468	2914.78	13.0399	2919.09	38.2908	2916.61	18.7556	-0.147996
015-ZR9	227.146	0.0476257	0.343168	61044.8	75.0916	0.204624	1.24405	14.7808	1.94662	0.52385	1.45065	0.745215	2863.44	40.1876	2715.49	64.1352	2801.23	36.6929	5.16697
014-ZR8	24.1807	0.0222065	0.2834	678856	37.2504	0.209286	0.321665	16.5487	0.930382	0.573443	0.790474	0.849623	2900.02	10.412	2921.94	37.0894	2909.05	17.7395	-0.755856
013-ZR7	159.451	0.0237685	0.243157	53197.4	69.3058	0.203232	1.27854	10.886	2.78073	0.388454	2.44142	0.877976	2852.33	41.3345	2115.66	87.7646	2513.44	51.0716	25.8271
006-ZR2B	1316.41	0.0745706	0.140896	4472.87	4.8896	0.13504	1.09387	5.25077	2.40473	0.281987	2.10924	0.87712	2164.52	37.8992	1601.36	59.6778	1860.9	40.6131	26.0179
025-ZR9B	625.362	0.153841	0.0223069	20096.8	9.56672	0.129213	1.01891	2.98746	3.69964	0.167673	3.53721	0.956096	2087.29	35.6227	999.276	65.3206	1404.43	55.5233	52.1257
054-ZR21C	1039.37	0.0540558	0.151602	3063.64	9.91291	0.144157	1.94783	6.2564	4.52512	0.314743	4.0676	0.898893	2277.74	66.3337	1764	124.938	2012.37	77.7241	22.5546
048-ZR19C	675.886	0.0415817	0.219974	8409.97	20.3984	0.140828	0.955915	6.65628	1.70576	0.342775	1.36328	0.799224	2237.41	32.8845	1900.01	44.7904	2066.84	29.8944	15.0803
042-ZR15C	58.26	0.0332444	0.170872	132696	58.4611	0.142762	0.346217	7.15603	1.12532	0.363518	1.00458	0.892708	2260.98	11.9229	1998.83	34.4841	2131.04	19.9524	11.5944
035-ZR12C	1182.68	0.0540182	0.214099	3980.28	14.1735	0.142307	1.53726	6.41293	3.6001	0.32681	3.23423	0.898373	2255.47	52.6014	1822.9	102.301	2034.04	62.2822	19.1786
031-ZR11C	452.096	0.0648307	0.565684	9455.9	4.77	0.141511	0.359316	7.49758	0.744011	0.384235	0.535866	0.720239	2245.78	12.3932	2096.04	19.1632	2172.7	13.2875	6.66777
024-ZR9C	282.881	0.0592759	0.122655	13640.6	2.65811	0.132894	0.275858	4.52393	3.6151	0.246874	3.58546	0.991802	2136.56	9.63382	1422.33	91.2029	1735.38	59.2511	33.4288
017-ZR6C	488.987	0.0431701	0.194496	6287.16	4.11846	0.139636	0.195924	5.76358	3.55153	0.299338	3.52671	0.993012	2222.69	6.7811	1688.03	104.328	1940.96	60.5481	24.0549
009-ZR3C	4135.64	0.12408	0.408492	1921.74	2.17598	0.135953	1.38874	3.94866	3.6895	0.210633	3.39802	0.920997	2176.28	47.9699	1232.19	75.9989	1623.72	58.9216	43.3809
034-ZR11B	1144.78	0.0850146	0.553308	5444.24	9.65292	0.138876	1.7407	7.43285	2.56064	0.388145	1.84107	0.718988	2213.24	59.7627	2114.22	66.2006	2164.93	45.3246	4.47411
043-ZR16C	480.035	0.0164741	0.0452728	131652	13.0409	0.117903	1.07421	2.75245	1.98561	0.169301	1.62832	0.82006	1924.69	38.2541	1008.26	30.3605	1342.75	29.3639	47.6145
023-ZR8C	287.381	0.0304302	0.323044	261557	41.5236	0.135446	0.375597	6.56028	1.08284	0.351255	0.945606	0.873267	2169.76	13.0612	1940.59	31.6527	2054.03	18.9922	10.5621
019-ZR7C	1327.32	0.0630812	0.127329	3306.74	6.87637	0.131741	0.347904	5.98026	2.3913	0.329205	2.33666	0.977151	2121.3	12.1654	1834.53	74.3986	1972.98	41.1843	13.5187
055-ZR22C	738.694	0.162834	0.0764445	18248.4	7.841	0.128809	0.457187	6.11779	0.815955	0.344441	0.565217	0.692705	2081.78	16.0474	1908	18.6561	1992.79	14.1924	8.34793
018-ZR6B	363.053	0.143664	0.0560834	25399.5	3.51464	0.127071	0.631161	4.4942	2.12606	0.256491	1.99611	0.93888	2057.84	22.1911	1471.86	52.4278	1729.9	35.0133	28.4754
004-ZR1C	142.589	0.0321164	0.267105	93805.1	52.6158	0.133902	0.664465	6.78876	1.10681	0.367679	0.80388	0.726303	2149.76	23.1178	2018.47	27.8327	2084.26	19.4971	6.10735
010-ZR4C	389.401	0.108963	1.59834	20253	7.20196	0.118913	0.217537	4.0113	2.05404	0.244638	2.0086	0.977877	1939.95	7.77286	1410.76	50.8003	1636.49	33.1175	27.2782
049-ZR20C	819.964	0.117184	0.757556	28192.5	16.4545	0.120867	0.380811	3.96	1.77546	0.237603	1.69409	0.954171	1969.07	13.547	1374.22	41.865	1626.04	28.5841	30.2094
047-ZR18C	269.732	0.0958113	0.800553	25474.6	7.00938	0.121713	0.310318	4.72523	1.19457	0.281547	1.09243	0.914498	1981.49	11.028	1599.15	30.9056	1771.72	19.9236	19.2959
056-ZR23C	642.101	0.0471719	0.597325	38464.8	18.8113	0.123372	1.17197	6.6702	3.99624	0.392091	3.80252	0.951524	2005.56	41.3192	2132.52	137.348	2068.68	69.3752	-6.33033
053-ZR20B	483.343	0.0461842	0.140392	14403.1	17.9646	0.122067	1.15736	5.77902	1.55498	0.343339	0.970146	0.623897	1986.65	40.8971	1902.71	31.929	1943.27	26.7429	4.22511
022-ZR7B	710.022	0.113784	0.049901	31706.4	19.1264	0.118175	0.532394	5.33423	0.913434	0.32735	0.643138	0.704088	1928.81	19.0119	1825.52	20.4331	1874.36	15.5614	5.35504
016-ZR5B	1372.9	0.0571365	0.0693145	4833.9	15.6091	0.119321	0.933101	5.26634	1.40373	0.320079	0.981064	0.698898	1946.09	33.1735	1790.11	30.6328	1863.42	23.8171	8.01461
011-ZR4B	240.095	0.0766045	0.814353	21931.6	10.3278	0.121309	0.209027	5.50919	1.08283	0.329352	0.995756	0.919589	1975.57	7.438	1835.24	31.7677	1902.03	18.5267	7.10332

## Sheet: Orthogneiss
Orthgneiss	204Pb cps	206Pb mV1	Th/U	206Pb/204Pb	1s%	207Pb/206Pb	1s %	207Pb/235U	1s %	206Pb/238U	1s %	Rho	207Pb/206Pb	2s abs	206Pb/238U	2s abs	207Pb/235U	2s abs	% U-Pb disc4
040-ZR30	14.0139	0.0112287	0.29619	381622	17.6045	0.140336	0.477387	7.26838	0.898962	0.375608	0.665539	0.740341	2231.36	16.4798	2055.74	23.4082	2144.93	15.9848	7.87049
039-ZR29	20.4925	0.0485725	0.230692	1.08233e+06	20.6909	0.137764	0.420206	7.11554	0.829419	0.374573	0.611612	0.737398	2199.29	14.5614	2050.88	21.47	2125.99	14.7146	6.748
038-ZR28	94.5833	0.0111473	0.24935	91875.6	50.0902	0.1369	1.21513	6.78173	4.6074	0.359255	4.42881	0.961237	2188.35	41.9606	1978.64	150.04	2083.34	79.9473	9.58307
036-ZR26	102.974	0.045428	0.249972	36403.7	11.1631	0.139774	0.451824	7.60322	1.65455	0.39449	1.54793	0.935561	2224.41	15.6114	2143.62	56.3341	2185.24	29.4795	3.63218
035-ZR25	110.068	0.0332819	0.237703	233211	41.0556	0.1419	0.321952	7.81827	0.77705	0.399572	0.602379	0.775213	2250.52	11.1013	2167.07	22.1536	2210.31	13.9426	3.70818
034-ZR24	120.321	0.0706528	0.320161	254306	51.9092	0.139102	0.345816	8.25973	1.02399	0.430624	0.889765	0.868916	2216.06	11.967	2308.53	34.4838	2259.91	18.465	-4.17262
033-ZR23	88.0097	0.0318833	0.360327	26957.8	13.6371	0.144493	0.680867	8.95983	2.07777	0.449697	1.92776	0.927802	2281.74	23.3495	2393.91	76.8685	2333.92	37.6078	-4.91561
030-ZR22	29.8413	0.0594476	0.287467	899720	33.0857	0.138562	0.432487	8.09095	0.828584	0.423468	0.601842	0.72635	2209.32	14.9695	2276.2	23.0629	2241.23	14.9207	-3.02743
029-ZR21	18.6412	0.0214717	0.239904	538490	19.9085	0.141516	0.393121	8.53902	1.03071	0.437591	0.877791	0.851641	2245.84	13.5564	2339.85	34.4027	2290.09	18.651	-4.18586
028-ZR20	20.734	0.0102527	0.293591	391993	28.0416	0.14068	0.476743	8.0105	0.935019	0.412945	0.713921	0.763537	2235.6	16.4501	2228.37	26.8728	2232.21	16.8109	0.323306
027-ZR19	11.1639	0.0273668	0.257462	959448	15.9087	0.139931	0.322067	7.51013	0.918969	0.389225	0.776842	0.845341	2226.35	11.1343	2119.23	28.0309	2174.2	16.4028	4.81146
026-ZR18	65.4385	0.0577987	0.21855	134394	39.6133	0.13717	0.311519	7.78736	0.828092	0.411716	0.671862	0.811338	2191.78	10.8109	2222.76	25.2379	2206.75	14.8485	-1.41377
024-ZR16	205.409	0.0632857	0.297616	30255.8	16.1823	0.139208	0.412437	8.30558	1.1322	0.432684	0.987157	0.871893	2217.38	14.2647	2317.81	38.3803	2264.93	20.4185	-4.5289
020-ZR15	14.6939	0.0153307	0.30729	453954	18.2806	0.139182	0.55418	7.91288	0.911522	0.412303	0.621663	0.682005	2217.06	19.1517	2225.44	23.3775	2221.15	16.3679	-0.378105
017-ZR12	174.267	0.0551471	0.253685	341344	56.7716	0.143176	0.902606	9.588	2.43889	0.485649	2.23521	0.916489	2265.98	30.9654	2551.82	93.8624	2396.02	44.3622	-12.6146
016-ZR11	13.9063	0.0303245	0.330397	1.20837e+06	36.5837	0.139697	0.296757	8.26077	1.16924	0.428843	1.06854	0.913871	2223.46	10.264	2300.5	41.2816	2260.03	21.0709	-3.46503
013-ZR8	51.8471	0.0466805	0.179745	180886	43.4623	0.138643	0.705469	8.88902	1.82523	0.464967	1.64209	0.899666	2210.33	24.376	2461.45	67.021	2326.67	33.0475	-11.3614
009-ZR6	495.964	0.0492769	0.137148	8213.51	9.0766	0.137978	0.98771	6.74354	2.09416	0.354441	1.80905	0.863852	2201.98	34.1024	1955.77	60.8914	2078.35	36.7019	11.1815
008-ZR5	73.9208	0.0147491	0.252235	210724	29.577	0.144599	0.994212	9.08217	2.85684	0.455503	2.65251	0.928475	2283.01	34.028	2419.67	106.583	2346.32	51.6003	-5.98605
007-ZR4	22.6725	0.0518843	0.291417	1.01463e+06	21.9911	0.139458	0.328358	8.32498	1.19943	0.432918	1.09249	0.910837	2220.49	11.3585	2318.86	42.4849	2267.04	21.63	-4.43023
005-ZR2	19.5861	0.0365987	0.207836	768275	22.3703	0.137533	0.345492	6.99802	1.05527	0.369006	0.925704	0.877224	2196.37	11.9814	2024.72	32.1297	2111.18	18.6645	7.81534
004-ZR1	37.1681	0.0412782	0.218688	830003	28.3652	0.140002	0.312799	7.54129	1.05449	0.390641	0.936386	0.887997	2227.23	10.8134	2125.8	33.8685	2177.91	18.8197	4.55403
048-ZR35	19.7646	0.0144361	0.450922	347850	23.9395	0.218041	0.603899	18.5185	1.18091	0.615936	0.944751	0.800022	2966.28	19.4045	3093.73	46.3443	3017.07	22.6263	-4.29665
016-ZR11	20.6006	0.0216535	0.939194	439991	21.8282	0.215265	0.562429	18.2328	1.16815	0.61425	0.954436	0.817051	2945.61	18.1084	3087	46.7393	3002.1	22.3653	-4.80005
036-ZR26	28.0304	0.0341944	0.0837744	522000	29.843	0.179248	0.607818	11.2685	1.20628	0.455912	0.973841	0.807312	2645.92	20.1033	2421.48	39.2573	2545.6	22.3762	8.48243
049-ZR36	166.62	0.00399353	0.307097	1687.11	5.24673	0.110173	0.807506	2.18568	1.26112	0.143872	0.895022	0.709704	1802.26	29.2299	866.523	14.5057	1176.49	17.4956	51.9202
047-ZR34	48.1204	0.00339277	0.51334	11990.5	39.5616	0.125258	0.814096	4.48591	1.55621	0.259724	1.27347	0.818318	2032.44	28.6747	1488.43	33.8068	1728.37	25.6791	26.7666
046-ZR33	803.464	0.0115282	0.428535	913.439	4.11081	0.129514	0.719557	5.62158	1.20211	0.314781	0.888834	0.739392	2091.38	25.1899	1764.19	27.407	1919.41	20.6203	15.6447
044-ZR31	237.886	0.00373295	0.241858	1030.47	3.17859	0.106654	0.872187	1.8911	1.33344	0.128589	0.93811	0.703528	1743	31.7906	779.812	13.7733	1077.97	17.6358	55.2603
040-ZR30	329.068	0.00484201	0.223309	938.023	2.09591	0.0926137	1.04461	1.34091	1.60766	0.105	1.16451	0.724349	1480	39.3493	643.645	14.2586	863.622	18.6156	56.5105
037-ZR27	157.511	0.00346806	0.368242	1414.34	4.19812	0.102939	0.895614	1.99541	1.47496	0.140579	1.11179	0.753779	1677.77	32.9085	847.935	17.655	1113.96	19.8559	49.4607
035-ZR25	350.124	0.00498928	0.149933	909.491	2.50162	0.0928255	1.29387	1.48469	1.64427	0.115994	0.944581	0.574469	1484.33	48.6352	707.463	12.6516	924.149	19.8551	52.3379
034-ZR24	231.564	0.00299843	0.0917185	850.961	2.77425	0.103298	1.10003	1.60809	2.00139	0.112898	1.6304	0.814634	1684.2	40.3362	689.558	21.3067	973.366	24.9066	59.0572
029-ZR21	275.473	0.00323113	0.214047	735.973	2.32688	0.0827884	1.2692	1.15914	1.75518	0.101539	1.15433	0.657673	1264.23	49.1832	623.42	13.7113	781.55	19.0457	50.6879
028-ZR20	414.53	0.00355562	0.170799	536.439	4.57084	0.0806217	0.943721	1.10841	1.88296	0.0997044	1.5867	0.842665	1212.24	36.9191	612.676	18.534	757.408	20.0034	49.4591
027-ZR19	159.183	0.00415556	0.192745	1738.77	4.40091	0.109631	0.774083	2.42947	1.2176	0.160711	0.863737	0.709379	1793.29	28.0566	960.726	15.4096	1251.37	17.4414	46.4265
026-ZR18	401.108	0.00360598	0.222488	568.833	1.92766	0.122131	0.693474	2.67634	1.40938	0.158921	1.16968	0.829926	1987.59	24.5704	950.777	20.6631	1321.95	20.7298	52.1644
024-ZR16	392.629	0.00442825	0.181789	732.834	3.03448	0.127001	0.965901	3.31001	1.47873	0.189011	1.05659	0.714527	2056.87	33.8963	1116.02	21.6368	1483.41	22.9322	45.7421
020-ZR15	244.208	0.00589661	0.0468231	1653.53	4.76166	0.101724	1.70768	2.05668	2.25738	0.146625	1.42909	0.633074	1655.82	62.6114	882.016	23.5395	1134.52	30.6129	46.7323
019-ZR14	451.307	0.00517304	0.146064	830.516	4.36891	0.0952853	1.67362	1.54615	2.32741	0.117677	1.57434	0.676434	1533.72	62.3528	717.18	21.3532	948.959	28.5004	53.2392
018-ZR13	338.676	0.00345127	0.224266	654.049	2.89102	0.0948673	1.49019	1.42075	1.84965	0.108609	1.03114	0.557478	1525.44	55.6424	664.665	13.0177	897.675	21.9266	56.428
015-ZR10	664.151	0.00607245	0.122917	583.334	2.03483	0.0945013	0.922794	1.29253	1.47808	0.0991901	1.09356	0.739851	1518.15	34.6106	609.661	12.7166	842.418	16.853	59.8419
010-ZR7	409.264	0.00573997	0.12924	872.442	2.2542	0.0800345	1.35295	1.13541	2.00341	0.102883	1.43034	0.713953	1197.84	52.9007	631.281	17.1914	770.33	21.5178	47.2983
009-ZR6	274.445	0.00314275	0.190354	723.407	2.23124	0.0909505	1.16055	1.3068	1.68054	0.104201	1.1576	0.688829	1445.57	43.8879	638.979	14.0764	848.719	19.2419	55.7973
007-ZR4C	297.659	0.00399054	0.224264	858.125	5.48098	0.0880998	1.42888	1.38319	2.29122	0.11386	1.75234	0.764806	1384.66	54.3944	695.128	23.0738	881.798	26.8274	49.798
005-ZR2	507.353	0.0044451	0.168153	552.602	3.09446	0.101227	1.46612	1.76995	2.10443	0.126803	1.4635	0.695439	1646.74	53.896	769.6	21.2161	1034.5	27.1257	53.2653
004-ZR1	382.642	0.00633362	0.271943	1265.51	6.02715	0.10897	0.858418	2.19745	1.62496	0.146245	1.32903	0.817884	1782.26	31.1396	879.878	21.8432	1180.23	22.5529	50.6313
038-ZR28	857.918	0.015496	0.192314	1108.04	2.28348	0.1036	1.23643	2.07646	1.68758	0.145355	1.08714	0.6442	1689.59	45.2693	874.873	17.7756	1141.07	23.0004	48.2198
027-ZR19	1433.51	0.0182766	0.0869209	870.952	3.00729	0.0842698	0.870761	1.164	1.28368	0.100172	0.867358	0.675682	1298.79	33.6635	615.417	10.178	783.833	13.9739	52.6161
019-ZR14	345.629	0.0130239	0.125658	2574.16	6.54025	0.114265	1.57379	2.65618	2.29053	0.168581	1.62247	0.708339	1868.33	56.2529	1004.29	30.1417	1316.36	33.5148	46.2465
010-ZR7	1380.21	0.0139097	0.267933	623.154	1.02015	0.110409	1.04378	2.02069	1.88311	0.132727	1.52293	0.808734	1806.15	37.7104	803.406	22.9867	1122.49	25.4218	55.5183
009-ZR6	695.67	0.0108425	0.277899	1019.55	2.22012	0.125672	0.950127	3.17534	2.13635	0.183239	1.87722	0.878705	2038.29	33.4165	1084.64	37.4264	1451.18	32.7285	46.7865
008-ZR5	463.978	0.0109859	0.222035	1823.8	6.78041	0.119408	0.740778	2.84408	1.47153	0.172732	1.21629	0.826546	1947.39	26.3624	1027.15	23.0765	1367.25	21.99	47.255
017-ZR12	902.05	0.0259468	0.129456	1772.87	7.61482	0.0648327	0.779507	0.921912	1.31972	0.103125	0.998372	0.7565	768.911	32.6591	632.694	12.0275	663.371	12.8153	17.7156
006-ZR3	273.851	0.039198	0.0310826	11445.1	12.2738	0.0597099	0.412749	0.867571	1.24381	0.105372	1.11328	0.895062	593.08	17.8433	645.813	13.6754	634.248	11.7001	-8.8915
040-ZR30	40.3079	0.00220768	0.451552	21282.6	34.6999	0.142641	0.888919	6.61978	2.18811	0.336562	1.96478	0.897934	2259.52	30.5193	1870.11	63.6305	2061.99	38.2415	17.2342
039-ZR29	11.0791	0.00316453	0.477491	111175	16.4091	0.139478	0.880381	7.32128	1.65368	0.38067	1.34992	0.816314	2220.73	30.3541	2079.41	47.897	2151.41	29.3337	6.36357
037-ZR27	79.6403	0.010699	0.344773	38881	41.4862	0.139898	0.509365	6.90066	1.25859	0.357723	1.08964	0.865759	2225.94	17.5907	1971.37	36.961	2098.74	22.2022	11.4365
036-ZR26	19.3421	0.00259564	0.43764	53534.4	21.3143	0.141225	0.738704	7.87078	1.42585	0.404177	1.16192	0.8149	2242.29	25.4314	2188.24	43.0477	2216.34	25.5303	2.41014
035-ZR25	24.5882	0.00238872	0.448403	46891	25.2424	0.140724	0.777968	7.91228	1.46423	0.407754	1.18383	0.808497	2236.14	26.7947	2204.65	44.1331	2221.08	26.2286	1.40848
034-ZR24	26.8804	0.00207837	0.503838	43181	26.5815	0.143897	1.03727	5.83333	2.08796	0.293989	1.7738	0.849537	2274.63	35.5242	1661.43	51.8537	1951.38	35.8777	26.9583
033-ZR23	10.1815	0.00191055	0.372995	65054.4	15.1486	0.141312	0.870201	7.5981	1.55162	0.389936	1.23003	0.792741	2243.34	29.9319	2122.53	44.4134	2184.64	27.6558	5.38533
030-ZR22	16.7339	0.00217248	0.459815	70544	17.0815	0.140752	0.981872	7.87557	1.70182	0.405784	1.33971	0.787221	2236.48	33.7757	2195.62	49.7617	2216.89	30.4368	1.82699
029-ZR21	15.7297	0.00174453	0.381679	38777.3	20.0331	0.14381	0.920964	7.37066	1.6941	0.371691	1.37278	0.810327	2273.6	31.5661	2037.35	47.8705	2157.42	30.0696	10.3908
028-ZR20	19.6825	0.00216921	0.469944	46557.1	22.0498	0.140399	0.927558	7.72418	1.7422	0.398982	1.42745	0.819336	2232.14	31.9325	2164.35	52.3803	2199.42	31.0855	3.03681
027-ZR19	16.3437	0.00220714	0.441094	68793.7	18.6211	0.138689	0.903639	7.91549	1.58438	0.413906	1.24756	0.787411	2210.9	31.1849	2232.76	47	2221.45	28.3671	-0.988421
026-ZR18	10.8419	0.00250805	0.453558	101551	19.2058	0.138436	0.772809	7.1778	1.32599	0.376017	1.01179	0.763046	2207.74	26.6997	2057.65	35.5978	2133.75	23.4985	6.79837
025-ZR17	12.3748	0.00192627	0.413734	71233.8	15.8007	0.140313	0.863006	7.76432	1.41052	0.401301	1.05237	0.746089	2231.08	29.7249	2175.03	38.7974	2204.08	25.2188	2.51225
024-ZR16	10.8041	0.00221171	0.443122	84890.4	17.191	0.139886	0.964749	7.56187	1.64598	0.392032	1.2811	0.778321	2225.8	33.2283	2132.24	46.4325	2180.35	29.3095	4.20308
019-ZR14	12.3989	0.00222243	0.433088	78299.8	15.026	0.142672	0.809756	7.88866	1.40605	0.400988	1.0881	0.773875	2259.89	27.8133	2173.59	40.0904	2218.38	25.1844	3.81866
018-ZR13	18.755	0.00176385	0.401086	74715.2	42.2573	0.142339	0.762685	7.86495	1.38169	0.400717	1.09091	0.789548	2255.86	26.2151	2172.34	40.1743	2215.67	24.7424	3.70217
016-ZR11	20.7631	0.00197554	0.451515	25176.3	27.8438	0.140352	1.01772	8.6297	2.13756	0.445907	1.84285	0.862129	2231.55	35.0202	2377.03	73.0653	2299.69	38.5331	-6.5192
015-ZR10	17.4452	0.00243899	0.499592	51394.1	20.8161	0.140823	0.908139	8.2792	1.56863	0.426366	1.22417	0.780406	2237.35	31.25	2289.31	47.0919	2262.05	28.2251	-2.32261
014-ZR9	13.7159	0.00220474	0.39233	78391.8	15.3464	0.139852	0.963028	7.37841	1.66109	0.382613	1.30173	0.783662	2225.38	33.1708	2088.48	46.3606	2158.36	29.4915	6.1516
013-ZR8	16.4005	0.00216965	0.439041	62389.6	19.8572	0.140729	0.994271	7.99391	1.69658	0.411949	1.32382	0.78029	2236.19	34.2008	2223.82	49.7009	2230.34	30.3941	0.553046
010-ZR7	18.6559	0.00212435	0.463666	56564.7	17.1305	0.141403	0.988293	7.86926	1.57322	0.403591	1.16663	0.741551	2244.46	33.9661	2185.55	43.1771	2216.17	28.1503	2.62453
009-ZR6	24.5011	0.00227311	0.41602	45605.7	24.3808	0.143383	0.948118	6.96257	1.58876	0.352158	1.21982	0.767776	2268.46	32.5094	1944.9	40.8944	2106.67	28.0179	14.2637
005-ZR2	22.1734	0.00417988	0.499946	104354	21.4996	0.142564	0.523936	8.18099	0.981459	0.416163	0.742603	0.756632	2258.58	18.0289	2243.04	28.1049	2251.24	17.683	0.688165
004-ZR1	24.1996	0.00354108	0.433674	67031.5	24.7173	0.141542	0.652448	8.14829	1.15336	0.417491	0.875927	0.75946	2246.16	22.4639	2249.08	33.2187	2247.62	20.7553	-0.129871
048-ZR29C	25.9576	0.00594023	0.324849	99503.3	25.9189	0.139968	0.641905	7.55579	1.33503	0.391487	1.1104	0.831737	2226.81	22.1484	2129.72	40.2149	2179.63	23.8026	4.36022
047-ZR28B	37.6561	0.0137336	0.194845	81858.9	37.4249	0.135018	1.30879	6.78075	1.76267	0.36421	1.12106	0.635999	2164.25	45.2895	2002.1	38.5299	2083.21	30.958	7.49201
045-ZR27B	12.6883	0.00539654	0.223018	135278	17.3774	0.137041	0.825071	7.48568	1.42125	0.396138	1.09632	0.771377	2190.14	28.5512	2151.23	40.0432	2171.27	25.3027	1.77644
044-ZR27C	45.0516	0.00463883	0.372679	41935.4	32.0698	0.139286	0.616571	7.66138	1.20228	0.398901	0.963345	0.801262	2218.35	21.297	2163.98	35.3682	2192.08	21.4826	2.45107
043-ZR26C	17.5701	0.00391517	0.248545	108736	28.4681	0.138051	1.17472	6.9667	1.89672	0.365977	1.44232	0.760429	2202.9	40.5106	2010.44	49.726	2107.19	33.4068	8.73644
040-ZR25C	18.1419	0.00296451	0.191432	81962.2	18.2066	0.138676	0.791351	7.61222	1.34464	0.398086	1.02201	0.760068	2210.73	27.3284	2160.22	37.4643	2186.3	23.9934	2.28481
039-ZR24B	14.2946	0.00818012	0.277362	204694	18.8051	0.135875	0.633473	7.39741	1.28074	0.394826	1.04962	0.819546	2175.28	21.9817	2145.17	38.2492	2160.66	22.7833	1.38398
038-ZR24C	32.0685	0.0094718	0.268926	96496.5	27.2929	0.136187	1.23203	7.36191	1.62462	0.39203	0.992068	0.610645	2179.27	42.5823	2132.24	35.9712	2156.36	28.841	2.15817
037-ZR23C	13.4099	0.00308887	0.250058	68111.2	19.3641	0.139053	0.767652	7.47064	1.28174	0.389621	0.957227	0.746816	2215.45	26.5002	2121.07	34.5563	2169.47	22.8276	4.26023
035-ZR21C	19.7771	0.00288383	0.26312	44680.9	23.716	0.140251	0.79761	6.9189	1.80177	0.357764	1.57254	0.872778	2230.31	27.4852	1971.56	53.3119	2101.08	31.7201	11.6015
030-ZR19C	20.837	0.00221846	0.248107	30622.5	23.7226	0.139721	0.860503	7.40622	1.35117	0.384416	0.9736	0.720562	2223.75	29.6625	2096.88	34.8078	2161.72	24.0322	5.70553
028-ZR17C	15.9892	0.00309964	0.33713	81738	20.3294	0.13988	0.710578	7.7092	1.20912	0.399686	0.905409	0.748814	2225.73	24.5109	2167.59	33.2905	2197.67	21.6196	2.6118
027-ZR16C	12.8506	0.00313792	0.320516	512879	83.5785	0.138947	0.639957	7.62884	1.13591	0.398176	0.862235	0.759071	2214.13	22.1118	2160.63	31.6194	2188.26	20.2926	2.4159
026-ZR15C	17.0309	0.00355592	0.277102	96739.7	19.7238	0.136549	0.707194	6.71296	1.17002	0.356527	0.8553	0.731011	2183.88	24.506	1965.69	28.9497	2074.33	20.5753	9.99081
025-ZR14C	15.0447	0.00225975	0.267268	57299.4	17.0596	0.139307	0.893963	7.3724	1.3731	0.383796	0.974134	0.709442	2218.62	30.827	2093.99	34.7864	2157.63	24.4066	5.61725
023-ZR12C	26.553	0.00605817	0.317676	139316	36.708	0.1368	0.702418	7.02371	1.26952	0.372347	0.990455	0.78018	2187.08	24.3326	2040.43	34.6006	2114.44	22.4434	6.70502
020-ZR11C	19.8029	0.00646647	0.45013	119450	23.2926	0.136724	0.773277	7.36748	1.37097	0.390787	1.06972	0.780267	2186.11	26.7789	2126.48	38.6942	2157.03	24.3671	2.72798
019-ZR10C	139.472	0.0337823	0.146666	60972.6	71.1082	0.128441	1.63478	5.08354	2.47062	0.28703	1.81499	0.734629	2076.75	57.0137	1626.67	52.0816	1833.36	41.4984	21.6723
014-ZR5B	20.3307	0.0186325	0.140927	422608	30.5469	0.134612	0.707392	7.23738	1.28102	0.389911	1.00165	0.78192	2158.99	24.5799	2122.41	36.1772	2141.12	22.7287	1.69411
013-ZR5C	15.1862	0.00679184	0.283882	166987	19.3753	0.136725	0.857688	6.99543	1.43736	0.371049	1.09228	0.759924	2186.13	29.6872	2034.33	38.0558	2110.85	25.3794	6.94357
010-ZR4B	224.577	0.015067	0.121961	4565.4	7.42197	0.135768	1.07281	6.58463	1.44936	0.351723	0.901361	0.621901	2173.89	37.1357	1942.82	30.2031	2057.29	25.3931	10.6293
009-ZR4C	132.027	0.00786941	0.313139	4246.17	9.948	0.138829	1.13202	7.47135	1.4925	0.390288	0.899326	0.602565	2212.65	39.0066	2124.17	32.5086	2169.56	26.5569	3.99896
007-ZR3C	12.239	0.00678726	0.370993	229858	15.298	0.139261	0.54669	7.78899	1.07588	0.405619	0.849323	0.789424	2218.04	18.8916	2194.86	31.5602	2206.93	19.2709	1.04491
006-ZR2C	15.1031	0.00253333	0.272424	66946	18.1291	0.139049	0.748729	7.24936	1.16212	0.378091	0.807864	0.695161	2215.4	25.8499	2067.36	28.5446	2142.6	20.634	6.68237
005-ZR1B	13.7553	0.00679116	0.208024	188855	19.2152	0.136234	0.668116	7.24727	1.13146	0.385795	0.834581	0.737616	2179.86	23.1674	2103.3	29.9206	2142.34	20.0915	3.51229
004-ZR1C	27.7919	0.00771261	0.290539	156507	38.2871	0.138629	0.654609	7.47576	1.11665	0.391083	0.825286	0.739075	2210.15	22.6259	2127.85	29.8789	2170.09	19.9032	3.72366

## Sheet: Ultramafic
Ultramafic	204Pb cps	206Pb mV1	Th/U	206Pb/204Pb	1s%	207Pb/206Pb	1s %	207Pb/235U	1s %	206Pb/238U	1s %	Rho	207Pb/206Pb	2s abs	206Pb/238U	2s abs	207Pb/235U	2s abs	% U-Pb disc4
033-ZR14B	1015.79	0.0215013	0.415728	1408.23	4.58717	0.218468	0.390499	9.09107	3.0543	0.301783	3.00648	0.984346	2969.43	12.5593	1700.14	89.5476	2347.21	55.1241	42.7451
026-ZR11B	923.136	0.0167739	0.262561	1534.65	12.0086	0.218147	1.96285	1.85415	35.4976	0.06164	35.4414	0.998415	2967.06	62.5856	385.591	262.611	1064.91	421.395	87.0043
004-ZR1	424.213	0.0511689	0.271188	384383	95.1937	0.215763	0.941141	15.9963	2.43017	0.537661	2.20968	0.90927	2949.34	30.2271	2773.65	99.2322	2876.57	45.9242	5.95686
051-ZR23C	53.0865	0.0855574	0.535014	298562	45.1849	0.212227	0.413087	15.1087	0.879797	0.51629	0.682722	0.775999	2922.62	13.3379	2683.42	29.9364	2822.11	16.6887	8.18442
015-ZR7C	203.774	0.0679479	0.464953	21345.4	5.16129	0.211404	0.236526	14.8994	1.69899	0.511117	1.64114	0.965949	2916.34	7.64891	2661.4	71.3697	2808.83	32.0779	8.7419
012-ZR5B	4973.63	0.0620781	0.405768	936.638	5.6138	0.211017	0.379364	3.04324	4.80063	0.104589	4.77125	0.99388	2913.37	12.2613	641.244	58.1146	1418.54	72.0833	77.9896
016-ZR7B	512.834	0.0111691	0.224529	3040.26	40.7992	0.210038	1.96993	6.50112	8.04046	0.224469	7.7866	0.968427	2905.84	63.1414	1305.45	182.736	2046.05	136.802	55.075
030-ZR14C	322.432	0.0588118	0.423991	20696.3	13.1592	0.209881	0.407968	11.6233	3.86164	0.401626	3.82211	0.989764	2904.63	13.1937	2176.52	140.434	2574.55	70.9543	25.0672
048-ZR21B	597.872	0.0392702	0.30741	10406.1	14.7481	0.209802	1.97915	7.87844	9.61661	0.272331	9.40345	0.977834	2904.01	63.4437	1552.62	256.92	2217.22	166.296	46.5352
050-ZR22B	7.29602	0.0118332	0.515319	486990	11.0749	0.20867	0.374964	15.3078	0.826613	0.532007	0.636709	0.770262	2895.25	12.1386	2749.9	28.4752	2834.59	15.6964	5.02002
039-ZR18B	1131.37	0.0504877	0.16779	5158.37	10.3984	0.207933	3.04252	5.44428	8.93429	0.189881	8.3921	0.939313	2889.51	97.0763	1120.73	171.516	1891.85	147.771	61.2137
020-ZR9B	14.0697	0.0113557	0.449381	276479	19.7432	0.207581	0.339787	16.6243	1.47584	0.580794	1.38757	0.940191	2886.75	11.0103	2951.99	65.5609	2913.42	28.0753	-2.25996
028-ZR13C	4526.38	0.0744194	0.383552	2215.31	17.2153	0.205573	0.599969	15.0081	3.3717	0.52945	3.29714	0.977885	2870.96	19.4393	2739.13	146.321	2815.75	63.2003	4.59174
027-ZR12C	264.817	0.0541161	0.0598948	19586.5	9.52614	0.205003	0.70495	14.8388	1.26203	0.524936	0.979014	0.775746	2866.45	22.8363	2720.08	43.3772	2804.96	23.8699	5.10621
009-ZR5C	642.817	0.0352477	0.30563	7272.63	10.7686	0.203664	1.18399	7.05028	6.86419	0.251048	6.75115	0.983531	2855.79	38.2864	1443.88	173.494	2117.79	118.551	49.4403
005-ZR1B	392.165	0.0498617	0.281968	15550.8	23.0175	0.202703	0.430766	5.48368	8.94229	0.19619	8.92422	0.997979	2848.09	13.9989	1154.82	187.343	1898.04	148.058	59.4528
019-ZR11	28.5731	0.016804	0.251837	303793	21.9098	0.202667	0.729405	12.2452	2.70897	0.438175	2.58247	0.953306	2847.8	23.6643	2342.47	101.046	2623.38	50.2329	17.7447
029-ZR13B	33.805	0.0229175	0.471941	352115	29.3465	0.202228	0.409949	14.4057	1.33463	0.516605	1.21486	0.91026	2844.26	13.3285	2684.77	53.2431	2776.81	25.1871	5.60765
031-ZR16	88.6125	0.0352106	0.417392	200229	58.3402	0.201628	0.54775	14.275	1.49807	0.513445	1.34421	0.897292	2839.42	17.8025	2671.32	58.6615	2768.16	28.2335	5.92013
038-ZR18C	1217.68	0.0560676	0.444681	4501.33	11.4521	0.201016	1.40195	8.45495	8.69531	0.305033	8.57355	0.985996	2834.46	45.3645	1716.22	255.811	2281.1	152.067	39.4517
006-ZR2C	540.775	0.0146305	0.293795	9938.54	29.0055	0.200474	2.03029	10.9794	4.5512	0.397181	4.05636	0.891273	2830.06	65.4897	2156.05	147.818	2521.39	82.9899	23.8162
018-ZR8B	1681.3	0.0242037	0.128567	2461.41	13.3154	0.199538	1.42594	0.123201	126.472	0.0044777	126.463	0.999932	2822.42	46.1843	28.8007	72.4778	117.97	263.813	98.9796
024-ZR10C	12.0998	0.0206149	0.487304	674612	15.0519	0.199017	0.270586	14.1154	1.08191	0.514363	0.979811	0.905627	2818.15	8.82511	2675.23	42.836	2757.49	20.4146	5.07148
007-ZR4	451.332	0.0437502	0.454789	6632.93	5.22168	0.197713	1.46682	10.1571	2.7059	0.372565	2.24345	0.829093	2807.41	47.5615	2041.46	78.2735	2449.19	49.4192	27.2832
019-ZR9C	1	0.00658904	0.529933	411815	17.3605	0.197475	1.32322	11.1405	2.85173	0.409126	2.49883	0.87625	2805.44	42.9479	2210.92	93.201	2534.95	52.4583	21.1916
047-ZR21C	869.488	0.0519287	0.396184	3363.53	6.14283	0.196795	2.47313	9.53186	7.88579	0.351261	7.47877	0.948386	2799.8	79.7919	1940.62	248.246	2390.62	139.998	30.6872
037-ZR17C	931.131	0.0307561	0.232742	73962.5	25.0506	0.196299	1.01892	7.92475	10.9434	0.292775	10.8896	0.99508	2795.67	33.1575	1655.38	314.102	2222.5	188.326	40.7876
013-ZR6C	1093.19	0.0840087	0.785457	6919.18	8.0633	0.194452	0.504169	8.83992	3.58654	0.329688	3.53154	0.984665	2780.19	16.478	1836.87	112.401	2321.62	64.4004	33.93
004-ZR1C	1142.49	0.0724923	0.444114	8412.34	13.7015	0.193421	0.599055	3.39411	19.8795	0.127259	19.8671	0.999372	2771.47	19.5841	772.21	285.971	1503.04	290.09	72.1372
036-ZR16C	323.549	0.0574133	0.562353	309330	37.4445	0.192082	1.21004	12.3737	2.20192	0.467177	1.80193	0.818347	2760.07	39.4616	2471.17	73.7637	2633.19	40.9564	10.467
007-ZR3C	231.527	0.0301377	0.33762	41202	25.3024	0.190827	0.855718	10.8309	2.08503	0.411614	1.86489	0.894418	2749.31	27.9906	2222.3	69.9193	2508.72	38.3979	19.1688
014-ZR6B	133.044	0.0138131	0.551856	12799.7	14.9378	0.189551	0.751263	13.5918	1.86293	0.520016	1.66398	0.893204	2738.27	24.6136	2699.25	73.1864	2721.69	34.9368	1.42511
030-ZR17	725.429	0.0590683	0.325835	22959.9	46.6427	0.188943	1.42653	15.3103	2.27321	0.587648	1.73066	0.761332	2732.99	46.5801	2979.88	82.3259	2834.74	42.8773	-9.03376
049-ZR22C	724.38	0.085681	0.377593	178606	38.1613	0.188415	3.45049	7.67434	3.83305	0.295388	1.6276	0.424624	2728.37	111.437	1668.4	47.7622	2193.6	67.7247	38.8501
010-ZR5	55.708	0.0294948	0.431776	95106.5	40.0892	0.187174	0.597066	14.1898	1.57201	0.54979	1.40622	0.894532	2717.48	19.6166	2824.3	64.1569	2762.47	29.6054	-3.93064
046-ZR20B	868.152	0.0395255	0.168015	3614.23	7.80378	0.184776	0.792741	2.24298	12.0768	0.0880331	12.0451	0.997371	2696.21	26.0679	543.894	125.042	1194.59	162.914	79.8275
035-ZR15C	407.442	0.044219	0.307766	7677.03	4.57008	0.184149	0.36952	8.77146	3.05419	0.345436	3.00902	0.985212	2690.6	12.187	1912.77	99.2217	2314.53	54.9265	28.9092
008-ZR4C	608.774	0.0551364	0.217843	13024.7	21.5077	0.184027	0.962344	7.28262	7.54503	0.286993	7.47423	0.990616	2689.5	31.6341	1626.48	213.116	2146.68	130.442	39.5247
026-ZR16	9.46486	0.0133953	0.329388	690262	25.3953	0.182219	0.580122	13.0421	1.37018	0.519061	1.18472	0.864644	2673.17	19.1409	2695.2	52.0868	2682.7	25.6805	-0.823933
012-ZR7	115.911	0.0289907	0.308161	129606	56.9338	0.180848	1.24068	10.9601	3.63517	0.439509	3.39675	0.934412	2660.66	40.829	2348.44	133.022	2519.75	66.5472	11.7346
031-ZR18	33.2098	0.030212	0.104695	487297	22.9826	0.17685	1.35441	12.0932	3.74339	0.495908	3.47005	0.92698	2623.55	44.7001	2596.19	147.467	2611.66	69.027	1.043
045-ZR20C	1978.58	0.0447723	0.313328	1747.92	8.05416	0.176557	0.895852	1.87623	9.12206	0.0770669	9.0704	0.994337	2620.79	29.6517	478.592	83.4054	1072.73	117.382	81.7387
013-ZR8	16.5622	0.0170365	0.147143	383328	20.6154	0.160813	0.774035	8.38828	1.89622	0.378284	1.69092	0.891734	2464.23	26.0344	2068.26	59.696	2273.91	34.1179	16.0686
023-ZR12	29.7364	0.0255014	0.0786235	438477	27.0136	0.160269	1.53546	10.1035	2.62628	0.45718	2.09819	0.798922	2458.5	51.4469	2427.09	84.5944	2444.29	47.9594	1.27753
005-ZR2	21.8213	0.0357895	0.0748577	494697	35.3125	0.159595	0.766278	8.4712	1.65492	0.38494	1.41925	0.857597	2451.37	25.808	2099.32	50.7593	2282.84	29.8389	14.3614
030-ZR15	18.9787	0.0160042	0.307555	334036	22.5212	0.156772	1.00421	8.61932	1.69095	0.398723	1.30904	0.774146	2421.14	33.8782	2163.16	48.0212	2298.6	30.5387	10.6554
027-ZR20C	199.15	0.00381266	0.109237	1602.4	12.325	0.154949	1.08551	8.18932	1.82695	0.383289	1.42201	0.778354	2401.27	36.678	2091.63	50.7003	2252.16	32.7974	12.8949
019-ZR14C	50.6943	0.00191651	0.416684	24501.2	28.4066	0.151594	1.2726	9.00296	1.91824	0.430694	1.38667	0.722887	2363.99	43.1178	2308.84	53.708	2338.31	34.7614	2.33265
016-ZR11C	21.2165	0.00270832	0.518904	48069	23.0611	0.149209	0.633915	8.61537	1.01915	0.418741	0.706776	0.693493	2336.88	21.6193	2254.76	26.8671	2298.18	18.46	3.51395
017-ZR12C	108.954	0.00337587	0.545563	2470.99	8.83167	0.148974	0.826841	7.31969	1.71311	0.356328	1.45389	0.848683	2334.18	28.175	1964.74	49.1515	2151.22	30.3794	15.8272
013-ZR8B	7.57265	0.00339817	0.64275	118847	12.8997	0.148522	0.52852	8.7584	1.04566	0.427663	0.822663	0.786742	2328.97	18.0509	2295.17	31.733	2313.17	18.9699	1.45134
015-ZR10C	22.6092	0.0019002	0.5101	111994	70.9077	0.148336	1.02524	7.91623	1.55548	0.387024	1.10955	0.71332	2326.83	34.9217	2109.01	39.8546	2221.53	27.8534	9.36136
005-ZR2C	39.0559	0.00222599	0.52276	33795.5	33.7821	0.148275	0.854041	8.11665	1.30855	0.396985	0.919574	0.702745	2326.13	29.1217	2155.14	33.6473	2244.1	23.5219	7.35087
034-ZR25C	9.92095	0.00235082	0.414469	71320.7	15.039	0.148197	0.547199	8.57898	1.09268	0.419819	0.87019	0.796381	2325.23	18.6942	2259.66	33.1309	2294.33	19.7767	2.81992
010-ZR7C	27.9545	0.00241924	0.434502	50821.8	21.952	0.147564	0.672836	9.14158	1.25473	0.449271	0.992144	0.790722	2317.88	22.9872	2392.01	39.5926	2352.28	22.8392	-3.19805
028-ZR21C	20.5579	0.00196621	0.477264	48921.8	19.8339	0.147511	0.957239	8.41326	1.47118	0.413625	1.05393	0.716384	2317.27	32.6513	2231.47	39.6975	2276.61	26.5283	3.70228
022-ZR15C	37.5315	0.0032859	0.520905	76023.3	19.3401	0.147348	0.762443	8.20356	1.44569	0.40376	1.17108	0.810044	2315.38	26.0417	2186.33	43.3545	2253.73	26.0016	5.57349
012-ZR8C	9.84619	0.00414097	0.6847	164932	13.3927	0.146867	0.547446	7.6975	1.7239	0.380094	1.59212	0.923556	2309.77	18.733	2076.72	56.4101	2196.31	30.7493	10.0894
024-ZR17C	8.9606	0.00184437	0.484127	68105.9	12.8906	0.146772	0.833874	7.84059	1.50183	0.387411	1.19284	0.794255	2308.65	28.4897	2110.81	42.872	2212.88	26.8703	8.5697
036-ZR27C	9.06466	0.00218678	0.537755	76571.3	13.1495	0.146558	0.744436	8.66239	1.37085	0.428642	1.08984	0.795011	2306.15	25.4541	2299.59	42.0895	2303.13	24.8055	0.284061
004-ZR1C	19.1638	0.00277919	0.51961	95914.6	43.9976	0.146393	0.572245	8.0535	1.24335	0.39896	1.03979	0.83628	2304.22	19.5903	2164.25	38.1746	2237.04	22.3373	6.07441
031-ZR22C	10.9189	0.00158277	0.382698	51332.5	17.7224	0.146369	0.991127	8.16313	1.60268	0.404459	1.20373	0.751071	2303.93	33.848	2189.54	44.6158	2249.26	28.7897	4.96517
014-ZR9C	34.6474	0.00289978	0.607799	33809	28.587	0.145694	1.15669	8.32454	1.95398	0.414366	1.53062	0.783337	2295.99	39.497	2234.85	57.6856	2266.99	35.1198	2.66277
008-ZR5C	10.799	0.00199464	0.473126	63788.7	14.3846	0.144084	0.821523	8.14159	1.43865	0.409789	1.1214	0.779477	2276.87	28.1644	2213.96	41.9573	2246.87	25.8545	2.76302
024-ZR13C	88.9535	0.0216238	0.493421	146970	40.3214	0.142108	0.335274	7.5864	1.09253	0.387152	0.971556	0.889271	2253.06	11.5566	2109.61	34.9129	2183.26	19.5088	6.36692
025-ZR13B	73.6451	0.0262946	0.395954	86773.3	43.2642	0.141461	0.343164	7.19884	1.07861	0.369055	0.953067	0.88361	2245.17	11.838	2024.95	33.0814	2136.36	19.1419	9.80871
006-ZR3C	42.1537	0.00180668	0.348567	6368.16	36.8233	0.139996	1.00064	5.54628	2.47282	0.287311	2.23075	0.90211	2227.16	34.452	1628.08	64.0308	1907.8	42.1065	26.8989
035-ZR26C	113.114	0.0279237	0.471862	102687	48.2053	0.134089	0.328252	6.99977	1.0954	0.378579	0.977164	0.892065	2152.2	11.4401	2069.64	34.5508	2111.4	19.3715	3.83587
005-ZR2	299.4	0.0178465	0.0589365	11672	37.4609	0.131118	2.9983	2.94618	4.12549	0.162952	2.80938	0.68098	2113	103.315	973.164	50.6528	1393.86	61.6047	53.944
032-ZR17	15.2331	0.021827	0.182119	757806	26.9282	0.122465	0.33545	5.89032	0.917165	0.348813	0.769008	0.838461	1992.45	11.9041	1928.93	25.6147	1959.81	15.8602	3.18791
043-ZR25	11.7151	0.0142727	0.679674	507884	16.7947	0.122349	0.441539	6.18166	2.51082	0.366412	2.44376	0.973292	1990.77	15.662	2012.49	84.2123	2001.86	43.4215	-1.0914
019-ZR10B	1006.29	0.0702174	0.0184314	4424.59	4.13354	0.121751	0.372352	5.11059	1.31311	0.304415	1.20346	0.916497	1982.04	13.2267	1713.16	36.1594	1837.87	22.1807	13.5656
044-ZR26	21.7472	0.0205471	0.0540014	624443	20.4741	0.121687	1.89346	5.16691	4.35783	0.30793	3.90746	0.896652	1981.11	66.6587	1730.51	118.065	1847.18	72.8255	12.6494
026-ZR14	14.6636	0.0361092	0.00840334	1.20611e+06	17.1866	0.12067	0.50902	5.19869	1.18182	0.312437	1.00015	0.846281	1966.15	18.1002	1752.69	30.6607	1852.4	20.0291	10.8567
046-ZR28	15.3248	0.0409835	0.0667397	1.29915e+06	27.6492	0.120608	0.406723	5.61874	1.3498	0.337853	1.23258	0.913155	1965.24	14.473	1876.33	40.0688	1918.98	23.1375	4.52427
018-ZR10	1325.46	0.0538649	0.0265722	2397.13	3.33293	0.117924	0.443499	3.56112	1.95281	0.219004	1.86534	0.955207	1924.99	15.8531	1276.61	43.1346	1540.91	30.7288	33.6824
017-ZR9	21.1556	0.0823527	0.0468791	2.07464e+06	20.0909	0.116993	0.454841	5.42406	1.29353	0.336226	1.15285	0.891238	1910.78	16.2848	1868.49	37.3458	1888.66	22.0593	2.21343
007-ZR4	31.6624	0.0211444	0.0769032	401372	33.3055	0.115837	1.51582	4.8791	2.43328	0.305464	1.86704	0.767293	1892.93	54.0409	1718.35	56.2018	1798.65	40.6006	9.22301
012-ZR7	30.2419	0.0221597	0.285714	326736	23.0748	0.115418	0.518842	4.33421	1.5765	0.272333	1.44182	0.914574	1886.43	18.6231	1552.64	39.7275	1699.89	25.8479	17.6943
033-ZR3C	20.6913	0.0996631	0.0548584	1.62994e+06	23.9336	0.109677	0.42039	3.91366	1.36561	0.258782	1.24534	0.911929	1794.05	15.2684	1483.61	32.9658	1616.51	21.9691	17.3038
006-ZR3	35.8665	0.130856	0.0552723	1.30042e+06	29.3759	0.109389	0.783268	4.84471	2.04024	0.321188	1.8471	0.905335	1789.27	28.402	1795.53	57.7643	1792.7	34.0564	-0.349941
010-ZR5	30.8606	0.147564	0.0532058	3.07879e+06	23.5686	0.107287	0.577174	5.40657	1.22683	0.365462	1.01719	0.829125	1753.83	21.0471	2008.01	35.0529	1885.89	20.9171	-14.4929
005-ZR2	21.8618	0.122061	0.0389259	2.45089e+06	24.5839	0.107142	1.59232	6.37693	2.91817	0.431635	2.41722	0.828334	1751.37	57.7256	2313.08	93.6204	2029.1	50.5924	-32.073
045-ZR27	24.7806	0.0207493	0.118397	509429	20.3212	0.106762	0.878291	3.52954	1.97758	0.239755	1.73267	0.876155	1744.86	32.0045	1385.42	43.129	1533.86	31.0552	20.5998
011-ZR6	23.5353	0.143518	0.054018	3.30058e+06	44.4838	0.10452	1.06859	5.1233	1.50993	0.355482	1.00036	0.662518	1960.72	33.7799	1960.72	33.7799	1839.98	25.4949	-14.939
020-ZR11	37.8781	0.156633	0.059893	2.51793e+06	24.9851	0.102222	1.17935	5.1919	1.84393	0.368339	1.36818	0.74199	2021.58	47.3965	2021.58	47.3965	1851.29	31.1581	-21.4266
004-ZR1	36.6639	0.157856	0.0356238	1.89801e+06	27.9054	0.101633	1.19671	5.26077	2.82558	0.375389	2.53268	0.896341	2054.71	88.8154	2054.71	88.8154	1862.52	47.6523	-24.2151
011-ZR6	146.355	0.00315918	0.72032	1395.37	3.31387	0.0829028	0.714189	1.21128	1.28926	0.10596	1.00739	0.781371	649.244	12.4377	649.244	12.4377	805.781	14.2914	48.7544
031-ZR18	268.375	0.00292286	0.729134	741.513	12.2349	0.0810275	1.28145	1.09356	2.03527	0.0978762	1.53718	0.755269	601.951	17.6562	601.951	17.6562	750.233	21.4754	50.7451
023-ZR13	151.267	0.00358327	0.855434	1503.53	3.47191	0.0786924	0.713932	1.12524	1.18758	0.1037	0.873697	0.735697	636.057	10.5794	636.057	10.5794	765.483	12.7291	45.3751
013-ZR8	114.13	0.00188506	0.834583	2256.48	31.5985	0.0762414	2.06282	1.10978	3.10264	0.105563	2.28776	0.73736	646.929	28.1329	646.929	28.1329	758.069	32.8754	41.2639
006-ZR3	187.482	0.00250736	0.785712	1356.47	38.8444	0.0762066	3.27631	1.02051	4.45754	0.097116	2.9997	0.67295	597.485	34.1892	597.485	34.1892	714.17	45.2135	45.708
025-ZR15	204.252	0.00265111	0.758338	1938.04	40.6586	0.0761371	3.9109	1.11452	4.65067	0.106159	2.48923	0.535242	650.403	30.7635	650.403	30.7635	760.347	49.1792	40.8013
020-ZR12	140.813	0.00321329	0.662771	1534.15	6.53006	0.0760561	1.13086	1.06885	1.54734	0.101918	0.989	0.639163	625.637	11.7882	625.637	11.7882	738.176	16.1697	42.9448
030-ZR17	240.203	0.003609	0.854382	1957.41	45.8062	0.0750883	1.4263	1.14117	3.21339	0.110216	2.85557	0.888646	674.003	36.4975	674.003	36.4975	773.066	34.485	37.0601
032-ZR19	166.062	0.00294017	0.90943	1244.83	6.99554	0.0719405	1.19785	0.99483	2.59955	0.100286	2.27718	0.875988	616.086	26.7319	616.086	26.7319	701.182	26.1578	37.4061
026-ZR16	119.101	0.00206918	0.804932	3319.35	37.3785	0.0718652	1.81417	1.00782	2.97197	0.101702	2.32468	0.7822	624.374	27.6382	624.374	27.6382	707.77	30.0706	36.4262
012-ZR7	142.929	0.00240362	0.706558	4179.62	29.5678	0.0708195	2.91917	1.11653	4.33124	0.114336	3.17818	0.73378	697.883	41.9747	697.883	41.9747	761.313	45.878	26.7091
018-ZR10	138.778	0.00348987	0.88172	1843.53	12.7613	0.0706354	0.69272	0.918259	1.87171	0.0942778	1.69887	0.907654	580.787	18.857	580.787	18.857	661.439	18.1142	38.6631
010-ZR5	118.844	0.00308395	0.759599	2530.43	32.8967	0.0699367	0.683201	1.04513	3.47981	0.108376	3.3919	0.974739	663.309	42.6892	663.309	42.6892	726.469	35.7958	28.4067
017-ZR9	97.6025	0.00212579	0.831212	3176.92	30.502	0.0699074	2.45958	0.988521	3.50807	0.102548	2.4738	0.705176	629.326	29.631	629.326	29.631	697.965	35.1094	32.0113
025-ZR14	133.406	0.00359105	0.697168	1906.71	6.64407	0.0690254	0.666343	0.863294	1.23493	0.0907017	0.971463	0.786656	559.686	10.4114	559.686	10.4114	631.919	11.5862	37.7782
017-ZR9	50.325	0.0123736	0.12341	152569	33.6138	0.068716	1.17222	0.999835	3.32462	0.10552	3.08896	0.929119	646.68	37.9569	646.68	37.9569	703.726	33.4773	27.3578
004-ZR1	166.903	0.00424877	0.769004	1568.2	4.98493	0.0669882	0.669811	0.897399	2.75892	0.0971523	2.6506	0.96074	597.699	30.2252	597.699	30.2252	650.337	26.3274	28.6251
029-ZR16	177.085	0.0032887	0.809506	1193.24	6.73338	0.0656311	1.87047	0.923768	2.98016	0.102075	2.29029	0.768511	626.557	27.3204	626.557	27.3204	664.351	28.855	21.1513
040-ZR19C	21.4533	0.00323712	0.986045	63082.6	25.2618	0.0638907	0.721591	0.827746	1.16165	0.0939561	0.831529	0.715818	578.892	9.20441	578.892	9.20441	612.361	10.6555	21.561
037-ZR22	22.4446	0.00222721	0.398599	50117.3	21.7764	0.0611755	1.64256	0.914819	2.25756	0.108449	1.50377	0.666101	663.731	18.9547	663.731	18.9547	659.616	21.7859	-2.83869
036-ZR21	8.96109	0.00381591	0.284919	166704	12.4393	0.0598912	0.53015	0.817775	1.02905	0.0990231	0.800369	0.777775	608.682	9.29419	608.682	9.29419	606.806	9.37964	-1.50672
025-ZR15	18.097	0.00168813	1.06053	53840.7	17.0909	0.0594398	0.944863	0.782857	1.91156	0.095515	1.61988	0.847412	588.071	18.1961	588.071	18.1961	587.112	16.9745	-0.828218
041-ZR19B	29.343	0.00883137	0.229811	96055.2	30.4006	0.0592774	0.458232	0.789459	0.950075	0.0965844	0.745233	0.784394	594.361	8.45985	594.361	8.45985	590.865	8.49409	-2.95567

## Sheet: Supracrustal
Supracrustal	204Pb cps	206Pb mV1	Th/U	206Pb/204Pb	1s%	207Pb/206Pb	1s %	207Pb/235U	1s %	206Pb/238U	1s %	Rho	207Pb/206Pb	2s abs	206Pb/238U	2s abs	207Pb/235U	2s abs	% U-Pb disc4
066-ZR31C	18.7031	0.0323424	0.358331	928541	20.4421	0.175609	0.265334	10.8888	0.977791	0.449676	0.86509	0.884739	2611.83	8.82183	2393.81	34.5507	2513.68	18.1055	8.34734
064-ZR29C	10.198	0.00573806	0.357474	1.00039e+06	76.739	0.182237	0.371678	12.2099	0.906059	0.485896	0.738583	0.81516	2673.33	12.2779	2552.9	31.1013	2620.67	16.9362	4.50503
068-ZR33C	7.46366	0.00974714	0.339459	425556	16.9355	0.184215	0.30063	13.0777	0.684797	0.51484	0.491199	0.717291	2691.18	9.91834	2677.26	21.5055	2685.27	12.8779	0.517378
029-ZR13A	15.0149	0.00761943	0.263849	236283	14.5463	0.185414	0.456218	13.0662	1.70124	0.51106	1.59649	0.938429	2701.91	15.0229	2661.15	69.4281	2684.44	31.8411	1.50833
027-ZR12C	9.86951	0.00999921	0.333925	375771	21.9952	0.185183	0.320428	13.0236	0.686919	0.510032	0.481551	0.70103	2699.84	10.5617	2656.77	20.9531	2681.37	12.9138	1.59548
006-ZR3C	12.1547	0.0215579	0.0955085	460040	19.0896	0.171669	0.28912	10.3481	0.853602	0.437154	0.712568	0.834778	2573.98	9.64659	2337.89	27.9149	2466.42	15.7459	9.17224
008-ZR4B	16.8084	0.0187223	0.146004	317287	23.8267	0.181862	0.733693	12.1039	1.01403	0.482668	0.593859	0.585639	2669.92	24.194	2538.88	24.901	2612.49	18.9326	4.90831
048-ZR22C	8.38187	0.0049561	0.357222	218546	11.2587	0.182012	0.409845	13.7318	1.30407	0.547136	1.18124	0.905812	2671.29	13.5383	2813.25	53.7464	2731.39	24.5362	-5.31434
046-ZR21C	13.9353	0.00649582	0.303605	149488	17.5384	0.180703	0.360523	13.1108	1.7645	0.526176	1.68707	0.956116	2659.33	11.9259	2725.32	74.7735	2687.66	33.0236	-2.48138
047-ZR21B	822.647	0.0321499	0.0604368	8799.61	12.1516	0.164815	1.11977	7.81759	1.62814	0.343987	1.12235	0.689343	2505.67	37.4325	1905.82	36.9827	2210.23	29.1044	23.9397
056-ZR26A	88.668	0.00960416	0.189801	32819.7	57.0445	0.17686	0.672678	10.1258	1.28719	0.415207	1.03299	0.802516	2623.65	22.2874	2238.68	39.015	2446.33	23.6521	14.6729
007-ZR4C	92.6525	0.0702137	0.339703	52842.7	6.67908	0.178512	0.277191	11.8442	0.75141	0.481177	0.592022	0.787881	2639.09	9.19143	2532.39	24.7723	2592.16	14.0228	4.04315
039-ZR18C	8.88047	0.00791839	0.41084	343714	19.3908	0.179457	0.383603	11.8426	1.53759	0.478579	1.44213	0.937916	2647.86	12.7016	2521.07	60.0413	2592.04	28.5913	4.78825
050-ZR23C	9.75745	0.0240065	0.450043	662905	16.9176	0.178269	0.437429	12.9046	1.40711	0.524973	1.28504	0.913247	2636.83	14.4945	2720.24	56.9091	2672.71	26.3484	-3.16317
038-ZR17C	22.0388	0.0351942	0.429227	584504	23.4564	0.172973	0.339965	12.4611	1.1982	0.52245	1.08757	0.907671	2586.62	11.3258	2709.56	48.0283	2639.8	22.4009	-4.75306
020-ZR10C	7.7926	0.00744274	0.255207	663970	43.2176	0.173977	0.507934	12.0533	0.870236	0.502433	0.601681	0.6914	2596.28	16.8894	2624.24	25.9156	2608.56	16.2534	-1.07714
036-ZR16C	27.8125	0.0241848	0.337457	796798	57.8372	0.17345	0.363527	11.7768	0.95171	0.492401	0.797689	0.838164	2591.22	12.1037	2581.06	33.8879	2586.82	17.7367	0.392196
054-ZR24C	437.203	0.0673526	0.0846196	9809.25	3.26553	0.172083	0.256394	9.75123	1.65929	0.410949	1.59694	0.962423	2578	8.55297	2219.26	59.8283	2411.56	30.3345	13.9155
014-ZR7C	22.4962	0.0251727	0.253922	365791	26.8138	0.168982	0.360649	10.346	1.22888	0.444015	1.1148	0.907169	2547.58	12.0592	2368.59	44.1192	2466.23	22.6295	7.02598
065-ZR30C	85.9266	0.0249811	0.0380601	298080	34.8482	0.172654	0.417943	7.35948	1.32628	0.309127	1.20293	0.906998	2583.54	13.9215	1736.41	36.5703	2156.06	23.5744	32.7895
018-ZR9C	1362.42	0.0651849	0.475696	3449.57	6.69923	0.173065	0.291366	6.05171	1.44899	0.253591	1.37018	0.945609	2587.51	9.70867	1456.97	35.6865	1983.32	25.0971	43.6922
009-ZR5C	3119.4	0.0456196	0.409375	956.704	3.98275	0.164249	1.02031	2.42119	2.66121	0.106903	2.42975	0.913026	2499.88	34.147	654.739	30.2192	1248.91	37.8907	73.8092
034-ZR15A	17.0022	0.00672484	0.212633	167737	17.1604	0.161745	0.82103	10.3127	3.26556	0.46239	3.13887	0.961204	2473.98	27.5805	2450.1	127.327	2463.24	59.5714	0.965075
010-ZR5B	650.925	0.0424958	0.257289	5306.46	8.00669	0.160351	0.639701	9.1069	2.92172	0.411874	2.82664	0.96746	2459.37	21.5434	2223.49	105.877	2348.8	52.771	9.59111
005-ZR2C	77.0599	0.0351133	0.218674	40430.5	15.7469	0.159442	1.1343	5.53044	4.72454	0.251549	4.57136	0.967578	2449.75	38.1277	1446.46	117.918	1905.34	79.6691	40.955
016-ZR8C	42.3103	0.0092945	0.121082	80595.5	37.8146	0.160702	0.628597	7.36571	1.58592	0.332399	1.40809	0.88787	2463.06	21.163	1850	45.2109	2156.82	28.1604	24.8901
033-ZR14C	10.2515	0.0211701	0.181832	643488	18.845	0.142161	1.54001	8.02014	2.36225	0.409137	1.75251	0.741883	2253.69	52.7047	2210.97	65.4367	2233.29	42.2116	1.89554
049-ZR22B	6.80151	0.0115491	0.147468	498791	16.099	0.143123	0.842774	7.63746	2.30018	0.386994	2.10791	0.916409	2265.34	28.9249	2108.87	75.6059	2189.28	40.8889	6.9069
053-ZR23B	12.5263	0.0224383	0.00345694	620037	16.503	0.131283	0.354986	7.04528	0.758231	0.389184	0.558217	0.73621	2115.2	12.4209	2119.04	20.1469	2117.16	13.4394	-0.181625
069-ZR33B	65.6625	0.0221486	0.0191271	88592.9	51.8762	0.131187	0.623485	7.04454	1.00886	0.389428	0.70127	0.695109	2113.92	21.784	2120.17	25.3162	2117.07	17.8621	-0.295788
026-ZR11B	13.2193	0.0228743	0.00171564	620703	21.1933	0.131305	0.300837	6.70976	0.668514	0.370587	0.468098	0.700206	2115.5	10.5293	2032.16	16.3077	2073.91	11.7808	3.93924
019-ZR9B	19.93	0.0221176	0.00328362	508731	28.0817	0.12995	0.352958	6.52727	1.01418	0.364268	0.875603	0.863364	2097.29	12.375	2002.37	30.1072	2049.58	17.7813	4.52566
017-ZR8B	8.30114	0.0179711	0.0621466	715990	13.7843	0.121087	0.628115	5.21833	0.913427	0.312537	0.550024	0.602155	1972.3	22.3031	1753.18	16.8747	1855.61	15.5072	11.1097
028-ZR12B	15.1626	0.0291905	0.00316179	674053	19.1135	0.120558	0.336125	5.60798	0.724718	0.337345	0.52435	0.723523	1964.5	11.967	1873.89	17.0417	1917.33	12.4519	4.61281
040-ZR18B	7.38609	0.0250877	0.00165527	894736	12.3404	0.126812	0.322657	6.6828	0.989644	0.382176	0.859067	0.868056	2054.25	11.3699	2086.44	30.5886	2070.35	17.4067	-1.5671
019-ZR10C	18.4696	0.00551936	0.269265	143070	18.1123	0.186559	0.943486	13.6443	2.75078	0.530396	2.55721	0.929632	2712.06	30.9524	2743.12	113.761	2725.34	51.3916	-1.14508
018-ZR9C	8.79533	0.000443506	0.0136484	14180	14.7455	0.155586	2.36175	10.093	3.58002	0.47045	2.66485	0.744366	2408.25	79.1578	2485.53	109.456	2443.33	65.0935	-3.20903
016-ZR7B	255.382	0.0756983	0.154738	205078	52.5149	0.122497	1.28907	5.27242	3.59798	0.31214	3.33863	0.927918	1992.92	45.4826	1751.23	101.992	1864.41	60.5072	12.1273
015-ZR7C	1	0.00182297	0.0315749	113935	9.09717	0.126706	1.8018	5.06412	3.79956	0.289849	3.32459	0.874993	2052.77	62.9471	1640.77	95.9624	1830.12	63.4349	20.0702
014-ZR6C	12.3856	0.0231429	0.200114	780253	15.1463	0.166852	0.61823	10.7426	1.25194	0.466922	1.02365	0.817649	2526.32	20.6845	2470.05	41.9401	2501.12	23.1267	2.22718
010-ZR5B	98.3849	0.0240534	0.213471	67130.9	60.1016	0.164697	0.45261	9.74719	2.11218	0.429201	2.02957	0.960889	2504.46	15.1906	2302.11	78.3427	2411.17	38.5343	8.07936
009-ZR5C	149.423	0.0340065	0.141629	59918.2	74.4748	0.166384	1.74493	7.39545	2.92341	0.322343	2.31608	0.792255	2521.59	58.0299	1801.16	72.5862	2160.42	51.6341	28.5704
008-ZR4B	21.6927	0.0232852	0.00185554	491095	22.1106	0.123175	0.316384	5.04659	0.980637	0.297126	0.851034	0.867837	2002.72	11.2155	1677.04	25.1091	1827.18	16.5533	16.2617
007-ZR4C	32.778	0.0147646	0.0311268	147447	33.1652	0.129472	0.971894	3.79941	1.68821	0.212817	1.32973	0.787656	2090.81	33.9748	1243.81	30.048	1592.62	26.9605	40.5106
006-ZR3	13.7495	0.0236999	0.046932	1.30223e+06	45.9158	0.152726	0.376239	8.59937	0.985352	0.408338	0.831907	0.844274	2376.68	12.7978	2207.32	31.0608	2296.49	17.847	7.12584
004-ZR1	27.9477	0.010515	0.242001	260720	19.7526	0.172713	0.863678	10.747	1.76368	0.451262	1.49242	0.846199	2584.11	28.6932	2400.86	59.6922	2501.5	32.5057	7.09137

## Sheet: Granite
Granite	204Pb cps	206Pb mV1	Th/U	206Pb/204Pb	1s%	207Pb/206Pb	1s %	207Pb/235U	1s %	206Pb/238U	1s %	Rho	207Pb/206Pb	2s abs	206Pb/238U	2s abs	207Pb/235U	2s abs	% U-Pb disc4
039-ZR2	33.2311	0.0073144	0.211101	80859.6	37.1839	0.0605992	0.822196	0.84599	1.28501	0.101243	0.915404	0.712368	621.689	10.8458	621.689	10.8458	622.446	11.9242	0.535909
038-ZR3	58.3634	0.00448818	0.317629	5608.89	11.7466	0.0625379	0.799252	0.842948	1.32617	0.0977515	0.991271	0.747472	601.218	11.3754	601.218	11.3754	620.771	12.2809	13.1883
037-ZR4	82.9177	0.00662826	0.179005	7915.51	32.47	0.0621261	0.663774	0.83659	1.14101	0.0976573	0.85089	0.745734	600.665	9.75652	600.665	9.75652	617.262	10.5275	11.4654
036-ZR20	45.8883	0.00767608	0.30151	37372.6	52.7031	0.0610701	0.867186	0.816729	1.90519	0.0969874	1.65543	0.868904	596.73	18.8562	596.73	18.8562	606.222	17.3194	7.0087
035-ZR18	188.285	0.00337913	0.1602	1151.86	5.99224	0.0698739	1.21833	0.927157	1.66253	0.0962287	1.06882	0.642889	592.27	12.0907	592.27	12.0907	666.138	16.1783	35.9465
033-ZR8	51.2392	0.00132552	0.310173	5890.79	45.2794	0.0684289	1.12594	0.879357	1.8057	0.0931948	1.36217	0.754373	574.404	14.9631	574.404	14.9631	640.635	17.0857	34.8433
030-ZR30	47.8269	0.00801386	0.310065	53653.6	37.0164	0.0605676	0.759735	0.848967	1.27377	0.101652	0.952891	0.748087	624.084	11.3311	624.084	11.3311	624.082	11.8426	-0.0272387
027-ZR24	14.7868	0.00573836	0.160728	178753	17.8437	0.0596856	0.547057	0.838998	1.05771	0.101943	0.825947	0.780882	625.785	9.84765	625.785	9.84765	618.593	9.776	-5.67177
026-ZR15	13.4614	0.0053008	0.4046	158887	22.8907	0.0599282	0.570563	0.827673	1.08324	0.10016	0.84295	0.778178	615.346	9.89057	615.346	9.89057	612.32	9.93757	-2.39002
024-ZR21	123.251	0.00581202	0.209997	14909	52.2047	0.0690974	0.498787	0.909433	1.06574	0.0954498	0.865863	0.812453	587.688	9.72335	587.688	9.72335	656.756	10.282	34.8209
019-ZR7	12.2441	0.00209741	0.120691	795809	94.5417	0.0601008	0.722276	0.801826	1.41005	0.0967533	1.15294	0.817658	595.354	13.1066	595.354	13.1066	597.858	12.7029	1.95205
016-ZR41	621.021	0.0154529	0.325157	1758.73	9.53255	0.0627489	1.10226	0.877285	1.42599	0.101391	0.825332	0.57878	622.558	9.792	622.558	9.792	639.515	13.4878	11.0289
015-ZR40	394.559	0.0117702	0.236866	1976.3	3.69042	0.0696767	0.670785	0.951864	1.18232	0.0990725	0.900353	0.761514	608.971	10.4595	608.971	10.4595	679.073	11.6754	33.724
014-ZR39	122.692	0.0070861	0.235555	4205.9	6.8568	0.0644956	0.880803	0.899826	1.3052	0.10118	0.889064	0.681172	621.32	10.5279	621.32	10.5279	651.635	12.5153	18.0235
013-ZR38	11.9838	0.00214246	0.303416	57614	20.9586	0.0596912	0.885674	0.808833	1.4296	0.0982686	1.05927	0.740953	604.254	12.2139	604.254	12.2139	601.799	12.9405	-2.0015
010-ZR37	415.094	0.00702037	0.320246	1099.38	5.67045	0.0672811	1.27146	0.860586	1.69814	0.0927614	1.0629	0.625923	571.848	11.6275	571.848	11.6275	630.443	15.8883	32.4447
008-ZR35	437.357	0.0143365	0.25191	2118.42	4.6377	0.0672369	1.07745	0.920709	1.46329	0.0993071	0.918168	0.627467	610.347	10.6894	610.347	10.6894	662.735	14.1949	27.78
050-ZR24B	1241.32	0.0359943	0.865286	1833.99	2.60778	0.068356	0.979858	0.896277	1.77003	0.0950893	1.42674	0.806056	585.566	15.9627	585.566	15.9627	649.736	16.9189	33.4106
049-ZR24C	1151.32	0.029833	1.19513	1623.95	2.72786	0.0675444	0.774977	0.803954	1.4853	0.0863194	1.21171	0.815799	533.733	12.4076	533.733	12.4076	599.057	13.3982	37.5462
048-ZR23C	1543.71	0.0239687	1.15983	1989.09	31.0682	0.0552757	4.10607	0.667677	4.91975	0.0875989	2.68457	0.545671	541.321	27.8473	541.321	27.8473	519.299	39.611	-27.8536
047-ZR22B	578.149	0.0146543	0.747329	1512.64	9.39294	0.0673936	1.57643	0.873242	2.67749	0.0939685	2.13225	0.796363	578.965	23.5921	578.965	23.5921	637.326	25.1902	31.8833
045-ZR21B	1083.62	0.0243326	0.60507	1450.81	5.40151	0.0803942	0.596646	1.07358	1.05089	0.096845	0.781717	0.743865	595.893	8.89569	595.893	8.89569	740.497	11.0192	50.617
044-ZR21C	249.841	0.019027	1.08509	6050.41	11.3249	0.0630098	0.832609	0.835349	1.16007	0.0961449	0.717794	0.618751	591.777	8.11464	591.777	8.11464	616.576	10.6942	16.482
036-ZR17B	362.223	0.022174	0.580147	4328.95	7.92911	0.0638665	0.881908	0.794147	1.2095	0.0901765	0.740163	0.611957	556.581	7.89113	556.581	7.89113	593.521	10.843	24.5021
035-ZR16B	1537.13	0.0203557	0.642479	810.005	3.62169	0.07933	1.12409	0.940701	1.96912	0.0859964	1.57371	0.799193	531.816	16.0566	531.816	16.0566	673.249	19.2913	54.9454
033-ZR14B	304.436	0.017276	0.530643	3266.16	7.98859	0.062301	0.81263	0.785928	1.71708	0.0914859	1.46653	0.854082	564.319	15.8383	564.319	15.8383	588.86	15.2874	17.5522
029-ZR14C	30.5225	0.0139479	0.902049	341368	20.0247	0.0596259	0.42529	0.751064	0.76274	0.0913499	0.513428	0.673136	563.516	5.53961	563.516	5.53961	568.842	6.63288	4.49325
028-ZR13B	663.953	0.0216279	0.469711	2375.99	5.61056	0.0691055	0.592092	0.898978	1.96454	0.0943414	1.83618	0.934661	581.162	20.3924	581.162	20.3924	651.181	18.7991	35.5618
019-ZR9B	1521.05	0.0125609	0.754838	652.504	8.45446	0.0958054	1.46782	1.23323	2.25774	0.0933511	1.67499	0.741888	575.326	18.4251	575.326	18.4251	815.808	25.1623	62.737
018-ZR9C	28.5371	0.00988386	0.779016	190562	21.6693	0.0597541	0.505004	0.764418	0.839308	0.0927746	0.558673	0.665635	571.926	6.11366	571.926	6.11366	576.556	7.37093	3.82685
010-ZR5B	206.648	0.0179546	0.625529	32015.4	81.2363	0.0630407	0.829842	0.826004	1.12534	0.0950226	0.663667	0.58975	585.173	7.42297	585.173	7.42297	611.392	10.3115	17.5352
009-ZR5C	536.593	0.0213636	1.00433	2554.73	4.17288	0.0656033	0.776397	0.85602	1.26369	0.0946291	0.925649	0.732497	582.856	10.3128	582.856	10.3128	627.948	11.8015	26.5686
006-ZR2C	1721.5	0.0182804	1.05207	729.987	5.0093	0.0893117	2.51799	1.03283	2.99055	0.0838666	1.57029	0.525083	519.161	15.6558	519.161	15.6558	720.344	30.6239	63.2023

## Sheet: PlotDat0
Source sheet	All_zircon_analyses	0	0	510	0	0	0
Plot name	ProbDens0	1.7	0	595	0	3398.3	0
Plot Type	16	3.4	0	595	40
1st free col	9	5.1	0	510	40
Sigma Level	2	6.8	0	510	0
Absolute Errs	TRUE	8.5	0	ErrBox	ErrBox
Symbol Type	1	10.2	0	595	0
Inverse Plot	FALSE	11.9	0	680	0
Color Plot	TRUE	13.6	0	680	44
3D plot	FALSE	15.3	0	595	44
Linear	FALSE	17	0	595	0
Data Range	N:O	18.7	0	ErrBox	ErrBox
Filled Symbols	TRUE	20.4	0	680	0
ConcAge	FALSE	22.1	0	765	0
ConcSwap	FALSE	23.8	0	765	5
1st Symbol-row	1	25.5	0	680	5
		27.2	0	680	0
		28.9	0	ErrBox	ErrBox
		30.6	0	765	0
		32.3	0	850	0
		34	0	850	1
		35.7	0	765	1
		37.4	0	765	0
		39.1	0	ErrBox	ErrBox
		40.8	0	1190	0
		42.5	0	1275	0
		44.2	0	1275	3
		45.9	0	1190	3
		47.6	0	1190	0
		49.3	0	ErrBox	ErrBox
		51	0	1275	0
		52.7	0	1360	0
		54.4	0	1360	1
		56.1	0	1275	1
		57.8	0	1275	0
		59.5	0	ErrBox	ErrBox
		61.2	0	1360	0
		62.9	0	1445	0
		64.6	0	1445	1
		66.3	0	1360	1
		68	0	1360	0
		69.7	0	ErrBox	ErrBox
		71.4	0	1445	0
		73.1	0	1530	0
		74.8	0	1530	6
		76.5	0	1445	6
		78.2	0	1445	0
		79.9	0	ErrBox	ErrBox
		81.6	0	1530	0
		83.3	0	1615	0
		85	0	1615	2
		86.7	0	1530	2
		88.4	0	1530	0
		90.1	0	ErrBox	ErrBox
		91.8	0	1615	0
		93.5	0	1700	0
		95.2	0	1700	5
		96.9	0	1615	5
		98.6	0	1615	0
		100.3	0	ErrBox	ErrBox
		102	0	1700	0
		103.7	0	1785	0
		105.4	0	1785	6
		107.1	0	1700	6
		108.8	0	1700	0
		110.5	0	ErrBox	ErrBox
		112.2	0	1785	0
		113.9	0	1870	0
		115.6	0	1870	9
		117.3	0	1785	9
		119	0	1785	0
		120.7	0	ErrBox	ErrBox
		122.4	0	1870	0
		124.1	0	1955	0
		125.8	0	1955	28
		127.5	0	1870	28
		129.2	0	1870	0
		130.9	0	ErrBox	ErrBox
		132.6	0	1955	0
		134.3	0	2040	0
		136	0	2040	60
		137.7	0	1955	60
		139.4	0	1955	0
		141.1	0	ErrBox	ErrBox
		142.8	0	2040	0
		144.5	0	2125	0
		146.2	0	2125	24
		147.9	0	2040	24
		149.6	0	2040	0
		151.3	0	ErrBox	ErrBox
		153	0	2125	0
		154.7	0	2210	0
		156.4	0	2210	30
		158.1	0	2125	30
		159.8	0	2125	0
		161.5	0	ErrBox	ErrBox
		163.2	0	2210	0
		164.9	0	2295	0
		166.6	0	2295	73
		168.3	0	2210	73
		170	0	2210	0
		171.7	0	ErrBox	ErrBox
		173.4	0	2295	0
		175.1	0	2380	0
		176.8	0	2380	22
		178.5	0	2295	22
		180.2	0	2295	0
		181.9	0	ErrBox	ErrBox
		183.6	0	2380	0
		185.3	0	2465	0
		187	0	2465	18
		188.7	0	2380	18
		190.4	0	2380	0
		192.1	0	ErrBox	ErrBox
		193.8	0	2465	0
		195.5	0	2550	0
		197.2	0	2550	34
		198.9	0	2465	34
		200.6	0	2465	0
		202.3	0	ErrBox	ErrBox
		204	0	2550	0
		205.7	0	2635	0
		207.4	0	2635	55
		209.1	0	2550	55
		210.8	0	2550	0
		212.5	0	ErrBox	ErrBox
		214.2	0	2635	0
		215.9	0	2720	0
		217.6	0	2720	56
		219.3	0	2635	56
		221	0	2635	0
		222.7	0	ErrBox	ErrBox
		224.4	0	2720	0
		226.1	0	2805	0
		227.8	0	2805	28
		229.5	0	2720	28
		231.2	0	2720	0
		232.9	0	ErrBox	ErrBox
		234.6	0	2805	0
		236.3	0	2890	0
		238	0	2890	48
		239.7	0	2805	48
		241.4	0	2805	0
		243.1	0	ErrBox	ErrBox
		244.8	0	2890	0
		246.5	0	2975	0
		248.2	0	2975	75
		249.9	0	2890	75
		251.6	0	2890	0
		253.3	0	ErrBox	ErrBox
		255	0	2975	0
		256.7	0	3060	0
		258.4	0	3060	16
		260.1	0	2975	16
		261.8	0	2975	0
		263.5	0	ErrBox	ErrBox
		265.2	0	3230	0
		266.9	0	3315	0
		268.6	0	3315	1
		270.3	0	3230	1
		272	0	3230	0
		273.7	0	ErrBox	ErrBox
		275.4	0
		277.1	0
		278.8	0
		280.5	0
		282.2	0
		283.9	0
		285.6	0
		287.3	0
		289	0
		290.7	0
		292.4	0
		294.1	0
		295.8	0
		297.5	0
		299.2	0
		300.9	0
		302.6	1.56214e-09
		304.3	1.76872e-09
		306	2.00086e-09
		307.7	2.26145e-09
		309.4	2.55372e-09
		311.1	2.88122e-09
		312.8	3.24784e-09
		314.5	3.65786e-09
		316.2	4.11601e-09
		317.9	6.10261e-09
		319.6	6.86765e-09
		321.3	7.72186e-09
		323	8.67475e-09
		324.7	9.73674e-09
		326.4	1.09192e-08
		328.1	1.22346e-08
		329.8	1.36965e-08
		331.5	1.53198e-08
		333.2	1.85964e-08
		334.9	2.08467e-08
		336.6	2.3352e-08
		338.3	2.61392e-08
		340	2.92376e-08
		341.7	3.59699e-08
		343.4	4.0372e-08
		345.1	4.52872e-08
		346.8	5.07719e-08
		348.5	5.68886e-08
		350.2	6.37059e-08
		351.9	7.12994e-08
		353.6	7.97521e-08
		355.3	8.91553e-08
		357	9.96092e-08
		358.7	1.11224e-07
		360.4	1.24119e-07
		362.1	1.38426e-07
		363.8	1.54288e-07
		365.5	1.73455e-07
		367.2	1.93208e-07
		368.9	2.15081e-07
		370.6	2.39284e-07
		372.3	2.66045e-07
		374	2.95613e-07
		375.7	3.28256e-07
		377.4	3.64266e-07
		379.1	4.03958e-07
		380.8	4.47673e-07
		382.5	4.95776e-07
		384.2	5.48665e-07
		385.9	6.06761e-07
		387.6	6.70522e-07
		389.3	7.40435e-07
		391	8.17019e-07
		392.7	9.00833e-07
		394.4	9.92468e-07
		396.1	1.09255e-06
		397.8	1.20175e-06
		399.5	1.32078e-06
		401.2	1.45038e-06
		402.9	1.59133e-06
		404.6	1.74446e-06
		406.3	1.91065e-06
		408	2.09078e-06
		409.7	2.28582e-06
		411.4	2.49674e-06
		413.1	2.72457e-06
		414.8	2.97036e-06
		416.5	3.23519e-06
		418.2	3.5202e-06
		419.9	3.82651e-06
		421.6	4.15531e-06
		423.3	4.50778e-06
		425	4.88668e-06
		426.7	5.29035e-06
		428.4	5.72296e-06
		430.1	6.18425e-06
		431.8	6.67407e-06
		433.5	7.19491e-06
		435.2	7.74795e-06
		436.9	8.33433e-06
		438.6	8.95516e-06
		440.3	9.61148e-06
		442	1.03043e-05
		443.7	1.10345e-05
		445.4	1.1803e-05
		447.1	1.26104e-05
		448.8	1.34575e-05
		450.5	1.43448e-05
		452.2	1.52727e-05
		453.9	1.62415e-05
		455.6	1.72513e-05
		457.3	1.8302e-05
		459	1.93936e-05
		460.7	2.05272e-05
		462.4	2.17002e-05
		464.1	2.2913e-05
		465.8	2.41651e-05
		467.5	2.54557e-05
		469.2	2.6786e-05
		470.9	2.81527e-05
		472.6	2.95568e-05
		474.3	3.09985e-05
		476	3.248e-05
		477.7	3.40002e-05
		479.4	3.55648e-05
		481.1	3.7175e-05
		482.8	3.88392e-05
		484.5	4.05646e-05
		486.2	4.23639e-05
		487.9	4.42543e-05
		489.6	4.6261e-05
		491.3	4.84212e-05
		493	5.07911e-05
		494.7	5.34563e-05
		496.4	5.65409e-05
		498.1	6.02167e-05
		499.8	6.47182e-05
		501.5	7.03276e-05
		503.2	7.73567e-05
		504.9	8.61054e-05
		506.6	9.67896e-05
		508.3	0.000109475
		510	0.000124006
		511.7	0.000140005
		513.4	0.000156902
		515.1	0.000174076
		516.8	0.00019102
		518.5	0.000207512
		520.2	0.00022371
		521.9	0.000240085
		523.6	0.000257126
		525.3	0.000274946
		527	0.000292861
		528.7	0.000309203
		530.4	0.00032153
		532.1	0.000327259
		533.8	0.000324537
		535.5	0.000312959
		537.2	0.000293841
		538.9	0.000269936
		540.6	0.000244699
		542.3	0.000221575
		544	0.000203675
		545.7	0.000194144
		547.4	0.00019702
		549.1	0.000217546
		550.8	0.000260227
		552.5	0.000324219
		554.2	0.000399652
		555.9	0.000471682
		557.6	0.000534329
		559.3	0.000599981
		561	0.000680117
		562.7	0.000751955
		564.4	0.00077858
		566.1	0.000774335
		567.8	0.000800135
		569.5	0.000883601
		571.2	0.000987115
		572.9	0.00105971
		574.6	0.0010939
		576.3	0.00112148
		578	0.00117062
		579.7	0.00124499
		581.4	0.00133339
		583.1	0.00142102
		584.8	0.00149468
		586.5	0.00154937
		588.2	0.00159109
		589.9	0.0016279
		591.6	0.00165733
		593.3	0.00166563
		595	0.00164005
		596.7	0.00158033
		598.4	0.00149932
		600.1	0.001415
		601.8	0.00134175
		603.5	0.00128588
		605.2	0.00124528
		606.9	0.00121224
		608.6	0.00117834
		610.3	0.00114
		612	0.00110159
		613.7	0.00107367
		615.4	0.00106696
		617.1	0.00108541
		618.8	0.00112204
		620.5	0.0011599
		622.2	0.00117803
		623.9	0.00116006
		625.6	0.00110133
		627.3	0.00101062
		629	0.000905673
		630.7	0.000804974
		632.4	0.000720629
		634.1	0.000655745
		635.8	0.000606704
		637.5	0.000567809
		639.2	0.000535129
		640.9	0.00050766
		642.6	0.000486054
		644.3	0.000470575
		646	0.000459876
		647.7	0.00045117
		649.4	0.000441393
		651.1	0.000428456
		652.8	0.00041188
		654.5	0.00039264
		656.2	0.000372462
		657.9	0.000353009
		659.6	0.000335306
		661.3	0.000319591
		663	0.0003055
		664.7	0.000292387
		666.4	0.000279662
		668.1	0.000266974
		669.8	0.000254263
		671.5	0.000241698
		673.2	0.00022958
		674.9	0.000218235
		676.6	0.000207931
		678.3	0.000198825
		680	0.00019095
		681.7	0.000184227
		683.4	0.000178482
		685.1	0.00017349
		686.8	0.000169002
		688.5	0.00016478
		690.2	0.000160623
		691.9	0.000156374
		693.6	0.000151928
		695.3	0.000147233
		697	0.000142296
		698.7	0.000137154
		700.4	0.000131879
		702.1	0.000126564
		703.8	0.000121314
		705.5	0.000116228
		707.2	0.000111405
		708.9	0.000106921
		710.6	0.000102831
		712.3	9.91701e-05
		714	9.59438e-05
		715.7	9.31325e-05
		717.4	9.06955e-05
		719.1	8.85717e-05
		720.8	8.66944e-05
		722.5	8.49848e-05
		724.2	8.33626e-05
		725.9	8.17545e-05
		727.6	8.00961e-05
		729.3	7.83405e-05
		731	7.64582e-05
		732.7	7.44345e-05
		734.4	7.22787e-05
		736.1	7.00137e-05
		737.8	6.76788e-05
		739.5	6.5324e-05
		741.2	6.30062e-05
		742.9	6.07836e-05
		744.6	5.87116e-05
		746.3	5.68376e-05
		748	5.51978e-05
		749.7	5.38141e-05
		751.4	5.26925e-05
		753.1	5.18222e-05
		754.8	5.11767e-05
		756.5	5.07133e-05
		758.2	5.03836e-05
		759.9	5.01276e-05
		761.6	4.98794e-05
		763.3	4.95749e-05
		765	4.91536e-05
		766.7	4.85625e-05
		768.4	4.77585e-05
		770.1	4.67109e-05
		771.8	4.54024e-05
		773.5	4.38298e-05
		775.2	4.2003e-05
		776.9	3.99443e-05
		778.6	3.76861e-05
		780.3	3.52688e-05
		782	3.27381e-05
		783.7	3.01409e-05
		785.4	2.75283e-05
		787.1	2.49449e-05
		788.8	2.24324e-05
		790.5	2.0027e-05
		792.2	1.77569e-05
		793.9	1.5647e-05
		795.6	1.37106e-05
		797.3	1.19559e-05
		799	1.03847e-05
		800.7	8.99105e-06
		802.4	7.77266e-06
		804.1	6.7151e-06
		805.8	5.80501e-06
		807.5	5.02765e-06
		809.2	4.36777e-06
		810.9	3.81027e-06
		812.6	3.34072e-06
		814.3	2.94577e-06
		816	2.61336e-06
		817.7	2.33284e-06
		819.4	2.095e-06
		821.1	1.89206e-06
		822.8	1.7161e-06
		824.5	1.56478e-06
		826.2	1.43213e-06
		827.9	1.3147e-06
		829.6	1.20975e-06
		831.3	1.11387e-06
		833	1.02812e-06
		834.7	9.49728e-07
		836.4	8.77686e-07
		838.1	8.11216e-07
		839.8	7.49703e-07
		841.5	6.92655e-07
		843.2	6.38543e-07
		844.9	5.89731e-07
		846.6	5.44216e-07
		848.3	5.0181e-07
		850	4.62335e-07
		851.7	4.24259e-07
		853.4	3.90321e-07
		855.1	3.588e-07
		856.8	3.29549e-07
		858.5	3.02428e-07
		860.2	2.77306e-07
		861.9	2.54055e-07
		863.6	2.32556e-07
		865.3	2.12695e-07
		867	1.94363e-07
		868.7	1.77458e-07
		870.4	1.61884e-07
		872.1	1.46253e-07
		873.8	1.33269e-07
		875.5	1.21327e-07
		877.2	1.10354e-07
		878.9	1.00283e-07
		880.6	9.10469e-08
		882.3	8.25862e-08
		884	7.48432e-08
		885.7	6.77641e-08
		887.4	6.12984e-08
		889.1	5.53989e-08
		890.8	5.00212e-08
		892.5	4.51242e-08
		894.2	4.06691e-08
		895.9	3.66203e-08
		897.6	3.29443e-08
		899.3	2.961e-08
		901	2.65887e-08
		902.7	2.38537e-08
		904.4	2.00622e-08
		906.1	1.79867e-08
		907.8	1.61106e-08
		909.5	1.44166e-08
		911.2	1.28885e-08
		912.9	1.15115e-08
		914.6	1.02719e-08
		916.3	9.15714e-09
		918	8.15564e-09
		919.7	7.25681e-09
		921.4	6.45093e-09
		923.1	5.72914e-09
		924.8	5.0833e-09
		926.5	4.506e-09
		928.2	3.99049e-09
		929.9	3.53062e-09
		931.6	3.1208e-09
		933.3	2.75594e-09
		935	2.43143e-09
		936.7	2.14311e-09
		938.4	1.8872e-09
		940.1	1.66027e-09
		941.8	1.45925e-09
		943.5	0
		945.2	0
		946.9	0
		948.6	0
		950.3	0
		952	0
		953.7	0
		955.4	0
		957.1	0
		958.8	0
		960.5	0
		962.2	0
		963.9	0
		965.6	0
		967.3	0
		969	0
		970.7	0
		972.4	0
		974.1	0
		975.8	0
		977.5	0
		979.2	0
		980.9	0
		982.6	0
		984.3	0
		986	0
		987.7	0
		989.4	0
		991.1	0
		992.8	0
		994.5	0
		996.2	0
		997.9	0
		999.6	0
		1001.3	0
		1003	0
		1004.7	0
		1006.4	0
		1008.1	0
		1009.8	0
		1011.5	0
		1013.2	0
		1014.9	0
		1016.6	0
		1018.3	0
		1020	0
		1021.7	0
		1023.4	0
		1025.1	0
		1026.8	0
		1028.5	0
		1030.2	0
		1031.9	0
		1033.6	0
		1035.3	0
		1037	0
		1038.7	0
		1040.4	0
		1042.1	0
		1043.8	0
		1045.5	0
		1047.2	0
		1048.9	0
		1050.6	0
		1052.3	0
		1054	0
		1055.7	0
		1057.4	0
		1059.1	0
		1060.8	0
		1062.5	0
		1064.2	0
		1065.9	0
		1067.6	0
		1069.3	0
		1071	0
		1072.7	0
		1074.4	0
		1076.1	0
		1077.8	0
		1079.5	0
		1081.2	0
		1082.9	1.73249e-09
		1084.6	2.28595e-09
		1086.3	3.00378e-09
		1088	3.93075e-09
		1089.7	5.12258e-09
		1091.4	6.64827e-09
		1093.1	8.59279e-09
		1094.8	1.10603e-08
		1096.5	1.41776e-08
		1098.2	1.80987e-08
		1099.9	2.30089e-08
		1101.6	2.91308e-08
		1103.3	3.67294e-08
		1105	4.61192e-08
		1106.7	5.76707e-08
		1108.4	7.18182e-08
		1110.1	8.90678e-08
		1111.8	1.10005e-07
		1113.5	1.35304e-07
		1115.2	1.65735e-07
		1116.9	2.02173e-07
		1118.6	2.45606e-07
		1120.3	2.9714e-07
		1122	3.58005e-07
		1123.7	4.29559e-07
		1125.4	5.1329e-07
		1127.1	6.10813e-07
		1128.8	7.2387e-07
		1130.5	8.56044e-07
		1132.2	1.0067e-06
		1133.9	1.17915e-06
		1135.6	1.37568e-06
		1137.3	1.59867e-06
		1139	1.85059e-06
		1140.7	2.134e-06
		1142.4	2.45151e-06
		1144.1	2.8058e-06
		1145.8	3.19958e-06
		1147.5	3.63561e-06
		1149.2	4.1167e-06
		1150.9	4.64568e-06
		1152.6	5.22547e-06
		1154.3	5.85902e-06
		1156	6.55085e-06
		1157.7	7.30172e-06
		1159.4	8.11598e-06
		1161.1	8.99708e-06
		1162.8	9.94857e-06
		1164.5	1.09741e-05
		1166.2	1.20773e-05
		1167.9	1.32618e-05
		1169.6	1.45311e-05
		1171.3	1.58883e-05
		1173	1.73358e-05
		1174.7	1.88753e-05
		1176.4	2.05073e-05
		1178.1	2.22306e-05
		1179.8	2.40423e-05
		1181.5	2.59372e-05
		1183.2	2.79074e-05
		1184.9	2.99419e-05
		1186.6	3.20269e-05
		1188.3	3.41449e-05
		1190	3.62752e-05
		1191.7	3.83941e-05
		1193.4	4.04748e-05
		1195.1	4.24885e-05
		1196.8	4.44044e-05
		1198.5	4.61913e-05
		1200.2	4.78178e-05
		1201.9	4.9254e-05
		1203.6	5.04723e-05
		1205.3	5.14488e-05
		1207	5.21638e-05
		1208.7	5.26033e-05
		1210.4	5.27595e-05
		1212.1	5.26314e-05
		1213.8	5.22248e-05
		1215.5	5.15524e-05
		1217.2	5.06336e-05
		1218.9	4.94938e-05
		1220.6	4.81634e-05
		1222.3	4.66766e-05
		1224	4.50726e-05
		1225.7	4.33874e-05
		1227.4	4.16609e-05
		1229.1	3.99308e-05
		1230.8	3.82324e-05
		1232.5	3.65978e-05
		1234.2	3.50545e-05
		1235.9	3.36255e-05
		1237.6	3.23285e-05
		1239.3	3.11759e-05
		1241	3.01752e-05
		1242.7	2.93289e-05
		1244.4	2.86355e-05
		1246.1	2.80899e-05
		1247.8	2.76845e-05
		1249.5	2.74097e-05
		1251.2	2.72553e-05
		1252.9	2.72107e-05
		1254.6	2.72662e-05
		1256.3	2.74135e-05
		1258	2.76458e-05
		1259.7	2.79585e-05
		1261.4	2.83493e-05
		1263.1	2.88176e-05
		1264.8	2.93645e-05
		1266.5	2.99937e-05
		1268.2	3.07045e-05
		1269.9	3.14999e-05
		1271.6	3.23797e-05
		1273.3	3.33412e-05
		1275	3.43778e-05
		1276.7	3.54789e-05
		1278.4	3.66285e-05
		1280.1	3.78056e-05
		1281.8	3.89839e-05
		1283.5	4.01323e-05
		1285.2	4.12158e-05
		1286.9	4.21966e-05
		1288.6	4.30357e-05
		1290.3	4.36946e-05
		1292	4.41371e-05
		1293.7	4.43312e-05
		1295.4	4.42499e-05
		1297.1	4.38776e-05
		1298.8	4.3203e-05
		1300.5	4.2226e-05
		1302.2	4.09563e-05
		1303.9	3.94132e-05
		1305.6	3.76247e-05
		1307.3	3.56263e-05
		1309	3.34612e-05
		1310.7	3.11725e-05
		1312.4	2.88096e-05
		1314.1	2.64195e-05
		1315.8	2.40521e-05
		1317.5	2.17495e-05
		1319.2	1.95506e-05
		1320.9	1.7489e-05
		1322.6	1.5592e-05
		1324.3	1.38803e-05
		1326	1.23681e-05
		1327.7	1.10634e-05
		1329.4	9.96866e-06
		1331.1	9.08135e-06
		1332.8	8.39498e-06
		1334.5	7.89981e-06
		1336.2	7.58378e-06
		1337.9	7.43322e-06
		1339.6	7.43358e-06
		1341.3	7.56996e-06
		1343	7.82756e-06
		1344.7	8.192e-06
		1346.4	8.64952e-06
		1348.1	9.18711e-06
		1349.8	9.79441e-06
		1351.5	1.04568e-05
		1353.2	1.11649e-05
		1354.9	1.19086e-05
		1356.6	1.26781e-05
		1358.3	1.34644e-05
		1360	1.42585e-05
		1361.7	1.50521e-05
		1363.4	1.58369e-05
		1365.1	1.66051e-05
		1366.8	1.73494e-05
		1368.5	1.80626e-05
		1370.2	1.87382e-05
		1371.9	1.93703e-05
		1373.6	1.99525e-05
		1375.3	2.04818e-05
		1377	2.09559e-05
		1378.7	2.13725e-05
		1380.4	2.17271e-05
		1382.1	2.20209e-05
		1383.8	2.22552e-05
		1385.5	2.24324e-05
		1387.2	2.25561e-05
		1388.9	2.26316e-05
		1390.6	2.26652e-05
		1392.3	2.26643e-05
		1394	2.26398e-05
		1395.7	2.25981e-05
		1397.4	2.2551e-05
		1399.1	2.25113e-05
		1400.8	2.24877e-05
		1402.5	2.24931e-05
		1404.2	2.25408e-05
		1405.9	2.26394e-05
		1407.6	2.28006e-05
		1409.3	2.30345e-05
		1411	2.33496e-05
		1412.7	2.37535e-05
		1414.4	2.42521e-05
		1416.1	2.48499e-05
		1417.8	2.55496e-05
		1419.5	2.63524e-05
		1421.2	2.72578e-05
		1422.9	2.82637e-05
		1424.6	2.93667e-05
		1426.3	3.05625e-05
		1428	3.18454e-05
		1429.7	3.32097e-05
		1431.4	3.46488e-05
		1433.1	3.61565e-05
		1434.8	3.77266e-05
		1436.5	3.93536e-05
		1438.2	4.10322e-05
		1439.9	4.27583e-05
		1441.6	4.45302e-05
		1443.3	4.63424e-05
		1445	4.81937e-05
		1446.7	5.00824e-05
		1448.4	5.20068e-05
		1450.1	5.39648e-05
		1451.8	5.59536e-05
		1453.5	5.79697e-05
		1455.2	6.0008e-05
		1456.9	6.20619e-05
		1458.6	6.41231e-05
		1460.3	6.61817e-05
		1462	6.82257e-05
		1463.7	7.0242e-05
		1465.4	7.22164e-05
		1467.1	7.41342e-05
		1468.8	7.59806e-05
		1470.5	7.7742e-05
		1472.2	7.9406e-05
		1473.9	8.09627e-05
		1475.6	8.24051e-05
		1477.3	8.37296e-05
		1479	8.49367e-05
		1480.7	8.60305e-05
		1482.4	8.7019e-05
		1484.1	8.79138e-05
		1485.8	8.87291e-05
		1487.5	8.94808e-05
		1489.2	9.01858e-05
		1490.9	9.08602e-05
		1492.6	9.15183e-05
		1494.3	9.21733e-05
		1496	9.28288e-05
		1497.7	9.34876e-05
		1499.4	9.41454e-05
		1501.1	9.47911e-05
		1502.8	9.54077e-05
		1504.5	9.59707e-05
		1506.2	9.64552e-05
		1507.9	9.68278e-05
		1509.6	9.70548e-05
		1511.3	9.71019e-05
		1513	9.69365e-05
		1514.7	9.65291e-05
		1516.4	9.58553e-05
		1518.1	9.48969e-05
		1519.8	9.36448e-05
		1521.5	9.20939e-05
		1523.2	9.02515e-05
		1524.9	8.81317e-05
		1526.6	8.57563e-05
		1528.3	8.31538e-05
		1530	8.03599e-05
		1531.7	7.74093e-05
		1533.4	7.43435e-05
		1535.1	7.12036e-05
		1536.8	6.80301e-05
		1538.5	6.48615e-05
		1540.2	6.17337e-05
		1541.9	5.86785e-05
		1543.6	5.57224e-05
		1545.3	5.28916e-05
		1547	5.0203e-05
		1548.7	4.76712e-05
		1550.4	4.53065e-05
		1552.1	4.31158e-05
		1553.8	4.11029e-05
		1555.5	3.9269e-05
		1557.2	3.76132e-05
		1558.9	3.61332e-05
		1560.6	3.48253e-05
		1562.3	3.36847e-05
		1564	3.27062e-05
		1565.7	3.18837e-05
		1567.4	3.12107e-05
		1569.1	3.06793e-05
		1570.8	3.02845e-05
		1572.5	3.00169e-05
		1574.2	2.98683e-05
		1575.9	2.98297e-05
		1577.6	2.9892e-05
		1579.3	3.00454e-05
		1581	3.02799e-05
		1582.7	3.05853e-05
		1584.4	3.09512e-05
		1586.1	3.13671e-05
		1587.8	3.18231e-05
		1589.5	3.23108e-05
		1591.2	3.28187e-05
		1592.9	3.33384e-05
		1594.6	3.38662e-05
		1596.3	3.43907e-05
		1598	3.49104e-05
		1599.7	3.54193e-05
		1601.4	3.59146e-05
		1603.1	3.63945e-05
		1604.8	3.68604e-05
		1606.5	3.73101e-05
		1608.2	3.77465e-05
		1609.9	3.81722e-05
		1611.6	3.85908e-05
		1613.3	3.90065e-05
		1615	3.94241e-05
		1616.7	3.9849e-05
		1618.4	4.02871e-05
		1620.1	4.07449e-05
		1621.8	4.1229e-05
		1623.5	4.17471e-05
		1625.2	4.23072e-05
		1626.9	4.292e-05
		1628.6	4.35923e-05
		1630.3	4.43364e-05
		1632	4.51646e-05
		1633.7	4.60904e-05
		1635.4	4.71287e-05
		1637.1	4.82956e-05
		1638.8	4.96082e-05
		1640.5	5.10843e-05
		1642.2	5.27415e-05
		1643.9	5.45966e-05
		1645.6	5.66648e-05
		1647.3	5.89568e-05
		1649	6.14837e-05
		1650.7	6.4246e-05
		1652.4	6.72391e-05
		1654.1	7.04505e-05
		1655.8	7.38608e-05
		1657.5	7.74359e-05
		1659.2	8.11364e-05
		1660.9	8.49127e-05
		1662.6	8.87074e-05
		1664.3	9.24578e-05
		1666	9.60986e-05
		1667.7	9.95664e-05
		1669.4	0.000102803
		1671.1	0.000105765
		1672.8	0.000108426
		1674.5	0.000110777
		1676.2	0.000112836
		1677.9	0.000114647
		1679.6	0.000116277
		1681.3	0.000117808
		1683	0.000119329
		1684.7	0.000120913
		1686.4	0.000122606
		1688.1	0.00012441
		1689.8	0.000126268
		1691.5	0.000128056
		1693.2	0.000129593
		1694.9	0.000130649
		1696.6	0.000130979
		1698.3	0.000130346
		1700	0.000128568
		1701.7	0.00012554
		1703.4	0.000121267
		1705.1	0.000115866
		1706.8	0.000109565
		1708.5	0.000102675
		1710.2	9.55707e-05
		1711.9	8.86376e-05
		1713.6	8.22459e-05
		1715.3	7.67086e-05
		1717	7.22693e-05
		1718.7	6.90862e-05
		1720.4	6.72339e-05
		1722.1	6.6715e-05
		1723.8	6.74706e-05
		1725.5	6.9407e-05
		1727.2	7.24033e-05
		1728.9	7.63343e-05
		1730.6	8.10764e-05
		1732.3	8.65065e-05
		1734	9.25079e-05
		1735.7	9.89585e-05
		1737.4	0.000105727
		1739.1	0.000112648
		1740.8	0.000119534
		1742.5	0.000126159
		1744.2	0.00013227
		1745.9	0.000137597
		1747.6	0.000141872
		1749.3	0.000144867
		1751	0.000146409
		1752.7	0.000146424
		1754.4	0.00014495
		1756.1	0.000142142
		1757.8	0.000138275
		1759.5	0.000133722
		1761.2	0.000128914
		1762.9	0.000124315
		1764.6	0.000120378
		1766.3	0.000117509
		1768	0.000116046
		1769.7	0.00011625
		1771.4	0.00011831
		1773.1	0.000122366
		1774.8	0.000128533
		1776.5	0.000136922
		1778.2	0.000147655
		1779.9	0.000160833
		1781.6	0.000176495
		1783.3	0.00019453
		1785	0.000214584
		1786.7	0.00023599
		1788.4	0.000257739
		1790.1	0.000278527
		1791.8	0.000296886
		1793.5	0.000311361
		1795.2	0.000320717
		1796.9	0.000324114
		1798.6	0.000321225
		1800.3	0.000312267
		1802	0.000297954
		1803.7	0.000279383
		1805.4	0.000257877
		1807.1	0.000234819
		1808.8	0.000211497
		1810.5	0.00018898
		1812.2	0.00016805
		1813.9	0.000149171
		1815.6	0.000132522
		1817.3	0.000118058
		1819	0.000105587
		1820.7	9.48414e-05
		1822.4	8.55494e-05
		1824.1	7.74637e-05
		1825.8	7.03897e-05
		1827.5	6.41856e-05
		1829.2	5.87521e-05
		1830.9	5.40215e-05
		1832.6	4.99564e-05
		1834.3	4.65329e-05
		1836	4.3745e-05
		1837.7	4.16087e-05
		1839.4	4.01638e-05
		1841.1	3.9492e-05
		1842.8	3.97219e-05
		1844.5	4.1037e-05
		1846.2	4.36577e-05
		1847.9	4.78205e-05
		1849.6	5.37207e-05
		1851.3	6.1439e-05
		1853	7.0861e-05
		1854.7	8.16175e-05
		1856.4	9.30806e-05
		1858.1	0.000104401
		1859.8	0.000114643
		1861.5	0.000122952
		1863.2	0.000128742
		1864.9	0.000131836
		1866.6	0.000132531
		1868.3	0.000131532
		1870	0.000129815
		1871.7	0.000128421
		1873.4	0.000128226
		1875.1	0.000129799
		1876.8	0.000133314
		1878.5	0.000138552
		1880.2	0.000144996
		1881.9	0.000151961
		1883.6	0.000158741
		1885.3	0.000164762
		1887	0.000169673
		1888.7	0.000173439
		1890.4	0.000176331
		1892.1	0.000178917
		1893.8	0.000181974
		1895.5	0.000186384
		1897.2	0.000193018
		1898.9	0.000202625
		1900.6	0.000215729
		1902.3	0.000232581
		1904	0.000253169
		1905.7	0.000277266
		1907.4	0.000304528
		1909.1	0.000334601
		1910.8	0.000367196
		1912.5	0.000402104
		1914.2	0.000439142
		1915.9	0.000478055
		1917.6	0.000518418
		1919.3	0.000559555
		1921	0.000600594
		1922.7	0.00064056
		1924.4	0.000678539
		1926.1	0.000713932
		1927.8	0.000746781
		1929.5	0.000778288
		1931.2	0.00081137
		1932.9	0.000850318
		1934.6	0.000898118
		1936.3	0.00095174
		1938	0.000999531
		1939.7	0.00102602
		1941.4	0.00102283
		1943.1	0.00099584
		1944.8	0.00096113
		1946.5	0.000934177
		1948.2	0.000922697
		1949.9	0.000927421
		1951.6	0.00094655
		1953.3	0.000978709
		1955	0.00102318
		1956.7	0.00107872
		1958.4	0.00114246
		1960.1	0.00120943
		1961.8	0.00127308
		1963.5	0.00132675
		1965.2	0.00136586
		1966.9	0.00139039
		1968.6	0.00140584
		1970.3	0.00142038
		1972	0.00143765
		1973.7	0.00145077
		1975.4	0.00144566
		1977.1	0.00141345
		1978.8	0.00135938
		1980.5	0.00129812
		1982.2	0.0012419
		1983.9	0.00119446
		1985.6	0.00115396
		1987.3	0.00111796
		1989	0.00108522
		1990.7	0.00105511
		1992.4	0.00102679
		1994.1	0.000999329
		1995.8	0.000971971
		1997.5	0.000944092
		1999.2	0.000914866
		2000.9	0.000883215
		2002.6	0.000848304
		2004.3	0.000810377
		2006	0.000771265
		2007.7	0.000734113
		2009.4	0.000702375
		2011.1	0.000678668
		2012.8	0.00066408
		2014.5	0.000658119
		2016.2	0.000659213
		2017.9	0.000665287
		2019.6	0.000674262
		2021.3	0.000684258
		2023	0.000693652
		2024.7	0.000701047
		2026.4	0.00070528
		2028.1	0.000705456
		2029.8	0.000701024
		2031.5	0.000691871
		2033.2	0.000678393
		2034.9	0.000661519
		2036.6	0.000642688
		2038.3	0.000623783
		2040	0.000606981
		2041.7	0.000594503
		2043.4	0.000588244
		2045.1	0.000589239
		2046.8	0.000597059
		2048.5	0.000609371
		2050.2	0.000622021
		2051.9	0.000629842
		2053.6	0.000628076
		2055.3	0.000613914
		2057	0.000587443
		2058.7	0.000551533
		2060.4	0.000510769
		2062.1	0.000469944
		2063.8	0.000432873
		2065.5	0.000401857
		2067.2	0.000377765
		2068.9	0.00036049
		2070.6	0.000349363
		2072.3	0.000343436
		2074	0.000341592
		2075.7	0.000342599
		2077.4	0.00034518
		2079.1	0.000348153
		2080.8	0.000350643
		2082.5	0.000352247
		2084.2	0.000353139
		2085.9	0.000353948
		2087.6	0.000355465
		2089.3	0.000358175
		2091	0.000361832
		2092.7	0.000365254
		2094.4	0.000366563
		2096.1	0.000363838
		2097.8	0.000355965
		2099.5	0.000343408
		2101.2	0.000328485
		2102.9	0.0003151
		2104.6	0.000307874
		2106.3	0.00031087
		2108	0.000326152
		2109.7	0.000352564
		2111.4	0.000385294
		2113.1	0.000416715
		2114.8	0.00043855
		2116.5	0.000444582
		2118.2	0.000432673
		2119.9	0.000405158
		2121.6	0.000367638
		2123.3	0.000327087
		2125	0.000290258
		2126.7	0.000262789
		2128.4	0.000248578
		2130.1	0.000248947
		2131.8	0.000261707
		2133.5	0.000280996
		2135.2	0.000298978
		2136.9	0.00030917
		2138.6	0.000309678
		2140.3	0.00030409
		2142	0.000299345
		2143.7	0.000302001
		2145.4	0.000315176
		2147.1	0.000337656
		2148.8	0.000364989
		2150.5	0.000391614
		2152.2	0.000412984
		2153.9	0.000426997
		2155.6	0.000434404
		2157.3	0.000438154
		2159	0.000442052
		2160.7	0.000449323
		2162.4	0.000461587
		2164.1	0.000478622
		2165.8	0.000498739
		2167.5	0.000519601
		2169.2	0.000539091
		2170.9	0.000555994
		2172.6	0.000570332
		2174.3	0.00058331
		2176	0.000596937
		2177.7	0.000613537
		2179.4	0.000635339
		2181.1	0.000664186
		2182.8	0.000701208
		2184.5	0.000746444
		2186.2	0.000798331
		2187.9	0.000853459
		2189.6	0.000906956
		2191.3	0.000953685
		2193	0.000989888
		2194.7	0.00101455
		2196.4	0.00102977
		2198.1	0.00104008
		2199.8	0.00105111
		2201.5	0.00106827
		2203.2	0.0010958
		2204.9	0.00113636
		2206.6	0.00119099
		2208.3	0.0012592
		2210	0.00133923
		2211.7	0.00142866
		2213.4	0.00152562
		2215.1	0.00163036
		2216.8	0.00174507
		2218.5	0.00186791
		2220.2	0.00198263
		2221.9	0.00205717
		2223.6	0.00206223
		2225.3	0.00199524
		2227	0.00188147
		2228.7	0.00175252
		2230.4	0.00162893
		2232.1	0.00152011
		2233.8	0.00143126
		2235.5	0.00136621
		2237.2	0.00132652
		2238.9	0.00131043
		2240.6	0.00131294
		2242.3	0.00132671
		2244	0.00134325
		2245.7	0.00135426
		2247.4	0.00135292
		2249.1	0.00133507
		2250.8	0.00129988
		2252.5	0.00124979
		2254.2	0.00118964
		2255.9	0.00112499
		2257.6	0.00106048
		2259.3	0.000998841
		2261	0.000940856
		2262.7	0.000886278
		2264.4	0.000834881
		2266.1	0.000787063
		2267.8	0.000743792
		2269.5	0.000706079
		2271.2	0.000674431
		2272.9	0.000648595
		2274.6	0.000627663
		2276.3	0.000610383
		2278	0.000595475
		2279.7	0.000581886
		2281.4	0.000568887
		2283.1	0.000556108
		2284.8	0.000543501
		2286.5	0.000531279
		2288.2	0.000519855
		2289.9	0.000509749
		2291.6	0.00050151
		2293.3	0.00049561
		2295	0.000492358
		2296.7	0.000491834
		2298.4	0.00049386
		2300.1	0.000498012
		2301.8	0.000503659
		2303.5	0.000510067
		2305.2	0.000516484
		2306.9	0.000522273
		2308.6	0.000526975
		2310.3	0.000530363
		2312	0.000532421
		2313.7	0.000533294
		2315.4	0.000533182
		2317.1	0.000532229
		2318.8	0.000530439
		2320.5	0.000527623
		2322.2	0.000523402
		2323.9	0.000517277
		2325.6	0.000508735
		2327.3	0.000497354
		2329	0.00048293
		2330.7	0.000465529
		2332.4	0.000445503
		2334.1	0.000423454
		2335.8	0.000400134
		2337.5	0.000376362
		2339.2	0.000352904
		2340.9	0.000330404
		2342.6	0.00030935
		2344.3	0.00029005
		2346	0.000272668
		2347.7	0.000257243
		2349.4	0.000243745
		2351.1	0.000232108
		2352.8	0.000222265
		2354.5	0.000214168
		2356.2	0.000207831
		2357.9	0.000203349
		2359.6	0.000200931
		2361.3	0.000200929
		2363	0.000203793
		2364.7	0.000209981
		2366.4	0.000219762
		2368.1	0.000232928
		2369.8	0.000248575
		2371.5	0.000265018
		2373.2	0.000279988
		2374.9	0.000291103
		2376.6	0.000296529
		2378.3	0.000295528
		2380	0.00028871
		2381.7	0.000277848
		2383.4	0.000265348
		2385.1	0.000253604
		2386.8	0.000244481
		2388.5	0.000239053
		2390.2	0.000237598
		2391.9	0.000239771
		2393.6	0.000244824
		2395.3	0.000251773
		2397	0.000259534
		2398.7	0.000267028
		2400.4	0.00027329
		2402.1	0.000277558
		2403.8	0.000279384
		2405.5	0.00027868
		2407.2	0.00027571
		2408.9	0.000271013
		2410.6	0.000265268
		2412.3	0.000259163
		2414	0.000253247
		2415.7	0.000247875
		2417.4	0.000243167
		2419.1	0.000239049
		2420.8	0.000235337
		2422.5	0.000231811
		2424.2	0.000228305
		2425.9	0.000224766
		2427.6	0.0002213
		2429.3	0.000218173
		2431	0.000215798
		2432.7	0.000214714
		2434.4	0.00021553
		2436.1	0.000218876
		2437.8	0.000225354
		2439.5	0.000235472
		2441.2	0.000249589
		2442.9	0.000267864
		2444.6	0.000290219
		2446.3	0.000316305
		2448	0.00034551
		2449.7	0.000376985
		2451.4	0.000409692
		2453.1	0.000442481
		2454.8	0.000474173
		2456.5	0.000503646
		2458.2	0.000529917
		2459.9	0.000552201
		2461.6	0.00056994
		2463.3	0.000582812
		2465	0.000590714
		2466.7	0.000593744
		2468.4	0.000592163
		2470.1	0.000586358
		2471.8	0.000576823
		2473.5	0.000564151
		2475.2	0.000549013
		2476.9	0.000532138
		2478.6	0.000514298
		2480.3	0.000496279
		2482	0.00047885
		2483.7	0.000462739
		2485.4	0.000448624
		2487.1	0.00043712
		2488.8	0.000428777
		2490.5	0.000424066
		2492.2	0.000423321
		2493.9	0.000426691
		2495.6	0.000434045
		2497.3	0.000444919
		2499	0.000458518
		2500.7	0.000473792
		2502.4	0.000489593
		2504.1	0.000504893
		2505.8	0.000518988
		2507.5	0.000531639
		2509.2	0.000543105
		2510.9	0.000554076
		2512.6	0.000565481
		2514.3	0.000578251
		2516	0.00059304
		2517.7	0.000609989
		2519.4	0.000628585
		2521.1	0.000647631
		2522.8	0.000665463
		2524.5	0.000680316
		2526.2	0.000690799
		2527.9	0.000696298
		2529.6	0.00069723
		2531.3	0.000694986
		2533	0.000691626
		2534.7	0.000689372
		2536.4	0.000690055
		2538.1	0.000694595
		2539.8	0.000702606
		2541.5	0.000712232
		2543.2	0.000720365
		2544.9	0.000723288
		2546.6	0.00071767
		2548.3	0.000701589
		2550	0.00067519
		2551.7	0.000640724
		2553.4	0.000601897
		2555.1	0.000562902
		2556.8	0.00052752
		2558.5	0.000498651
		2560.2	0.000478392
		2561.9	0.000468461
		2563.6	0.00047073
		2565.3	0.000487386
		2567	0.00052051
		2568.7	0.000571033
		2570.4	0.000637441
		2572.1	0.000714746
		2573.8	0.000794471
		2575.5	0.000866447
		2577.2	0.000922771
		2578.9	0.000962021
		2580.6	0.000990058
		2582.3	0.00101542
		2584	0.00104217
		2585.7	0.00106624
		2587.4	0.00107844
		2589.1	0.00107133
		2590.8	0.00104435
		2592.5	0.00100411
		2594.2	0.000960599
		2595.9	0.000922958
		2597.6	0.000897204
		2599.3	0.000886324
		2601	0.000891596
		2602.7	0.00091367
		2604.4	0.000952449
		2606.1	0.0010055
		2607.8	0.00106609
		2609.5	0.00112301
		2611.2	0.00116391
		2612.9	0.0011811
		2614.6	0.00117577
		2616.3	0.00115711
		2618	0.00113712
		2619.7	0.0011252
		2621.4	0.00112581
		2623.1	0.00113958
		2624.8	0.0011653
		2626.5	0.0012015
		2628.2	0.00124695
		2629.9	0.00130063
		2631.6	0.00136111
		2633.3	0.00142552
		2635	0.00148844
		2636.7	0.00154195
		2638.4	0.00157796
		2640.1	0.00159181
		2641.8	0.0015847
		2643.5	0.00156266
		2645.2	0.001533
		2646.9	0.00150073
		2648.6	0.00146761
		2650.3	0.00143342
		2652	0.00139771
		2653.7	0.00136067
		2655.4	0.00132291
		2657.1	0.00128503
		2658.8	0.00124747
		2660.5	0.0012109
		2662.2	0.00117647
		2663.9	0.00114565
		2665.6	0.00111956
		2667.3	0.00109817
		2669	0.00107991
		2670.7	0.00106208
		2672.4	0.00104174
		2674.1	0.00101683
		2675.8	0.000987002
		2677.5	0.000953883
		2679.2	0.000920755
		2680.9	0.000891778
		2682.6	0.00087074
		2684.3	0.000859547
		2686	0.000856939
		2687.7	0.000858235
		2689.4	0.00085684
		2691.1	0.000847043
		2692.8	0.000826582
		2694.5	0.000797147
		2696.2	0.000762456
		2697.9	0.000725568
		2699.6	0.000687451
		2701.3	0.000647688
		2703	0.000606219
		2704.7	0.000564447
		2706.4	0.000524955
		2708.1	0.000490304
		2709.8	0.000462001
		2711.5	0.000440205
		2713.2	0.000424087
		2714.9	0.00041243
		2716.6	0.000404119
		2718.3	0.000398359
		2720	0.000394761
		2721.7	0.000393272
		2723.4	0.000394067
		2725.1	0.000397397
		2726.8	0.000403332
		2728.5	0.000411592
		2730.2	0.000421373
		2731.9	0.000431391
		2733.6	0.000440046
		2735.3	0.000445769
		2737	0.000447384
		2738.7	0.000444419
		2740.4	0.000437192
		2742.1	0.000426734
		2743.8	0.000414489
		2745.5	0.000401992
		2747.2	0.000390572
		2748.9	0.000381206
		2750.6	0.000374495
		2752.3	0.000370746
		2754	0.000370107
		2755.7	0.000372642
		2757.4	0.000378415
		2759.1	0.000387473
		2760.8	0.000399819
		2762.5	0.000415356
		2764.2	0.000433826
		2765.9	0.000454775
		2767.6	0.000477517
		2769.3	0.000501124
		2771	0.000524444
		2772.7	0.000546158
		2774.4	0.000564882
		2776.1	0.000579295
		2777.8	0.000588306
		2779.5	0.000591224
		2781.2	0.00058788
		2782.9	0.000578679
		2784.6	0.000564577
		2786.3	0.000546948
		2788	0.000527394
		2789.7	0.000507537
		2791.4	0.000488823
		2793.1	0.000472395
		2794.8	0.000459053
		2796.5	0.000449233
		2798.2	0.000443103
		2799.9	0.000440632
		2801.6	0.000441678
		2803.3	0.000446097
		2805	0.00045396
		2806.7	0.000465845
		2808.4	0.00048311
		2810.1	0.000507646
		2811.8	0.000540558
		2813.5	0.00057999
		2815.2	0.000619654
		2816.9	0.000650247
		2818.6	0.000664092
		2820.3	0.000660035
		2822	0.000644478
		2823.7	0.000627657
		2825.4	0.00061816
		2827.1	0.000619803
		2828.8	0.000632066
		2830.5	0.00065242
		2832.2	0.000678309
		2833.9	0.000707975
		2835.6	0.000740286
		2837.3	0.000774255
		2839	0.000808652
		2840.7	0.000841792
		2842.4	0.000871652
		2844.1	0.000896142
		2845.8	0.000913554
		2847.5	0.000922961
		2849.2	0.00092443
		2850.9	0.000919096
		2852.6	0.000908931
		2854.3	0.000896442
		2856	0.000884257
		2857.7	0.00087476
		2859.4	0.000869784
		2861.1	0.00087042
		2862.8	0.000876976
		2864.5	0.000889074
		2866.2	0.000905861
		2867.9	0.000926289
		2869.6	0.000949351
		2871.3	0.000974232
		2873	0.00100033
		2874.7	0.00102717
		2876.4	0.00105423
		2878.1	0.00108077
		2879.8	0.00110572
		2881.5	0.00112784
		2883.2	0.00114617
		2884.9	0.00116093
		2886.6	0.00117451
		2888.3	0.00119192
		2890	0.00121995
		2891.7	0.00126489
		2893.4	0.00132932
		2895.1	0.00140954
		2896.8	0.00149537
		2898.5	0.0015731
		2900.2	0.00163078
		2901.9	0.00166312
		2903.6	0.00167356
		2905.3	0.00167249
		2907	0.00167321
		2908.7	0.00168767
		2910.4	0.00172261
		2912.1	0.0017756
		2913.8	0.00183261
		2915.5	0.00187203
		2917.2	0.00187637
		2918.9	0.00184327
		2920.6	0.00178494
		2922.3	0.0017167
		2924	0.00164643
		2925.7	0.00157324
		2927.4	0.00149271
		2929.1	0.00140205
		2930.8	0.00130209
		2932.5	0.00119673
		2934.2	0.00109161
		2935.9	0.000992618
		2937.6	0.000904713
		2939.3	0.000831223
		2941	0.000773699
		2942.7	0.000732264
		2944.4	0.000706178
		2946.1	0.000694309
		2947.8	0.000695302
		2949.5	0.000707431
		2951.2	0.000728367
		2952.9	0.000755071
		2954.6	0.000784054
		2956.3	0.000811877
		2958	0.000835805
		2959.7	0.000854276
		2961.4	0.000866995
		2963.1	0.000874643
		2964.8	0.000878438
		2966.5	0.000879727
		2968.2	0.000879832
		2969.9	0.000880032
		2971.6	0.000881488
		2973.3	0.000884932
		2975	0.000890093
		2976.7	0.000895201
		2978.4	0.000896923
		2980.1	0.000891045
		2981.8	0.000873714
		2983.5	0.000842816
		2985.2	0.000798865
		2986.9	0.000745031
		2988.6	0.000686267
		2990.3	0.000627956
		2992	0.000574623
		2993.7	0.000529118
		2995.4	0.000492467
		2997.1	0.000464187
		2998.8	0.000442886
		3000.5	0.000426801
		3002.2	0.00041419
		3003.9	0.000403495
		3005.6	0.000393398
		3007.3	0.000382807
		3009	0.000370827
		3010.7	0.000356759
		3012.4	0.000340121
		3014.1	0.000320671
		3015.8	0.000298423
		3017.5	0.000273658
		3019.2	0.000246893
		3020.9	0.000218856
		3022.6	0.000190389
		3024.3	0.000162387
		3026	0.0001357
		3027.7	0.000111053
		3029.4	8.8993e-05
		3031.1	6.98427e-05
		3032.8	5.37111e-05
		3034.5	4.05153e-05
		3036.2	3.00214e-05
		3037.9	2.1895e-05
		3039.6	1.57549e-05
		3041.3	1.12189e-05
		3043	7.93194e-06
		3044.7	5.58845e-06
		3046.4	3.94227e-06
		3048.1	2.79421e-06
		3049.8	1.99703e-06
		3051.5	1.44355e-06
		3053.2	1.05599e-06
		3054.9	7.84696e-07
		3056.6	5.93368e-07
		3058.3	4.5441e-07
		3060	3.51126e-07
		3061.7	2.76054e-07
		3063.4	2.2151e-07
		3065.1	1.78159e-07
		3066.8	1.45578e-07
		3068.5	1.19561e-07
		3070.2	9.85671e-08
		3071.9	8.1472e-08
		3073.6	6.50654e-08
		3075.3	5.4403e-08
		3077	4.53812e-08
		3078.7	3.77688e-08
		3080.4	3.13629e-08
		3082.1	2.59868e-08
		3083.8	2.14866e-08
		3085.5	1.77294e-08
		3087.2	1.46003e-08
		3088.9	1.20007e-08
		3090.6	9.84612e-09
		3092.3	8.06451e-09
		3094	6.59458e-09
		3095.7	3.94993e-09
		3097.4	3.15473e-09
		3099.1	2.5122e-09
		3100.8	1.99464e-09
		3102.5	1.57903e-09
		3104.2	0
		3105.9	0
		3107.6	0
		3109.3	0
		3111	0
		3112.7	0
		3114.4	0
		3116.1	0
		3117.8	0
		3119.5	0
		3121.2	0
		3122.9	0
		3124.6	0
		3126.3	0
		3128	0
		3129.7	0
		3131.4	0
		3133.1	0
		3134.8	0
		3136.5	0
		3138.2	0
		3139.9	0
		3141.6	0
		3143.3	0
		3145	0
		3146.7	0
		3148.4	0
		3150.1	0
		3151.8	0
		3153.5	0
		3155.2	0
		3156.9	0
		3158.6	0
		3160.3	0
		3162	0
		3163.7	0
		3165.4	0
		3167.1	0
		3168.8	0
		3170.5	0
		3172.2	0
		3173.9	0
		3175.6	0
		3177.3	0
		3179	0
		3180.7	0
		3182.4	0
		3184.1	0
		3185.8	0
		3187.5	0
		3189.2	0
		3190.9	0
		3192.6	0
		3194.3	0
		3196	0
		3197.7	0
		3199.4	0
		3201.1	0
		3202.8	0
		3204.5	0
		3206.2	0
		3207.9	2.73535e-09
		3209.6	5.46361e-09
		3211.3	1.06426e-08
		3213	2.02172e-08
		3214.7	3.74536e-08
		3216.4	6.76659e-08
		3218.1	1.1922e-07
		3219.8	2.04847e-07
		3221.5	3.43251e-07
		3223.2	5.60914e-07
		3224.9	8.93889e-07
		3226.6	1.38923e-06
		3228.3	2.10555e-06
		3230	3.11214e-06
		3231.7	4.48595e-06
		3233.4	6.30599e-06
		3235.1	8.64477e-06
		3236.8	1.15573e-05
		3238.5	1.50682e-05
		3240.2	1.91588e-05
		3241.9	2.37563e-05
		3243.6	2.8727e-05
		3245.3	3.38769e-05
		3247	3.89601e-05
		3248.7	4.36957e-05
		3250.4	4.77924e-05
		3252.1	5.09779e-05
		3253.8	5.30282e-05
		3255.5	5.37941e-05
		3257.2	5.32187e-05
		3258.9	5.13447e-05
		3260.6	4.83092e-05
		3262.3	4.43268e-05
		3264	3.96648e-05
		3265.7	3.46135e-05
		3267.4	2.9457e-05
		3269.1	2.44475e-05
		3270.8	1.97871e-05
		3272.5	1.56182e-05
		3274.2	1.20222e-05
		3275.9	9.02479e-06
		3277.6	6.60683e-06
		3279.3	4.71685e-06
		3281	3.28407e-06
		3282.7	2.22985e-06
		3284.4	1.47653e-06
		3286.1	9.53473e-07
		3287.8	6.00452e-07
		3289.5	3.68765e-07
		3291.2	2.20864e-07
		3292.9	1.29003e-07
		3294.6	7.34818e-08
		3296.3	4.08188e-08
		3298	2.21128e-08
		3299.7	1.16823e-08
		3301.4	6.01889e-09
		3303.1	3.02417e-09
		3304.8	1.48183e-09
		3306.5	0
		3308.2	0
		3309.9	0
		3311.6	0
		3313.3	0
		3315	0
		3316.7	0
		3318.4	0
		3320.1	0
		3321.8	0
		3323.5	0
		3325.2	0
		3326.9	0
		3328.6	0
		3330.3	0
		3332	0
		3333.7	0
		3335.4	0
		3337.1	0
		3338.8	0
		3340.5	0
		3342.2	0
		3343.9	0
		3345.6	0
		3347.3	0
		3349	0
		3350.7	0
		3352.4	0
		3354.1	0
		3355.8	0
		3357.5	0
		3359.2	0
		3360.9	0
		3362.6	0
		3364.3	0
		3366	0
		3367.7	0
		3369.4	0
		3371.1	0
		3372.8	0
		3374.5	0
		3376.2	0
		3377.9	0
		3379.6	0
		3381.3	0
		3383	0
		3384.7	0
		3386.4	0
		3388.1	0
		3389.8	0
		3391.5	0
		3393.2	0
		3394.9	0
		3396.6	0
		3398.3	0
[truncated: 1 more rows]

## Sheet: All_zircon_analyses
Migmatites	204Pb cps	206Pb mV1	Th/U	206Pb/204Pb	1s%	207Pb/206Pb	1s %	207Pb/235U	1s %	206Pb/238U	1s %	Rho	207Pb/206Pb	2s abs	206Pb/238U	2s abs	207Pb/235U	2s abs	% U-Pb disc4
050-ZR27C	14.3731	0.0367522	0.451175	808497	19.1137	0.213782	1.39875	17.5277	1.71398	0.594591	0.918651	0.535977	2934.44	44.8662	3008.01	44.0884	2964.17	32.6641	-2.50706
049-ZR26C	97.0997	0.0104602	0.475916	69755.2	33.8268	0.218468	0.673456	15.2321	1.35365	0.505634	1.11424	0.823138	2969.44	21.6251	2637.97	48.154	2829.86	25.6335	11.1628
048-ZR25B	11.5584	0.00825613	0.305774	233735	17.7038	0.221319	0.540588	18.0947	1.09643	0.592923	0.878996	0.801688	2990.31	17.3407	3001.26	42.1143	2994.78	20.991	-0.366129
047-ZR25C	117.975	0.00558673	0.590461	3191.34	5.49823	0.225248	0.57228	18.1009	1.20159	0.582781	0.989457	0.823455	3018.58	18.3101	2960.09	46.8856	2995.11	22.9933	1.93794
046-ZR24B	21.1875	0.0159714	0.325687	437644	21.956	0.217255	0.92568	17.0524	1.24988	0.569221	0.753666	0.602993	2960.46	29.7047	2904.62	35.1991	2937.79	23.8356	1.88617
045-ZR24C	18.6417	0.00900148	0.598309	182681	25.5369	0.220453	0.411854	18.101	0.96954	0.59546	0.795671	0.820668	2984	13.228	3011.52	38.23	2995.12	18.5731	-0.922086
044-ZR23C	38.2608	0.00957454	0.75954	159013	23.4306	0.216927	0.477842	16.1312	1.0772	0.539284	0.891474	0.827588	2958.02	15.3759	2780.45	40.2048	2884.6	20.4946	6.00306
039-ZR21B	9.95137	0.0295066	0.365363	964978	16.1098	0.213412	0.512962	17.2792	1.11321	0.587178	0.915867	0.822727	2931.64	16.5403	2977.97	43.6104	2950.46	21.2583	-1.58042
038-ZR21C	11.3254	0.0122652	0.662015	416302	14.8139	0.219152	0.829117	17.6983	1.20427	0.585669	0.790903	0.656751	2974.47	26.5886	2971.84	37.6078	2973.48	23.017	0.0884576
037-ZR20C	10.7494	0.00884463	0.514058	286851	14.6415	0.219961	0.426144	17.8695	0.896422	0.589159	0.69619	0.776632	2980.4	13.6901	2986.01	33.2339	2982.73	17.1667	-0.188151
036-ZR19C	23.3469	0.0130369	0.732774	208892	27.8448	0.220717	1.22269	18.1419	1.65876	0.596094	1.05793	0.637782	2985.93	39.0849	3014.08	50.8397	2997.29	31.6774	-0.942837
034-ZR17B	17.9862	0.00774605	0.455396	212010	21.4277	0.219063	0.552558	17.0848	1.06524	0.565595	0.831942	0.780989	2973.82	17.7485	2889.71	38.6915	2939.61	20.3343	2.82836
033-ZR17C	8.77958	0.00687649	0.57308	256529	15.4365	0.218893	1.10604	16.3696	1.49231	0.54234	0.930786	0.623724	2972.56	35.4195	2793.24	42.1289	2898.63	28.3615	6.03278
028-ZR14C	48.5412	0.00527926	0.455284	40698.3	39.5591	0.208642	0.622442	13.6343	1.15816	0.473909	0.903661	0.780257	2895.03	20.1222	2500.68	37.4066	2724.64	21.7949	13.6216
027-ZR13B	27.019	0.00844719	0.507809	114241	26.0283	0.216557	0.514109	16.6702	0.956073	0.558259	0.715873	0.748764	2955.27	16.5434	2859.43	33.0236	2916.06	18.2347	3.24296
020-ZR11C	26.9666	0.0115401	0.698863	158620	24.3063	0.215207	1.40382	13.9086	1.94229	0.468696	1.29015	0.664241	2945.17	44.986	2477.84	52.9731	2743.5	36.4683	15.8677
019-ZR10C	9.46442	0.00518014	0.372924	203528	18.3326	0.2241	0.657586	17.3247	1.19915	0.560646	0.931801	0.77705	3010.39	21.0439	2869.3	43.0854	2952.99	22.8935	4.6867
018-ZR9B	19.1307	0.00749742	0.40348	195903	18.4947	0.219763	0.495357	16.6407	1.03976	0.549138	0.835718	0.803762	2978.96	15.9093	2821.58	38.1379	2914.36	19.8211	5.28283
017-ZR9C	15.3539	0.0116356	0.566021	324817	19.707	0.21708	0.455054	15.6291	1.0437	0.522132	0.863096	0.826961	2959.16	14.6431	2708.22	38.1147	2854.4	19.8234	8.48025
015-ZR7C	12.7267	0.0112117	1.13385	354027	16.0548	0.220105	0.576742	17.1313	1.13667	0.56445	0.906693	0.797676	2981.46	18.5106	2884.99	42.1078	2942.21	21.6937	3.23562
014-ZR6C	7.25126	0.0216366	0.16314	943566	14.6847	0.21492	0.412958	16.2135	0.987329	0.547098	0.816696	0.827177	2943.01	13.3102	2813.09	37.1817	2889.47	18.7983	4.4146
013-ZR5C	11.3631	0.0173662	0.923406	626750	15.2544	0.216835	0.479574	17.6645	1.07068	0.590796	0.882645	0.824381	2957.33	15.4324	2992.65	42.1936	2971.64	20.4744	-1.19414
010-ZR4C	51.8801	0.00532552	0.525887	121984	28.6726	0.219271	1.18591	14.7653	1.70631	0.488346	1.16954	0.68542	2975.35	37.9511	2563.52	49.3804	2800.24	32.1967	13.8415
009-ZR3B	75.9554	0.00596389	0.456905	80509.5	39.1249	0.211916	0.955795	13.2885	1.96464	0.454758	1.676	0.853082	2920.25	30.7726	2416.37	67.3716	2700.37	36.7701	17.2547
008-ZR3C	12.991	0.0178878	0.551118	490232	17.7163	0.221403	0.578384	17.8042	1.16119	0.583183	0.936234	0.806273	2990.92	18.5482	2961.72	44.3873	2979.22	22.2051	0.976262
005-ZR1B	98.7797	0.00902244	0.383722	10435	17.8719	0.211817	0.551156	14.3363	0.999591	0.490844	0.747072	0.747377	2919.49	17.7868	2574.32	31.6729	2772.22	18.8876	11.8229
004-ZR1C	75.8849	0.0199357	0.702474	27352.6	18.3752	0.220244	0.397839	17.7176	1.45667	0.583401	1.35141	0.927742	2982.47	12.7806	2962.61	64.0374	2974.53	27.8098	0.665929
048-ZR35	44.238	0.0263507	0.22387	692032	60.6047	0.212606	1.51262	15.6194	2.25824	0.532787	1.63534	0.724165	2925.52	48.525	2753.18	73.0795	2853.8	42.6491	5.8906
047-ZR34	37.0041	0.00941554	0.539507	289747	18.7188	0.212045	0.507568	17.4005	1.17962	0.595114	0.99829	0.846282	2921.24	16.3817	3010.12	47.9298	2957.18	22.528	-3.04273
046-ZR33	18.8219	0.0211986	0.578457	501395	21.91	0.21295	0.443245	17.1499	1.00474	0.584051	0.82204	0.81816	2928.13	14.3023	2965.26	39.0181	2943.26	19.1889	-1.26796
045-ZR32	15.5966	0.0108328	0.582507	336071	17.69	0.213388	0.464932	16.7148	1.1136	0.568063	0.941616	0.845564	2931.45	14.9959	2899.86	43.9051	2918.62	21.2266	1.07768
044-ZR31	133.64	0.0439284	0.125206	157120	47.2617	0.209649	0.533293	16.0729	1.12615	0.555989	0.920065	0.817	2902.84	17.2371	2850.03	42.3168	2881.14	21.4166	1.8191
042-ZR29	149.097	0.0232426	0.414785	56331	31.0041	0.209836	0.675457	16.27	1.3738	0.562307	1.13745	0.827958	2904.28	21.8118	2876.16	52.6744	2892.8	26.1146	0.968364
039-ZR28	88.2485	0.0418316	0.302557	79718.4	46.652	0.210225	1.07877	16.2304	2.09952	0.559899	1.76265	0.83955	2907.28	34.747	2866.21	81.3125	2890.46	39.7699	1.41275
038-ZR27	12.0647	0.0124174	0.237714	456441	15.0938	0.209437	0.739495	14.7641	1.8511	0.511235	1.65603	0.894618	2901.19	23.8775	2661.9	72.0263	2800.16	34.9052	8.248
037-ZR26	55.7292	0.0364105	0.173864	122112	53.1809	0.218309	1.28024	16.4453	2.13675	0.546306	1.67015	0.781631	2968.26	40.973	2809.79	75.852	2903.05	40.4986	5.33883
036-ZR25	82.0857	0.0252794	0.305994	152044	41.5399	0.210254	1.08686	14.8879	2.0965	0.513517	1.75407	0.836665	2907.5	35.0052	2671.63	76.5021	2808.1	39.5085	8.11267
031-ZR22	13.727	0.00775984	0.393559	316641	15.7222	0.205193	0.808433	13.6174	1.44046	0.48128	1.13317	0.786672	2867.96	26.1696	2532.84	47.3813	2723.47	27.07	11.685
028-ZR20	13.5014	0.0125396	0.556676	409625	15.8359	0.211537	0.462718	17.377	1.02093	0.595738	0.831198	0.81416	2917.36	14.943	3012.64	39.946	2955.88	19.5104	-3.26614
023-ZR15	91.9871	0.0617085	0.150926	390068	65.1904	0.212644	0.491823	16.5732	1.158	0.565221	0.980702	0.846894	2925.81	15.8687	2888.17	45.5785	2910.47	22.0578	1.2865
022-ZR14	57.8843	0.0285654	0.336928	44218.1	14.3725	0.212456	0.573747	15.3755	2.399	0.52484	2.29973	0.958617	2924.37	18.5056	2719.68	101.652	2838.79	45.2355	6.99959
019-ZR13	178.171	0.00885368	0.514502	369945	51.9936	0.212316	1.06486	15.8352	1.46843	0.540888	0.940785	0.640673	2923.3	34.2537	2787.17	42.5069	2866.91	27.8572	4.657
018-ZR12	541.253	0.0368897	0.306528	69757.9	73.549	0.210233	0.91112	16.3002	2.57102	0.562288	2.37544	0.923929	2907.35	29.3747	2876.07	109.759	2894.57	48.6071	1.07556
016-ZR10	8.02776	0.0166598	0.359761	658708	14.8047	0.2112	0.40356	16.6798	0.983478	0.572747	0.816747	0.830468	2914.78	13.0399	2919.09	38.2908	2916.61	18.7556	-0.147996
015-ZR9	227.146	0.0476257	0.343168	61044.8	75.0916	0.204624	1.24405	14.7808	1.94662	0.52385	1.45065	0.745215	2863.44	40.1876	2715.49	64.1352	2801.23	36.6929	5.16697
014-ZR8	24.1807	0.0222065	0.2834	678856	37.2504	0.209286	0.321665	16.5487	0.930382	0.573443	0.790474	0.849623	2900.02	10.412	2921.94	37.0894	2909.05	17.7395	-0.755856
035-ZR24	67.5688	0.0440696	0.172141	196193	55.0677	0.20127	0.571543	13.3741	1.43903	0.481896	1.26762	0.880884	2836.52	18.5781	2535.52	53.0371	2706.43	27.0099	10.6116
034-ZR23	254.587	0.0549001	0.321794	18639.5	14.931	0.205149	0.907319	14.1424	1.46987	0.499943	1.09544	0.745264	2867.61	29.3551	2613.55	46.9883	2759.31	27.6887	8.85947
026-ZR18	173.213	0.0389695	0.182103	16560.5	6.90741	0.194859	0.878269	10.548	1.65602	0.39257	1.35417	0.817722	2783.61	28.6347	2134.74	49.124	2484.15	30.4878	23.3104
025-ZR17	165.281	0.0220661	0.227914	9197.82	9.11188	0.187583	0.955021	8.8241	3.34815	0.341148	3.18759	0.952046	2721.08	31.3025	1892.19	104.117	2319.99	60.1717	30.4619
017-ZR8C	11.0755	0.00575624	0.478041	159816	15.457	0.261476	0.684303	22.8743	1.18176	0.634427	0.889382	0.752589	3255.62	21.4636	3167.07	44.4328	3221.61	22.8644	2.7199
033-ZR16C	263.994	0.0260618	0.127345	6247.94	2.96995	0.171559	1.03402	10.2594	1.41267	0.433687	0.888346	0.628841	2572.91	34.3557	2322.32	34.5995	2458.45	25.9733	9.73952
076-ZR44C	30.6992	0.00900692	0.557879	113258	24.0809	0.224271	0.844522	16.6409	1.31633	0.53811	0.939264	0.713547	3011.61	26.9949	2775.53	42.2967	2914.37	25.061	7.83884
018-ZR9C	33.1249	0.00855742	0.421495	105096	29.53	0.211264	1.26259	14.9995	1.62727	0.514892	0.957394	0.588342	2915.27	40.5971	2677.48	41.8859	2815.2	30.7467	8.15656
029-ZR15C	21.7653	0.0210731	0.19771	390100	21.2118	0.195697	1.67023	12.8751	2.01377	0.477127	1.06223	0.527483	2790.64	54.1764	2514.74	44.161	2670.56	37.5974	9.88667
035-ZR25	49.8777	0.0138458	0.137437	311045	55.2475	0.208364	1.88194	10.7704	2.58039	0.374866	1.7261	0.66893	2892.86	60.4192	2052.25	60.5355	2503.52	47.3924	29.0579
010-ZR7	363.601	0.0335576	0.448522	6416.91	4.67891	0.202858	1.09714	9.712	2.22198	0.347203	1.89636	0.853455	2849.33	35.5157	1921.23	62.8578	2407.84	40.5041	32.5726
009-ZR6	126.151	0.0130598	0.476368	7324.57	6.65391	0.191126	1.39902	8.79846	3.11884	0.333851	2.76272	0.885815	2751.88	45.61	1857.02	88.8449	2317.33	56.0907	32.5181
024-ZR16	9.65766	0.0117035	0.127103	481170	17.2435	0.209019	0.808712	15.5298	1.74147	0.538823	1.49713	0.859695	2897.95	26.1096	2778.52	67.4107	2848.32	32.9567	4.12129
029-ZR21	31.6211	0.0299109	0.239513	348922	30.8788	0.213398	1.26659	17.8784	2.24327	0.60758	1.81404	0.808656	2931.53	40.6676	3060.31	88.0928	2983.21	42.6906	-4.39291
014-ZR9	18.3732	0.0179204	0.376319	340675	21.2091	0.200518	1.19498	12.8416	1.64729	0.464444	1.07159	0.650517	2830.42	38.7267	2459.15	43.7422	2668.1	30.8011	13.1171
008-ZR5	26.3157	0.0193927	0.224265	552568	22.4992	0.209892	1.34636	15.5529	1.78975	0.53738	1.11946	0.625488	2904.71	43.3103	2772.47	50.3513	2849.74	33.8659	4.55255
039-ZR29	22.2563	0.00741084	0.313545	164897	21.3745	0.199947	0.599751	11.585	1.20608	0.420189	0.978585	0.811378	2825.77	19.5107	2261.34	37.275	2571.46	22.4222	19.9744
036-ZR26	13.6632	0.0210423	0.341863	629270	18.4804	0.205939	0.583815	14.9772	1.4422	0.527424	1.26563	0.877566	2873.85	18.9128	2730.59	56.2221	2813.79	27.2707	4.98516
026-ZR13C	17.4676	0.00565824	0.489053	256868	46.5266	0.223893	0.667264	18.2844	1.2999	0.592251	1.05223	0.809475	3008.9	21.3552	2998.54	50.3624	3004.82	24.876	0.34424
070-ZR41C	34.0173	0.0136979	0.240031	177514	40.3561	0.21825	0.688269	17.1438	1.26627	0.569663	0.996203	0.786726	2967.82	22.102	2906.44	46.529	2942.91	24.1534	2.0684
067-ZR38C	904.605	0.0231849	0.340581	2306.57	21.5147	0.212579	1.43866	15.94	1.93592	0.543793	1.24126	0.641175	2925.31	46.1725	2799.31	56.2482	2873.21	36.6603	4.30736
078-ZR46C	46.112	0.00990336	0.393852	72594.8	31.5336	0.210929	0.601139	16.02	1.59659	0.550799	1.43194	0.896872	2912.7	19.4058	2828.5	65.4047	2877.99	30.2911	2.89079
010-ZR5C	36.6499	0.0167971	0.426114	101629	30.4642	0.207558	0.720681	15.4762	1.23453	0.54074	0.931344	0.754409	2886.58	23.3023	2786.55	42.0735	2845.02	23.4134	3.46533
069-ZR40C	50.1563	0.0224377	0.476026	98780.7	54.8752	0.206901	0.637277	15.2594	1.9582	0.534862	1.81415	0.926436	2881.42	20.6247	2761.9	81.2501	2831.57	36.9819	4.14791
048-ZR25C	16.6626	0.00968592	0.191842	273498	17.4501	0.206538	0.552728	15.26	1.12722	0.53582	0.909848	0.807161	2878.58	17.9015	2765.93	40.8608	2831.6	21.3705	3.91331
014-ZR6C	50.2669	0.0128074	0.383746	73434.2	39.4144	0.205425	0.559359	13.8043	1.3318	0.487335	1.15044	0.863824	2869.79	18.1296	2559.14	48.5079	2736.37	25.0635	10.825
056-ZR30C	25.698	0.00657981	0.278472	104520	24.432	0.205368	0.793586	13.5801	1.39369	0.479553	1.08411	0.777873	2869.34	25.688	2525.32	45.2239	2720.88	26.1918	11.9897
009-ZR4C	17.825	0.0215135	0.773824	464233	21.5013	0.203808	0.669043	13.2744	1.30675	0.472347	1.05957	0.810843	2856.94	21.6958	2493.84	43.7513	2699.37	24.5293	12.7093
055-ZR29C	21.9477	0.0127837	0.482677	241611	27.6675	0.203406	0.535817	12.817	1.65648	0.456973	1.523	0.91942	2853.72	17.3937	2426.18	61.4401	2666.3	30.9673	14.982
007-ZR3C	486.341	0.0421985	0.518168	6953.43	12.2187	0.203281	0.440186	12.9748	1.13885	0.462882	0.982816	0.862988	2852.72	14.2984	2452.27	40.032	2677.83	21.3598	14.0375
050-ZR27C	269.912	0.0120145	0.148893	2717.69	3.70641	0.201336	0.769053	10.2321	1.69058	0.36856	1.45923	0.863149	2837.06	24.9689	2022.62	50.5665	2455.98	31.0368	28.707
027-ZR14C	25.0538	0.00354757	0.13571	83393.2	51.759	0.200566	2.01369	10.0875	2.95051	0.364747	2.12444	0.720025	2830.81	64.9561	2004.64	72.9965	2442.83	53.795	29.1851
054-ZR28C	118.426	0.0331194	0.328534	103227	58.2449	0.199537	2.01752	11.637	2.88842	0.422946	2.03354	0.704032	2822.41	65.1271	2273.84	77.6943	2575.65	53.3096	19.4363
045-ZR22C	683.47	0.0297054	0.137347	3740	16.5198	0.198623	0.496152	13.1497	1.06817	0.480122	0.870362	0.814815	2814.92	16.1658	2527.8	36.3488	2690.45	20.0596	10.1999
020-ZR11C	83.8135	0.0269155	0.81962	24701.3	15.4013	0.19485	1.11157	11.2524	1.56608	0.418805	1.03909	0.663498	2783.54	36.1934	2255.05	39.4843	2544.27	28.9996	18.9861
015-ZR6B	224.162	0.0282224	0.234997	8232.26	3.2495	0.194779	0.530623	12.7816	1.17057	0.475893	0.975386	0.833258	2782.94	17.3356	2509.35	40.4853	2663.69	21.9278	9.83082
038-ZR19B	295.041	0.0123793	0.12768	2890.6	4.68778	0.193691	0.572117	11.0537	1.06304	0.413871	0.815745	0.767371	2773.76	18.7025	2232.6	30.7496	2527.67	19.701	19.51
057-ZR31C	1	0.00599099	0.00986355	374437	25.0132	0.191631	1.22976	7.14503	4.59775	0.270399	4.41472	0.96019	2756.21	40.1144	1542.82	120.582	2129.67	80.2976	44.0237
058-ZR32C	44.1795	0.0307276	0.433187	205289	33.9894	0.187667	0.948719	10.3886	1.6773	0.401452	1.33265	0.794524	2721.83	31.0949	2175.72	49.1239	2470.03	30.8358	20.064
006-ZR2C	367.619	0.0301157	0.0444706	5860.78	5.64867	0.168799	0.640188	4.80141	1.89015	0.206283	1.7394	0.920247	2545.77	21.3755	1208.98	38.2929	1785.15	31.5222	52.5101
030-ZR22	65.7663	0.0370727	0.0304362	98231.2	42.8883	0.122473	0.693519	6.1429	1.18081	0.363746	0.880937	0.746045	1992.57	24.5578	1999.91	30.2585	1996.36	20.5184	-0.368305
027-ZR19	59.573	0.0444648	0.0455637	489542	32.7989	0.122533	0.531922	6.07321	0.997601	0.359444	0.758271	0.760094	1993.43	18.8519	1979.54	25.8231	1986.41	17.3207	0.696891
026-ZR18	74.6789	0.0922958	0.0207342	339987	46.736	0.119181	0.544442	5.71148	1.01686	0.347542	0.774791	0.761942	1943.98	19.406	1922.85	25.7374	1933.11	17.4977	1.08682
028-ZR20	39.3833	0.0268843	0.0342372	270687	29.4747	0.124577	2.12045	6.21182	2.69438	0.361617	1.62051	0.601443	2022.79	74.193	1989.83	55.3684	2006.11	46.5909	1.62924
020-ZR15	171.82	0.0253019	0.105244	29946.7	28.1591	0.124051	2.15646	6.01948	2.64444	0.351906	1.48508	0.561586	2015.29	75.5015	1943.69	49.744	1978.67	45.5375	3.55253
016-ZR11	17.151	0.0249925	0.0460324	3.16216e+07	98.9366	0.118062	0.687366	5.59857	1.09067	0.343902	0.761441	0.698142	1927.09	24.5281	1905.41	25.0974	1915.88	18.7059	1.12504
015-ZR10	15.6877	0.0343205	0.0497114	973409	20.2507	0.122887	0.432219	6.16204	1.05059	0.36365	0.882962	0.840448	1998.56	15.3184	1999.45	30.3222	1999.08	18.2736	-0.0443807
037-ZR27	112.55	0.0500804	0.0426348	43956.6	15.4334	0.121557	0.463857	6.01891	1.47281	0.359092	1.34786	0.915159	1979.2	16.4736	1977.87	45.8329	1978.58	25.4875	0.0671478
006-ZR3	202.863	0.0495333	0.00503836	16055.7	4.36972	0.120072	0.457592	4.79237	1.61781	0.289451	1.50686	0.931419	1957.28	16.2934	1638.79	43.5369	1783.56	27.0016	16.2724
004-ZR1	9.81209	0.0207859	0.0220672	1.0881e+06	30.4297	0.110131	0.436521	3.42759	1.35505	0.225708	1.22814	0.90634	1801.56	15.8381	1311.97	29.1249	1510.74	21.1919	27.1762
036-ZR18C	21.4904	0.0105931	0.0936752	211588	19.7898	0.123252	2.03282	2.4805	2.95145	0.145952	2.10746	0.714043	2003.83	71.3185	878.231	34.5596	1266.36	42.2731	56.1725
079-ZR46B	96.8409	0.0365495	0.0335443	29184.2	8.78427	0.121488	0.670786	5.95487	1.46003	0.355471	1.24275	0.851184	1978.2	23.7957	1960.67	41.9508	1969.28	25.2292	0.88598
060-ZR34C	18.2758	0.0351409	0.0677132	502453	24.0733	0.121109	1.01516	6.25103	1.28638	0.37432	0.6978	0.542454	1972.62	35.9612	2049.69	24.4806	2011.62	22.3966	-3.90709
074-ZR42C	31.6403	0.0183312	0.0604109	215184	26.4044	0.121079	0.508917	6.04079	1.1127	0.361819	0.917503	0.824574	1972.19	18.0838	1990.79	31.3905	1981.74	19.295	-0.943202
005-ZR1B	34.1975	0.056157	0.0377212	309811	39.939	0.120959	0.418945	6.329	0.849751	0.379457	0.639742	0.752858	1970.42	14.8978	2073.75	22.6686	2022.48	14.8475	-5.24386
066-ZR37C	24.7198	0.0372849	0.0288619	622342	23.3401	0.120799	0.872346	6.09276	1.17723	0.365777	0.698278	0.593153	1968.06	30.9451	2009.5	24.0884	1989.21	20.4331	-2.10565
068-ZR39C	93.6725	0.0315542	0.0388199	101627	52.0663	0.120781	0.785304	6.03523	1.25734	0.362376	0.909352	0.723232	1967.8	27.8728	1993.43	31.1471	1980.94	21.787	-1.30238
040-ZR20B	17.2722	0.022647	0.0335433	549421	19.3791	0.120288	0.648393	5.7453	1.1096	0.346382	0.820676	0.739613	1960.5	23.052	1917.3	27.1925	1938.21	19.1027	2.20343
025-ZR12C	88.829	0.0280524	0.0553567	23226.6	9.83515	0.119225	0.608107	5.16745	1.1468	0.314323	0.898924	0.783854	1944.64	21.6653	1761.94	27.6872	1847.27	19.4196	9.39468
049-ZR26C	19.6339	0.0232127	0.0477382	469433	22.0801	0.119184	1.00801	5.68269	1.57152	0.345782	1.1473	0.730056	1944.03	35.8292	1914.42	37.95	1928.74	26.9585	1.52287
053-ZR27B	109.443	0.0531462	0.0240869	135279	51.93	0.118324	0.598297	4.78255	1.3449	0.293125	1.14608	0.852169	1931.07	21.3511	1657.13	33.4513	1781.84	22.4639	14.1858
034-ZR24	462.691	0.0277499	0.00632074	4287.5	4.36303	0.0636648	0.72622	0.797486	1.254	0.0908427	0.952801	0.759809	730.513	30.6266	560.519	10.226	595.41	11.267	23.2706
028-ZR14B	40.2565	0.00473826	0.0140243	43831.4	30.6341	0.0625211	0.6595	0.86095	1.15873	0.0998659	0.877737	0.757499	691.983	28.0005	613.623	10.2711	630.641	10.8574	11.324
025-ZR17	15.7728	0.0183528	0.00955995	482176	20.6896	0.0601812	0.782712	0.79559	1.45506	0.0958727	1.1693	0.803611	610.095	33.6564	590.176	13.1822	594.338	13.0505	3.26498
075-ZR43C	28.2284	0.0132819	0.00572606	173053	29.3459	0.0592283	0.535123	0.813894	1.16893	0.0996563	0.970948	0.830632	575.498	23.1827	612.395	11.3397	604.636	10.6235	-6.41133
033-ZR23	63.7539	0.0306941	0.0070892	195405	34.154	0.0596561	0.538574	0.816678	1.0869	0.0992801	0.868336	0.798907	591.124	23.2705	610.188	10.1069	606.193	9.89841	-3.22504
059-ZR33C	43.239	0.0185384	0.0242981	82739.6	43.1423	0.0599741	0.955123	0.747864	1.4455	0.0904325	1.01977	0.705477	602.641	41.0733	558.095	10.8991	566.984	12.5214	7.39193
034-ZR16B	20.242	0.0133444	0.00558523	317236	20.8776	0.0599099	0.977513	0.849556	1.41335	0.102839	0.951172	0.672992	600.321	42.0461	631.028	11.4304	624.405	13.141	-5.11497
073-ZR41B	52.4922	0.0248571	0.00997463	74184.4	39.2595	0.0592754	0.560501	0.839778	1.19613	0.102744	0.989587	0.827321	577.228	24.2709	630.469	11.8818	619.023	11.0575	-9.22358
040-ZR30	9.52824	0.0107674	0.367674	388044	16.8623	0.183235	0.753771	13.0377	1.27933	0.51601	0.964996	0.754299	2682.37	24.8241	2682.24	42.2783	2682.38	23.9872	0.00493316
038-ZR28	9.50122	0.0124009	0.36624	416473	15.2248	0.179318	0.488556	11.6102	0.9887	0.46955	0.775595	0.78446	2646.57	16.1689	2481.59	31.9112	2573.49	18.4023	6.23402
035-ZR25	9.21652	0.0110868	0.347067	377506	17.8387	0.177617	0.406887	10.6492	1.21795	0.434807	1.08653	0.892099	2630.74	13.4927	2327.35	42.3819	2493	22.4856	11.5326
027-ZR19	274.09	0.0135444	0.198552	201729	40.6143	0.167332	0.93983	9.41443	1.52966	0.408021	1.14861	0.750888	2531.13	31.3711	2205.87	42.8421	2379.24	27.8887	12.8505
026-ZR18B	11.6818	0.0236387	0.405092	868227	14.1301	0.176293	0.461143	12.1251	1.14812	0.498786	0.983991	0.857044	2618.31	15.3052	2608.58	42.1506	2614.13	21.4258	0.371529
025-ZR17	14.9269	0.0232448	0.458692	827172	23.0631	0.161133	0.65519	8.20902	1.34744	0.369465	1.1176	0.829425	2467.58	22.0449	2026.88	38.8154	2254.34	24.2467	17.8597
024-ZR16	6.01351	0.0107491	0.363821	764391	35.9291	0.183778	0.409095	12.8649	1.09642	0.507667	0.947356	0.864046	2687.26	13.4933	2646.66	41.0623	2669.81	20.5554	1.51088
020-ZR15	11.9353	0.012589	0.41862	829567	56.7462	0.179877	0.607744	12.2395	1.21625	0.493461	0.986213	0.810864	2651.74	20.0897	2585.63	41.9441	2622.94	22.7062	2.49296
017-ZR12B	9.08318	0.0113708	0.319955	753478	42.1854	0.182963	0.369452	13.1447	1.20351	0.521018	1.08381	0.900542	2679.91	12.197	2703.5	47.7766	2690.09	22.5865	-0.880043
013-ZR8	12.8347	0.0376822	0.467084	1.16309e+06	16.4729	0.175425	0.375483	11.6289	1.15534	0.480741	1.02787	0.889673	2610.09	12.4782	2530.49	42.9532	2575	21.4902	3.04953
058-ZR41	7.51445	0.00308773	0.269044	138325	12.2717	0.178001	0.819782	12.0639	1.47962	0.491508	1.1747	0.793925	2634.33	27.1107	2577.2	49.813	2609.38	27.5596	2.16885
056-ZR39	8.79447	0.00589655	0.304919	178722	16.1089	0.180592	0.625075	12.6237	1.11519	0.506938	0.84595	0.758572	2658.31	20.6477	2643.54	36.6383	2651.99	20.8769	0.555647
055-ZR38	12.6433	0.00538836	0.27848	189053	17.6105	0.173017	0.811783	10.4824	1.50693	0.439377	1.21431	0.805819	2587.04	26.9695	2347.85	47.7021	2478.36	27.7467	9.24589
054-ZR37C	9.65968	0.00367039	0.324342	135685	13.5074	0.180221	0.705916	11.3094	1.39623	0.455092	1.14624	0.820949	2654.9	23.3148	2417.85	46.1374	2548.98	25.8851	8.92897
053-ZR36	11.0176	0.005538	0.256278	220553	17.5271	0.163698	0.756507	9.1537	1.18973	0.405527	0.840153	0.706172	2494.22	25.3712	2194.44	31.2148	2353.49	21.6651	12.019
050-ZR35	10.0654	0.0211775	0.474068	796624	15.6959	0.173992	1.05152	12.0239	1.58486	0.501168	1.1264	0.710727	2596.42	34.8546	2618.81	48.3927	2606.27	29.4983	-0.862564
048-ZR33	11.5069	0.00390918	0.290153	134781	18.1821	0.180785	0.639086	12.3083	1.08967	0.493745	0.801036	0.735117	2660.08	21.1053	2586.86	34.092	2628.21	20.3634	2.75274
046-ZR31	9.50819	0.00979633	0.496144	490951	27.2976	0.181487	0.571254	12.7437	1.36329	0.509231	1.18108	0.866341	2666.51	18.8611	2653.34	51.2768	2660.89	25.51	0.49362
045-ZR30	12.5673	0.0104427	0.414062	316069	16.088	0.18046	0.927144	12.7423	1.46112	0.512076	1.06676	0.730097	2657.1	30.5762	2665.49	46.4933	2660.79	27.328	-0.315575
044-ZR29	17.6005	0.0336385	0.427056	1.62765e+06	63.5576	0.174167	0.73421	12.4016	1.22457	0.516389	0.907307	0.740921	2598.09	24.3773	2683.85	39.774	2635.3	22.8831	-3.30067
037-ZR26C	14.4693	0.0206573	0.407776	544929	17.4213	0.176081	0.543602	12.4289	1.27378	0.511899	1.09074	0.856303	2616.3	18.0369	2664.73	47.5259	2637.36	23.8012	-1.85113
036-ZR25	9.9626	0.00275191	0.296162	103496	14.3808	0.184359	0.675029	12.6601	1.16993	0.498011	0.880787	0.752852	2692.48	22.2199	2605.24	37.6971	2654.7	21.9008	3.24008
035-ZR24	14.7615	0.0139909	0.413379	404663	19.0871	0.17921	0.42877	12.1631	1.06015	0.492208	0.89598	0.845145	2645.57	14.1965	2580.22	38.0474	2617.07	19.7968	2.47016
034-ZR23	9.55144	0.00272836	0.326205	90433.1	16.9157	0.181347	0.703533	12.107	1.15848	0.484165	0.842504	0.727252	2665.22	23.2137	2545.38	35.3863	2612.73	21.6156	4.49655
033-ZR22	11.5495	0.0200561	0.433854	1.00513e+06	25.0679	0.176017	0.497919	12.642	0.984783	0.520867	0.764579	0.776393	2615.7	16.5265	2702.86	33.7162	2653.35	18.4486	-3.33225
029-ZR20	12.667	0.00626159	0.385534	201334	15.1802	0.181798	0.712603	12.3089	1.1896	0.491017	0.877523	0.737664	2669.34	23.5026	2575.07	37.2044	2628.25	22.2208	3.53153
028-ZR19	5.65827	0.00460127	0.417773	191721	14.1019	0.183217	0.578163	12.8682	1.08223	0.509354	0.836456	0.7729	2682.21	19.0603	2653.87	36.3419	2670.05	20.2911	1.05656
024-ZR15	12.1201	0.00438331	0.181385	121175	19.1749	0.151029	1.5955	7.7046	2.10854	0.369961	1.32779	0.62972	2357.61	53.9926	2029.22	46.1474	2197.14	37.551	13.9291
019-ZR13B	11.8354	0.00253009	0.371641	445018	85.4041	0.186087	1.29348	12.0452	1.78594	0.469425	1.17439	0.657576	2707.88	42.3662	2481.04	48.2799	2607.93	33.215	8.37713
018-ZR13C	13.0405	0.00537076	0.127661	426854	65.7536	0.154275	0.748529	7.949	1.24732	0.373665	0.926405	0.742714	2393.86	25.3608	2046.62	32.4492	2225.25	22.376	14.5054
016-ZR11	19.1144	0.0431116	0.241863	862579	23.4055	0.172228	0.491446	11.7492	1.0281	0.494734	0.823511	0.801006	2579.42	16.3694	2591.13	35.0941	2584.63	19.15	-0.453998
015-ZR10	8.952	0.0124151	0.0862357	539967	14.4133	0.15685	1.30944	7.96639	1.67802	0.368336	0.981755	0.585067	2421.98	44.0936	2021.56	34.0274	2227.23	30.0527	16.5326
014-ZR9	13.8923	0.00679466	0.349492	172807	23.5348	0.179523	0.622604	13.0265	1.11239	0.526225	0.844088	0.758805	2648.47	20.5856	2725.53	37.4678	2681.57	20.8719	-2.90947
013-ZR8	18.4726	0.0319844	0.300961	805400	21.8609	0.174654	0.659294	12.4959	1.00406	0.518868	0.660436	0.657766	2602.74	21.8895	2694.38	29.0554	2642.42	18.7921	-3.52058
010-ZR7	14.7377	0.0327565	0.21495	753028	20.5301	0.171181	0.647021	11.1082	1.04462	0.4706	0.731642	0.700391	2569.22	21.5534	2486.19	30.1506	2532.24	19.3691	3.23172
008-ZR5	12.7269	0.0231828	0.486985	660430	19.9384	0.162731	1.1795	8.93778	1.65317	0.398313	1.09747	0.66386	2484.24	39.4997	2161.27	40.2424	2331.67	29.9715	13.0007
007-ZR4	13.6426	0.0108249	0.408639	349442	15.8638	0.179585	0.50019	12.9774	0.973642	0.524063	0.748662	0.76893	2649.04	16.5489	2716.39	33.1479	2678.01	18.2753	-2.54249
006-ZR3	13.1835	0.030191	0.133054	783760	17.8601	0.167364	0.927708	10.1001	1.40997	0.437653	0.995024	0.705707	2531.46	30.9677	2340.12	38.9943	2443.98	25.8879	7.5582
005-ZR2	9.4402	0.0091275	0.382038	311129	15.0576	0.180243	0.55482	12.1951	1.21442	0.490674	1.01475	0.835577	2655.11	18.34	2573.59	42.9923	2619.53	22.6661	3.07021
004-ZR1	5.54772	0.00464694	0.286932	186334	13.7684	0.184168	1.40595	12.5274	1.74147	0.493303	0.958501	0.550397	2690.77	46.0939	2584.95	40.7587	2644.79	32.4896	3.93249
047-ZR32	9.47101	0.036613	0.345107	1.22166e+06	15.6863	0.152407	0.732221	8.1859	1.28362	0.389517	0.98704	0.768948	2373.11	24.8638	2120.59	35.6243	2251.78	23.0978	10.6409
026-ZR17	15.7724	0.0268384	0.0800789	745848	18.7447	0.161926	0.534813	9.71332	0.995241	0.435027	0.753118	0.75672	2475.87	17.9922	2328.34	29.4017	2407.97	18.2423	5.9588
009-ZR6	12.1478	0.0404048	0.114364	1.39299e+06	17.0998	0.15993	0.560895	9.24353	1.03315	0.419156	0.784543	0.759368	2454.92	18.9066	2256.65	29.8406	2362.44	18.845	8.07643
049-ZR34	10.7127	0.0262621	0.36938	2.46035e+07	96.4851	0.163368	0.686912	10.0603	1.32353	0.446591	1.06892	0.807629	2490.82	23.0543	2380.08	42.4759	2440.33	24.3017	4.44618
020-ZR14	22.2869	0.0196072	0.30074	337389	22.5209	0.162455	0.850557	10.1954	1.33385	0.455132	0.958339	0.718476	2481.37	28.5464	2418.03	38.588	2452.66	24.5192	2.55283
039-ZR29B	11.813	0.00840017	0.320982	417726	20.9492	0.167795	0.90071	11.0849	1.62074	0.479092	1.29546	0.799303	2535.77	30.0584	2523.31	53.9867	2530.29	29.9677	0.491427
019-ZR14	7.88627	0.0117296	0.441162	554167	25.3515	0.168634	0.803715	8.86527	1.69643	0.381252	1.44728	0.853134	2544.13	26.8145	2082.13	51.4013	2324.23	30.7248	18.1597
008-ZR5B	29.6692	0.057819	0.298204	1.17973e+06	25.205	0.165997	0.506161	10.4706	1.50085	0.457445	1.36348	0.908468	2517.68	16.9604	2428.27	55.0573	2477.32	27.6328	3.55159
005-ZR2	13.4039	0.00994521	0.373444	329473	15.5872	0.166894	0.40489	9.70426	1.58589	0.421684	1.48789	0.938205	2526.74	13.5629	2268.12	56.7735	2407.11	28.9891	10.2353
004-ZR1	112.4	0.0512258	0.244963	427724	24.047	0.166498	0.842769	7.76612	1.94132	0.338269	1.70914	0.880403	2522.74	28.1703	1878.34	55.5787	2204.29	34.6294	25.5438
016-ZR11B	45.4438	0.0930931	0.0397437	323623	47.0128	0.137874	0.739512	8.17208	1.07542	0.42985	0.687281	0.639082	2200.67	25.574	2305.04	26.611	2250.26	19.3656	-4.74271
018-ZR13B	10.8116	0.0327228	0.0224774	1.03677e+06	17.0091	0.14216	0.599503	7.99921	1.08698	0.40807	0.827549	0.761326	2253.69	20.6307	2206.09	30.8839	2230.94	19.527	2.11201
017-ZR12	5.3953	0.0210243	0.0154866	902285	12.6317	0.132593	1.01605	7.11616	1.68795	0.389216	1.29596	0.767772	2132.59	35.3437	2119.19	46.7275	2126.07	29.8346	0.628368
038-ZR26B	11.5502	0.0270814	0.0170765	883570	15.9222	0.119714	0.653798	6.00316	1.07371	0.363666	0.766886	0.714238	1951.95	23.2667	1999.53	26.3408	1976.3	18.6056	-2.43736
025-ZR16	22.5531	0.00861876	0.0133732	210003	23.1874	0.118775	1.11801	5.22703	1.52349	0.319152	0.966324	0.634283	1937.87	39.7416	1785.59	30.107	1857.03	25.8054	7.85824
027-ZR18	9.74878	0.0140473	0.0477962	558429	14.0514	0.117836	0.75278	5.85078	1.20989	0.360082	0.871705	0.720481	1923.66	26.8626	1982.56	29.7204	1953.96	20.876	-3.06197
012-ZR34B	2755.06	0.0332215	0.505644	883.573	6.25868	0.138933	1.43283	4.22812	3.25767	0.220703	2.90209	0.890848	2213.95	49.2776	1285.59	67.4715	1679.5	52.8091	41.9322
028-ZR42C	1732.54	0.0211822	0.469564	854.18	3.5214	0.134593	0.498293	4.25263	1.67803	0.22914	1.5589	0.929011	2158.75	17.3363	1329.99	37.4142	1684.24	27.4035	38.3908
019-ZR38	1485.06	0.0306111	0.552622	1496.78	5.12738	0.129952	0.767278	4.57239	1.82624	0.255169	1.61528	0.884486	2097.31	26.835	1465.08	42.2678	1744.25	30.2054	30.1449
018-ZR13	1603.65	0.0298556	0.315378	1183.67	7.22063	0.124843	0.921452	5.07253	1.44653	0.294665	1.0517	0.727052	2026.56	32.4571	1664.8	30.8242	1831.52	24.391	17.8512
013-ZR8	152.733	0.0306301	0.188051	13525.5	4.83636	0.123795	0.570765	5.77191	1.07979	0.33813	0.838374	0.776426	2011.63	20.1814	1877.66	27.2842	1942.21	18.6044	6.65938
015-ZR10	72.1643	0.0200325	0.266287	22822.1	12.326	0.12298	0.836176	5.75097	1.24286	0.339135	0.841556	0.677113	1999.91	29.5589	1882.5	27.4484	1939.06	21.3879	5.87044
010-ZR7	228.854	0.0311046	0.174981	25688.9	44.2097	0.122907	0.977247	5.43012	2.75255	0.320406	2.54642	0.925111	1998.85	34.5209	1791.71	79.4204	1889.62	46.6645	10.3627
039-ZR29B	247.753	0.01846	0.13832	5735.72	9.70011	0.122278	0.844029	5.18098	1.25686	0.307276	0.854405	0.679796	1989.73	29.8703	1727.29	25.8665	1849.5	21.2825	13.1898
006-ZR32C	757.819	0.0493753	0.42432	4560.58	4.29346	0.121245	1.58551	5.08648	2.15804	0.304243	1.41633	0.656306	1974.63	55.9616	1712.31	42.5264	1833.85	36.298	13.2842
009-ZR6	52.3006	0.0367445	0.0204428	121702	50.2249	0.120521	0.576264	5.81771	1.03891	0.350072	0.781002	0.75175	1963.94	20.4883	1934.94	26.0832	1949.05	17.924	1.47671
036-ZR45C	140.728	0.0178501	0.44266	8166.78	16.1027	0.119021	0.56602	5.98596	1.26766	0.364733	1.07205	0.845692	1941.58	20.1782	2004.57	36.8867	1973.81	21.9393	-3.24416
027-ZR41B	342.774	0.0444693	0.412833	10732.6	12.3906	0.118809	0.480953	5.93097	1.37526	0.362027	1.23399	0.897278	1938.39	17.1609	1991.78	42.2187	1965.78	23.7593	-2.75392
023-ZR39B	549.981	0.0428122	0.697102	4998.29	5.88928	0.118609	1.37212	5.46194	1.75769	0.33396	1.03416	0.588361	1935.38	48.7144	1857.55	33.3368	1894.63	29.9488	4.02149
016-ZR36B	289.409	0.0189119	0.282035	4869.82	7.92982	0.118101	0.974557	5.65351	2.51176	0.347162	2.28514	0.909778	1927.68	34.7138	1921.03	75.7004	1924.3	42.8856	0.345226
014-ZR9	41.2153	0.0064754	0.342423	262509	47.1107	0.132843	0.738611	6.99979	1.15454	0.382131	0.8063	0.698374	2135.89	25.7257	2086.23	28.7094	2111.4	20.4122	2.32491
033-ZR23	601.227	0.0265732	0.856924	6108.55	19.4347	0.128132	1.22591	7.18331	2.0726	0.406567	1.62958	0.786249	2072.51	42.8783	2199.21	60.5864	2134.43	36.6143	-6.11331
025-ZR40B	1514.67	0.019229	0.342148	780.741	4.2175	0.12558	0.589279	3.91701	2.49064	0.226204	2.39139	0.960151	2036.99	20.7731	1314.57	56.7517	1617.2	39.8979	35.4649
016-ZR11	1061.45	0.0158988	0.201348	1586.5	10.5316	0.144897	0.628482	1.8004	3.87666	0.0901107	3.80739	0.982131	2286.55	21.5486	556.192	40.5134	1045.6	49.9931	75.6755
018-ZR37B	1892.93	0.0155911	0.28994	536.285	5.62098	0.127227	1.90427	3.35747	3.04827	0.191382	2.35125	0.771341	2060	66.4322	1128.86	48.6047	1494.53	47.1454	45.2013
019-ZR14	702.33	0.0128175	0.332009	4985.3	24.6425	0.126613	1.9553	5.52369	2.39411	0.316386	1.33089	0.555902	2051.47	68.258	1772.06	41.1748	1904.29	40.7544	13.6201
024-ZR16	327.891	0.0276715	0.508958	6022.22	5.11752	0.126736	0.430401	5.60583	1.59668	0.32078	1.49226	0.934604	2053.18	15.1587	1793.54	46.6428	1917	27.3316	12.6457
027-ZR19	1469.66	0.017446	0.431801	1004.84	17.1289	0.127519	1.30341	5.82885	1.63754	0.331494	0.91943	0.561472	2064.04	45.6117	1845.62	29.4786	1950.71	28.1883	10.5825
049-ZR22B	362.911	0.101864	0.295861	93943.5	81.065	0.193294	2.24146	10.361	2.66528	0.388732	1.39364	0.52289	2770.39	72.6043	2116.95	50.198	2467.57	48.771	23.5868
048-ZR22C	724.52	0.0672447	0.461548	10076.7	16.0477	0.207563	0.521281	15.251	1.13091	0.532859	0.932699	0.824734	2886.62	16.8741	2753.49	41.7347	2831.04	21.4393	4.61189
046-ZR21C	98.9289	0.0964317	0.223288	243099	60.8638	0.204105	1.53249	14.0064	1.65984	0.497669	0.518883	0.71261	2859.3	49.4429	2603.77	22.211	2750.14	31.2201	8.93698
047-ZR21B	21.5031	0.067145	0.274546	1.44602e+06	19.4792	0.206915	0.391172	14.9273	0.814687	0.523185	0.61107	0.750067	2881.54	12.6774	2712.67	27.0325	2810.62	15.4468	5.86022
040-ZR18C	174.955	0.0877302	0.132276	210659	45.4675	0.205702	1.68724	14.0233	3.81478	0.494399	3.40125	0.891597	2871.98	54.3271	2589.68	144.266	2751.28	71.0549	9.82948
037-ZR16C	1167.41	0.0787444	0.516326	35152.4	83.3972	0.196064	1.95046	9.97629	4.31593	0.36901	3.83219	0.887917	2793.71	63.1485	2024.74	132.493	2432.59	78.1386	27.5249
030-ZR13C	162.082	0.0622357	0.0890729	26387.8	5.25578	0.206853	0.888926	12.409	2.5374	0.435052	2.34753	0.925173	2881.05	28.7289	2328.45	91.4308	2635.86	47.1345	19.1804
029-ZR12C	20.5743	0.0369139	0.383348	915919	19.2427	0.20966	0.552309	13.768	1.569	0.476235	1.42106	0.905713	2902.92	17.8497	2510.85	58.9702	2733.88	29.4899	13.506
028-ZR11B	1400.34	0.0802501	0.158408	3640.84	3.4455	0.177292	1.38457	7.27994	2.60957	0.297786	2.18071	0.835661	2627.7	45.6693	1680.32	64.3523	2146.35	46.0674	36.0535
026-ZR10B	2310.99	0.0795862	0.314168	2635.95	7.29555	0.189373	0.429799	7.80331	3.62974	0.298832	3.58511	0.987704	2736.72	14.1094	1685.51	105.911	2208.59	64.3093	38.4112
025-ZR10C	25.0577	0.0562498	0.309104	1.12256e+06	22.7524	0.210049	0.412014	14.9504	0.992405	0.516176	0.823298	0.829599	2905.92	13.3227	2682.94	36.0866	2812.09	18.8026	7.67337
024-ZR9B	97.5534	0.0248484	0.312848	15877	9.75695	0.197173	1.07501	11.6853	3.02545	0.429793	2.80364	0.926686	2802.94	34.9486	2304.78	108.201	2579.53	55.8221	17.7727
020-ZR9C	888.897	0.0950754	0.267169	7781.79	5.11956	0.190293	1.09187	9.66177	2.74551	0.368213	2.49165	0.907538	2744.7	35.6823	2020.99	86.1647	2403.07	49.9071	26.3676
018-ZR8C	166.898	0.0569574	0.210662	27280.7	7.96333	0.185112	0.700363	9.91251	1.20912	0.388343	0.913335	0.755369	2699.21	23.0359	2115.14	32.896	2426.67	22.1828	21.6386
016-ZR7C	289.395	0.0861815	0.547732	24598.2	10.1805	0.192756	0.802526	10.9076	3.12017	0.410381	2.99234	0.959032	2765.82	26.219	2216.66	111.77	2515.28	57.2281	19.8551
015-ZR6B	311.121	0.044762	0.199184	11475.5	24.3677	0.1968	0.849905	11.0531	1.43354	0.407312	1.09334	0.762688	2799.84	27.6737	2202.62	40.7338	2527.62	26.5225	21.3304
014-ZR6C	401.15	0.0498126	0.352867	11392.3	10.6467	0.206887	0.581814	14.6116	1.4548	0.512191	1.28088	0.880448	2881.31	18.8358	2665.98	55.8137	2790.29	27.4646	7.47362
010-ZR5C	1220.14	0.0642274	0.654647	5581.23	11.5253	0.212771	1.15962	10.5233	2.70315	0.35868	2.41351	0.89285	2926.77	37.2707	1975.92	81.8856	2481.98	49.5221	32.4882
009-ZR4C	279.961	0.0333355	0.522045	8043.79	5.26647	0.198152	0.780779	9.85362	3.2127	0.360631	3.09427	0.963138	2811.04	25.4072	1985.17	105.306	2421.18	58.3839	29.3796
007-ZR2C	405.045	0.064332	0.437948	19438.9	17.5229	0.209423	0.410345	16.0531	1.27289	0.555904	1.14654	0.900744	2901.08	13.2745	2849.68	52.707	2879.96	24.1889	1.77187
008-ZR3C	20.5357	0.0306912	0.403699	760206	19.3256	0.136879	0.419668	6.89873	0.820693	0.36551	0.600103	0.731215	2188.08	14.5606	2008.24	20.6933	2098.49	14.5044	8.21913
004-ZR1C	236.871	0.0970906	0.0370363	596854	27.2593	0.120612	2.50171	4.2411	5.36798	0.255008	4.73491	0.882066	1965.29	87.9165	1464.25	123.449	1682.01	86.3497	25.4944
038-ZR17C	1322.04	0.0382258	0.120071	2468.75	5.42299	0.140889	3.25759	3.81616	3.6378	0.196433	1.57619	0.433282	2238.16	110.565	1156.13	33.3214	1596.16	57.7084	48.3446
006-ZR1BB	577.814	0.0972236	0.0483241	240307	84.6787	0.0579448	0.684058	0.754707	0.895069	0.0944561	0.442628	0.494519	527.676	29.8451	581.838	4.9242	570.952	7.80289	-10.2643
039-ZR17B	66.1084	0.0203798	0.11858	111250	56.1532	0.0599009	0.686176	0.765896	1.13695	0.0927262	0.827356	0.7277	599.998	29.5744	571.64	9.04856	577.406	9.98933	4.72627
005-ZR1B	98.2956	0.0575107	0.182726	39839.2	5.40285	0.0597064	0.376279	0.75283	0.832407	0.0914411	0.643446	0.772994	592.953	16.2711	564.055	6.94839	569.865	7.24732	4.87359
036-ZR15C	4925.82	0.117529	0.0687271	334390	20.3161	0.0578118	1.96532	0.713208	3.21106	0.0894676	2.5122	0.782359	522.637	85.0774	552.387	26.5709	546.649	26.9667	-5.69247
006-ZR3	14.0887	0.0153415	0.570137	419605	17.6552	0.222802	0.689382	18.8086	1.1226	0.612214	0.804798	0.716903	3001.05	22.0749	3078.86	39.3417	3032.05	21.532	-2.5927
036-ZR26	14.6004	0.00917839	0.476147	220317	19.9804	0.21823	0.59591	16.9656	1.21277	0.563794	0.98915	0.81561	2967.68	19.1463	2882.29	45.8963	2932.89	23.1255	2.87726
040-ZR30	23.3155	0.00911858	0.841722	173700	48.9341	0.222742	0.73294	17.6646	1.63069	0.575132	1.40878	0.863916	3000.62	23.4648	2928.86	66.1496	2971.65	31.1019	2.39146
039-ZR29	28.078	0.0117958	0.412363	146252	31.1386	0.200454	0.742736	10.4824	1.73204	0.379237	1.5202	0.877694	2829.89	24.1336	2072.72	53.7793	2478.36	31.8592	26.7563
041-ZR31	11.174	0.00490355	0.393127	139083	17.1348	0.151413	0.899897	5.51285	1.65865	0.264045	1.34313	0.809776	2361.95	30.5629	1510.51	36.1222	1902.6	28.3131	36.0482
038-ZR28	12.3982	0.00601905	0.159165	193114	16.0179	0.177623	0.657557	11.2308	1.41566	0.458538	1.19767	0.846016	2630.8	21.7735	2433.1	48.4536	2542.47	26.228	7.51482
037-ZR27	10.9209	0.00937875	0.435169	281967	16.5251	0.165403	0.591587	7.50321	1.25414	0.32898	1.04192	0.830785	2511.66	19.8248	1833.44	33.2104	2173.37	22.35	27.003
035-ZR25	10.0105	0.00679015	0.342964	244616	17.4006	0.173861	0.631988	10.3464	1.29402	0.431573	1.06667	0.824308	2595.16	21.0016	2312.8	41.3926	2466.27	23.8223	10.8802
034-ZR24	43.0715	0.00861447	0.398994	28642.4	28.2	0.169625	0.845634	8.78118	1.60719	0.37543	1.31555	0.81854	2553.95	28.1792	2054.9	46.2134	2315.54	29.0921	19.5402
030-ZR22	11.3422	0.00867127	0.479626	313935	14.5573	0.157553	1.17473	6.1609	1.64032	0.283585	1.08323	0.660373	2429.57	39.5579	1609.39	30.8182	1998.92	28.459	33.758
029-ZR21	10.2642	0.0189893	0.53729	755972	16.1914	0.161691	0.850277	6.82284	1.46793	0.306017	1.13779	0.775096	2473.42	28.5597	1721.08	34.3264	2088.69	25.8346	30.4171
028-ZR20	30.3347	0.0107359	0.538702	117929	31.0196	0.172039	0.689649	9.23374	1.27539	0.38924	1.00683	0.789431	2577.58	22.9491	2119.3	36.319	2361.47	23.2359	17.7793
027-ZR19	10.591	0.00678594	0.116409	195554	17.9653	0.181077	0.679957	11.87	1.31127	0.475393	1.05821	0.807008	2662.76	22.4441	2507.17	43.8858	2594.2	24.4125	5.84335
026-ZR18	12.3915	0.00598374	0.233233	299866	38.5498	0.178717	1.16364	11.1994	2.36064	0.454461	2.02022	0.855791	2641	38.3822	2415.05	81.1286	2539.87	43.5395	8.55542
025-ZR17	30.0855	0.0117115	0.258626	1.71342e+06	93.2393	0.150246	0.725761	5.37718	1.40206	0.259549	1.14094	0.813761	2348.72	24.7078	1487.53	30.2765	1881.23	23.867	36.6663
024-ZR16	11.8308	0.00936164	0.243209	320129	16.8617	0.179041	0.848763	11.0869	2.13356	0.449082	1.92208	0.900879	2644	28.0386	2391.17	76.5707	2530.46	39.3591	9.56262
019-ZR14	9.023	0.00799103	0.169998	301371	13.9917	0.174901	0.985534	10.8941	1.51992	0.451718	1.09617	0.721203	2605.1	32.6524	2402.88	43.9009	2514.13	28.076	7.76234
018-ZR13	11.7547	0.0104839	0.422433	354686	16.8875	0.1533	0.715712	5.73371	1.60704	0.271244	1.39034	0.865155	2383.07	24.2806	1547.11	38.1906	1936.46	27.6003	35.0789
017-ZR12	7.27924	0.0084231	0.190047	333691	15.8536	0.166837	0.583843	8.2714	1.39689	0.359545	1.21373	0.868878	2526.16	19.5382	1980.02	41.3173	2261.19	25.1514	21.6195
015-ZR10	30.06	0.00706285	0.303025	92127.4	31.5962	0.172256	0.615561	8.25932	1.64326	0.347724	1.47786	0.899351	2579.69	20.4883	1923.72	49.067	2259.87	29.5506	25.4281
014-ZR9	8.3467	0.00691015	0.233454	310069	29.8804	0.177855	0.587518	11.1581	1.30459	0.454978	1.1043	0.846475	2632.97	19.4581	2417.35	44.4449	2536.42	24.1697	8.18935
013-ZR8	19.3465	0.00692601	0.301726	211690	43.7675	0.167798	0.970609	8.82756	1.59865	0.381522	1.21504	0.760039	2535.8	32.3779	2083.39	43.1889	2320.34	28.9541	17.841
010-ZR7	7.80212	0.0152144	0.417239	526604	14.7075	0.174212	0.720441	9.95968	1.29239	0.414604	1.00694	0.779135	2598.52	23.921	2235.94	37.9938	2431.05	23.7117	13.9536
009-ZR6	14.6867	0.00963052	0.381819	218719	21.9937	0.155697	0.737131	6.8419	1.40258	0.318685	1.13427	0.808704	2409.46	24.9364	1783.3	35.2932	2091.16	24.7001	25.9874
008-ZR5	9.91291	0.0122985	0.195104	447680	12.9949	0.168838	0.580947	8.53646	1.33836	0.366669	1.14735	0.857282	2546.15	19.4034	2013.71	39.6268	2289.81	24.1844	20.9117
007-ZR4	18.0272	0.0139401	0.587481	348591	22.2917	0.161002	0.584533	7.19224	1.53678	0.323965	1.37213	0.892856	2466.21	19.6783	1809.06	43.2151	2135.54	27.2158	26.6461
005-ZR2	11.051	0.00923031	0.40683	351330	16.2784	0.160453	0.802796	7.01882	1.34044	0.317235	1.00747	0.751599	2460.44	27.0075	1776.21	31.2445	2113.82	23.6878	27.8093
004-ZR1	11.6703	0.014597	0.5867	405253	19.6133	0.164005	0.700795	8.01275	1.22357	0.354316	0.932044	0.761744	2497.37	23.503	1955.17	31.3998	2232.46	21.9715	21.7108
016-ZR11	9.02348	0.00221093	0.459672	91016.2	16.5226	0.0595985	0.938128	0.784498	1.54407	0.0954603	1.1691	0.757151	589.028	40.439	587.749	13.1282	588.046	13.7383	0.216982
016-ZR11	9.00914	0.00244799	0.017188	73005.9	16.3003	0.0599771	0.897074	0.831291	1.49917	0.100516	1.14258	0.76214	602.749	38.5914	617.43	13.4476	614.328	13.7732	-2.43568
015-ZR10	15.4499	0.0109209	0.387337	201178	23.6845	0.1043	0.562763	3.98628	1.16564	0.277173	0.951174	0.816007	1702	20.657	1577.11	26.5866	1631.41	18.8366	7.33761
014-ZR9	16.5683	0.00342373	0.0500932	94726.2	18.8901	0.0606006	0.592215	0.833116	1.05723	0.0996999	0.793555	0.750596	625.086	25.4343	612.65	9.27234	615.34	9.7343	1.98952
013-ZR8	15.5736	0.00426702	0.0160986	124898	17.5144	0.0612686	0.719934	0.864324	1.22764	0.102307	0.922768	0.751661	648.678	30.7723	627.913	11.0372	632.481	11.5253	3.20108
010-ZR7	22.7928	0.00391479	0.0376278	103104	33.0297	0.0606617	0.870148	0.82384	1.37183	0.0984906	0.993707	0.724369	627.259	37.2874	605.557	11.4818	610.189	12.5451	3.45985
009-ZR6	18.3762	0.00585305	0.142351	133371	23.4916	0.0605295	0.666165	0.847592	1.11875	0.101551	0.818857	0.731941	622.558	28.608	623.493	9.72911	623.326	10.3959	-0.150308
008-ZR5	9.06201	0.0023795	0.0182128	106593	19.4791	0.0592505	0.773779	0.806872	1.2951	0.0987596	0.970188	0.749121	576.312	33.4629	607.135	11.2381	600.698	11.7109	-5.34842
007-ZR4	7.54921	0.00296124	0.0129281	101356	14.062	0.0595685	0.687443	0.809413	1.12883	0.0985416	0.815102	0.722076	587.936	29.6887	605.856	9.42333	602.124	10.2289	-3.04803
006-ZR3	9.46625	0.00265474	0.21712	101213	20.3848	0.182457	0.623646	12.0042	1.14188	0.477132	0.881848	0.772279	2675.33	20.5676	2514.76	36.6728	2604.74	21.2936	6.00188
005-ZR2	10.0005	0.00314725	0.00905444	96964.7	18.3364	0.0594731	0.652738	0.803364	1.15685	0.0979621	0.880309	0.760953	584.459	28.2129	602.455	10.1224	598.725	10.4388	-3.07912
033-ZR23	13.2537	0.000564487	0.0837472	17413.1	17.2439	0.0609524	2.37856	0.828016	3.63626	0.0985176	2.72536	0.749494	637.556	100.732	605.716	31.4737	612.511	33.1758	4.99408
017-ZR13	9.99296	0.000516542	0.215288	17740.8	15.327	0.0622564	2.09183	0.83779	3.24727	0.0975928	2.45595	0.756313	682.927	88.1006	600.286	28.1236	617.925	29.8416	12.101
014-ZR9	15.3058	0.000459306	0.0461822	13967.1	20.1017	0.0581188	2.11215	0.789761	3.34804	0.0985473	2.57116	0.76796	534.244	91.1648	605.89	29.7032	591.036	29.7826	-13.4107
006-ZR3	12.0667	0.000437633	0.0150009	15561.1	14.5721	0.0587857	2.68213	0.804094	3.85245	0.0991977	2.74049	0.711363	559.168	114.844	609.705	31.8468	599.136	34.5734	-9.03799
005-ZR2	12.5433	0.000423468	0.00486046	17373.4	25.0046	0.058324	2.66068	0.804353	4.02895	0.100015	3.00266	0.74527	541.953	114.271	614.498	35.1503	599.281	36.1498	-13.3859
049-ZR36	15.5618	0.00488714	0.461176	118344	20.1899	0.223616	0.789998	18.1418	1.35415	0.588362	1.03553	0.764712	3006.91	25.2699	2982.78	49.3602	2997.29	25.8972	0.80257
048-ZR35	18.7113	0.00516209	0.170557	91233.6	23.6539	0.175206	0.680919	9.4958	1.35188	0.39305	1.10753	0.819255	2608.01	22.5933	2136.96	40.2262	2387.14	24.6871	18.0616
047-ZR34	17.4104	0.00657122	0.185376	126434	21.2983	0.177662	0.632293	11.6735	1.29534	0.476511	1.06809	0.824563	2631.16	20.9392	2512.05	44.3653	2578.58	24.0862	4.52693
046-ZR33	94.4205	0.00738174	0.163414	27521.3	44.0561	0.157065	0.638331	3.49519	2.0882	0.161382	1.95341	0.935453	2424.31	21.5739	964.455	34.949	1526.13	32.7079	60.2174
045-ZR32	13.6574	0.00781918	0.229613	252276	19.4269	0.175678	0.602301	10.4073	1.28262	0.429622	1.07007	0.834286	2612.49	19.9851	2304.01	41.3932	2471.7	23.6257	11.8078
044-ZR31	13.432	0.00662238	0.267974	220465	16.9461	0.173842	0.661965	9.83346	1.19299	0.410222	0.920723	0.771779	2594.98	21.9944	2215.94	34.4848	2419.29	21.8723	14.6067
040-ZR30	42.8376	0.00947231	0.290424	25745.5	24.3483	0.174337	1.43337	8.45759	1.91314	0.351822	1.21171	0.633365	2599.72	47.3925	1943.29	40.5946	2281.38	34.4495	25.2498
039-ZR29	13.6863	0.000843347	0.616224	26697.7	19.8182	0.0606967	2.23078	0.806266	3.09539	0.096334	2.1137	0.682856	628.502	94.708	592.889	23.9236	600.357	27.8669	5.66629
038-ZR28	12.6369	0.00678812	0.200062	216673	16.6303	0.177417	0.579986	10.9659	1.32945	0.448245	1.13744	0.85557	2628.87	19.217	2387.45	45.3093	2520.24	24.5923	9.18355
037-ZR27	13.4469	0.00478329	0.22961	156080	15.877	0.179929	0.591996	12.0948	1.18317	0.487489	0.955062	0.807205	2652.22	19.5701	2559.8	40.2914	2611.79	22.0722	3.48434
036-ZR26	26.8383	0.00790804	0.300801	138840	23.8472	0.177959	0.693237	9.07546	2.38104	0.369841	2.24755	0.943936	2633.94	22.9433	2028.65	77.9987	2345.64	43.0937	22.9804
035-ZR25	17.0014	0.00728951	0.239856	183123	17.1036	0.178164	0.525107	10.8849	0.994357	0.443069	0.758759	0.763065	2635.85	17.3926	2364.37	30.0007	2513.35	18.4103	10.2998
034-ZR24	15.5765	0.003795	0.226051	147758	28.4241	0.178343	0.592127	11.2853	1.1133	0.458908	0.866914	0.778685	2637.52	19.6017	2434.73	35.11	2546.99	20.6628	7.68844
033-ZR23	8.80551	0.00825159	0.228451	303263	16.3619	0.176151	0.652615	11.2823	1.1486	0.46449	0.869536	0.757037	2616.97	21.6391	2459.35	35.5081	2546.74	21.3141	6.02269
030-ZR22	10.5281	0.00555627	0.1763	217145	14.591	0.176192	0.741597	10.2478	1.15585	0.421804	0.805438	0.696836	2617.35	24.576	2268.66	30.7704	2457.4	21.2739	13.322
029-ZR21	8.9071	0.00622832	0.213494	205779	15.3193	0.179037	0.67687	11.5996	1.18677	0.469858	0.901646	0.759751	2643.97	22.3824	2482.94	37.1065	2572.64	22.0673	6.09068
028-ZR20	12.5616	0.00658132	0.247489	170920	21.3485	0.168403	0.691063	8.53147	1.12822	0.3674	0.81118	0.718993	2541.84	23.0763	2017.15	28.0696	2289.28	20.4048	20.6419
027-ZR19	11.759	0.00718974	0.22587	237843	17.6569	0.177526	0.940511	11.1023	1.45071	0.453541	1.04053	0.717256	2629.89	31.0949	2410.97	41.7915	2531.75	26.8479	8.32424
026-ZR18	10.3512	0.00284513	0.203622	98344.7	15.5769	0.174002	0.835829	9.57057	1.58004	0.398887	1.28866	0.815583	2596.51	27.7392	2163.91	47.2886	2394.35	28.8457	16.6609
025-ZR17	17.3811	0.00633944	0.149698	141345	21.1451	0.165197	0.519982	7.67948	1.08143	0.337129	0.872823	0.8071	2509.56	17.4361	1872.84	28.3413	2194.2	19.3387	25.3717
024-ZR16	18.6484	0.00787589	0.32558	158057	19.5767	0.169285	1.24847	7.13758	2.09176	0.305772	1.63692	0.782555	2550.59	41.5199	1719.87	49.3259	2128.74	36.921	32.5696
020-ZR15	14.9486	0.00420638	0.130888	90128.8	21.3605	0.169614	0.73549	9.71816	1.39051	0.415517	1.12039	0.805741	2553.84	24.5247	2240.1	42.3328	2408.43	25.4433	12.285
019-ZR14	10.6525	0.00817777	0.171308	253890	15.5428	0.17742	0.686936	11.1155	1.21192	0.454351	0.927127	0.76501	2628.9	22.7466	2414.57	37.2891	2532.85	22.4552	8.15288
018-ZR13	16.2084	0.00594429	0.244144	159208	17.7885	0.169472	0.691499	8.83386	1.68109	0.378023	1.48681	0.884431	2552.44	23.0668	2067.04	52.4784	2321	30.4381	19.0168
017-ZR12	17.5875	0.0107122	0.204665	199382	21.6433	0.181477	0.548728	12.2334	1.06067	0.488866	0.828634	0.781233	2666.42	18.1199	2565.77	35.0312	2622.47	19.8151	3.77456
016-ZR11	16.4131	0.00838886	0.222902	270726	18.0188	0.179381	0.577368	11.241	1.14121	0.45446	0.911979	0.799136	2647.16	19.0973	2415.05	36.6867	2543.32	21.1712	8.76828
015-ZR10	8.85239	0.00668634	0.225267	226244	14.7143	0.173252	2.01942	8.80953	2.41566	0.368758	1.27283	0.526906	2589.31	66.6128	2023.55	44.1356	2318.48	43.5845	21.8497
014-ZR9	12.7773	0.0068654	0.26059	497473	56.8045	0.167147	1.00644	7.62143	2.3453	0.330677	2.08572	0.889318	2529.28	33.5877	1841.66	66.6517	2187.39	41.6727	27.1863
013-ZR8	11.2103	0.00911316	0.240979	278638	13.9961	0.167663	0.774638	7.97252	1.5391	0.344846	1.27729	0.829895	2534.44	25.8733	1909.94	42.1581	2227.92	27.5839	24.6406
010-ZR7	18.236	0.00746837	0.202008	146549	19.9635	0.176442	1.06742	10.7504	1.52931	0.441867	1.03058	0.673886	2619.7	35.2994	2358.99	40.6547	2501.79	28.2167	9.9519
009-ZR6	15.8647	0.0078386	0.227698	176781	21.2877	0.17967	0.819041	11.6931	1.22935	0.471977	0.838558	0.682115	2649.82	27.0465	2492.22	34.6193	2580.15	22.8691	5.94761
008-ZR5	58.5734	0.00716208	0.229871	37657.8	38.5524	0.143848	0.814697	3.88644	2.42828	0.195937	2.25733	0.929599	2274.04	27.94	1153.45	47.5936	1610.87	38.8471	49.2773
007-ZR4	20.7747	0.00908648	0.236264	177168	22.0027	0.171957	0.571675	9.0963	1.44274	0.383629	1.27177	0.881495	2576.78	19.0378	2093.21	45.3821	2347.74	26.2267	18.7663
006-ZR3	26.3346	0.00828571	0.121484	122527	29.6079	0.145067	0.804416	4.50405	1.39464	0.225164	1.07733	0.772479	2288.58	27.5464	1309.1	25.5019	1731.72	23.045	42.7984
005-ZR2	16.9247	0.0110435	0.209296	274098	22.9776	0.178203	0.37924	12.0089	1.01102	0.488713	0.860835	0.851456	2636.22	12.5713	2565.11	36.3829	2605.1	18.8652	2.69756
004-ZR1	47.2438	0.00695695	0.271551	22082.2	28.2442	0.155116	0.4847	5.93042	1.21036	0.277266	1.04534	0.863663	2403.1	16.4318	1577.58	29.2232	1965.7	20.9247	34.3525
048-ZR33C	18.7655	0.00335971	0.0334018	77960	19.475	0.110803	0.945698	3.44567	1.58866	0.225521	1.22155	0.768922	1812.63	34.1602	1310.98	28.9493	1514.88	24.8523	27.6752
045-ZR31B	69.3176	0.0188351	0.0778754	69397.5	46.5984	0.121732	0.606122	5.93225	1.11068	0.353411	0.853773	0.768696	1981.77	21.5012	1950.87	28.7116	1965.97	19.2104	1.55945
040-ZR30C	10.4991	0.00272192	0.147095	100904	14.6329	0.178303	1.20317	11.6865	1.70599	0.475326	1.15129	0.674855	2637.15	39.6915	2506.88	47.7347	2579.62	31.6656	4.93999
039-ZR29C	9.38954	0.00543061	0.318243	187983	14.1137	0.180227	0.821785	12.0889	1.34499	0.486443	0.998187	0.742152	2654.96	27.1234	2555.27	42.0471	2611.32	25.0714	3.75493
038-ZR28C	13.0853	0.000692392	0.00113537	21140.3	17.2324	0.0584202	1.96214	0.775014	2.66271	0.0962083	1.76146	0.661528	545.557	84.614	592.15	19.9161	582.635	23.4736	-8.54041
037-ZR27C	9.83147	0.000868323	0.00161451	43313.6	25.4686	0.0579012	2.09542	0.789033	2.79488	0.0988266	1.81199	0.648323	526.026	90.5782	607.529	20.9939	590.623	24.8793	-15.4941
035-ZR25C	6.46788	0.00289987	0.0496033	118219	12.2848	0.1215	0.996565	4.01909	2.62042	0.239892	2.39503	0.913987	1978.37	35.2829	1386.14	59.6057	1638.06	42.1713	29.9355
034-ZR24C	15.2509	0.00493893	0.149012	109520	19.0731	0.162498	0.813567	9.7797	1.48144	0.436459	1.1813	0.797401	2481.82	27.3095	2334.77	46.1934	2414.24	27.1119	5.92497
030-ZR22C	9.91639	0.00112173	0.0526815	44864.7	14.7265	0.0987111	1.31248	1.97243	2.16178	0.144911	1.67731	0.775895	1599.91	48.5852	872.373	27.342	1106.14	28.9244	45.4738
029-ZR21C	10.2346	0.0036532	0.133293	109790	15.0704	0.143173	1.16907	6.32956	1.90791	0.32061	1.46153	0.766041	2265.94	40.0445	1792.71	45.6657	2022.56	33.1863	20.8846
028-ZR20C	22.0835	0.00185597	0.161577	32803	20.4843	0.141489	1.3443	4.36941	2.0445	0.223958	1.49517	0.731315	2245.51	46.1	1302.75	35.2246	1706.57	33.5085	41.9841
027-ZR19C	8.16614	0.00296055	0.323389	128845	12.9897	0.177575	1.22862	10.9468	1.70049	0.447064	1.11574	0.656127	2630.35	40.5513	2382.19	44.3654	2518.62	31.3984	9.43463
025-ZR17C	18.5113	0.0011357	0.0316614	25680.8	20.8509	0.115805	1.8595	2.52253	2.71421	0.15797	1.94214	0.715546	1892.44	66.161	945.487	34.114	1278.55	39.0929	50.0388
024-ZR16C	11.713	0.00284091	0.175095	86330.2	15.6613	0.167879	0.925221	9.86948	1.58868	0.426348	1.23716	0.778737	2536.61	30.8695	2289.23	47.5897	2422.66	29.0849	9.75202
020-ZR15C	13.5301	0.000521967	0.00280082	17867.6	15.5493	0.0630176	2.64658	0.812882	3.70311	0.0935474	2.56345	0.692244	708.826	110.592	576.483	28.2418	604.07	33.4428	18.6708
019-ZR14C	20.552	0.00171766	0.291648	54729.8	14.3146	0.182342	1.23564	11.6546	1.73598	0.46353	1.1617	0.669187	2674.29	40.6123	2455.12	47.35	2577.06	32.2111	8.19522
017-ZR12C	12.3104	0.000725431	0.00149077	22338.4	15.9868	0.0611789	1.94651	0.811324	2.79684	0.0961743	1.97386	0.705746	645.528	82.5634	591.949	22.3084	603.196	25.2825	8.3
016-ZR11C	11.6906	0.000650255	0.0107265	20221.1	16.2898	0.0933156	2.33684	1.56014	3.51319	0.121248	2.59699	0.739213	1494.3	87.1613	737.744	36.1563	954.522	43.0183	50.6294
015-ZR10C	10.7569	0.000556356	0.00200571	16956	16.9928	0.0617806	2.67135	0.799251	3.64456	0.0938204	2.45142	0.672623	666.522	112.379	578.092	27.0807	596.406	32.614	13.2675
014-ZR9C	10.0998	0.00250103	0.310411	135152	33.1781	0.174683	0.803879	9.60622	1.61784	0.398812	1.35421	0.837049	2603.02	26.667	2163.57	49.6827	2397.77	29.5409	16.8825
013-ZR8C	14.5052	0.00309652	0.0225556	113642	23.1319	0.120984	0.808596	5.02123	1.41633	0.300988	1.10221	0.778217	1970.78	28.6855	1696.21	32.835	1822.91	23.845	13.9322
010-ZR7C	12.4305	0.00208586	0.29199	65296.1	16.3043	0.18438	1.00136	13.038	1.75186	0.512817	1.38889	0.792808	2692.67	32.8994	2668.64	60.5581	2682.41	32.776	0.892329
009-ZR6C	8.92955	0.00574432	0.0623844	192438	15.403	0.170917	1.26067	11.078	1.675	0.470048	1.03877	0.620161	2566.64	41.8574	2483.77	42.7522	2529.71	30.9618	3.22861
008-ZR5C	10.9452	0.000735468	0.0126909	25918.5	18.0226	0.119004	2.42278	2.70034	3.66741	0.164559	2.72814	0.743887	1941.33	85.4206	982.064	49.6066	1328.55	53.635	49.4128
006-ZR3C	4.50069	0.00190202	0.0921611	88590	11.0463	0.148674	1.34111	5.7131	2.2378	0.278678	1.75267	0.783213	2330.73	45.5785	1584.7	49.1544	1933.35	38.3113	32.0085
005-ZR2C	17.66	0.00201341	0.267034	77930.8	12.5689	0.184371	1.87697	13.192	3.31764	0.518899	2.71043	0.816974	2692.59	61.3611	2694.51	118.833	2693.48	61.6799	-0.0714265
048-ZR35C	10.6109	0.00194378	0.0421552	56992.2	15.8856	0.116124	0.944929	3.72189	1.59644	0.232439	1.23224	0.771872	1897.39	33.7855	1347.27	29.9284	1576.09	25.3946	28.9936
047-ZR34C	12.8172	0.00271531	0.012312	99474	20.8086	0.125099	0.557299	6.22645	1.17446	0.360956	0.965137	0.821768	2030.19	19.6648	1986.7	32.9604	2008.17	20.4469	2.14203
045-ZR32C	13.4904	0.00136238	0.0290952	34551.3	17.8199	0.118602	1.04987	4.60602	1.56236	0.281644	1.0961	0.701571	1935.27	37.346	1599.63	31.0177	1750.36	25.9023	17.343
040-ZR30C	13.8289	0.000953872	0.0222626	27783.2	16.3068	0.125161	1.22282	5.74061	2.56724	0.332626	2.22669	0.867347	2031.07	42.9729	1851.1	71.458	1937.5	43.9218	8.86105
039-ZR29C	16.0942	0.00544788	0.146006	180638	27.8681	0.123866	0.850346	6.15031	1.34379	0.36009	0.972314	0.72356	2012.64	30.0132	1982.6	33.1467	1997.42	23.3381	1.49261
038-ZR28C	15.3255	0.00411017	0.160942	120463	21.4659	0.125268	0.554095	5.9692	1.13496	0.345575	0.918593	0.809364	2032.59	19.5468	1913.44	30.3805	1971.37	19.6458	5.862
033-ZR23C	23.7253	0.00451949	0.0292659	89671.7	23.2048	0.127015	0.556403	6.16786	1.41499	0.352166	1.24712	0.881366	2057.06	19.5731	1944.93	41.809	1999.91	24.5769	5.45087
029-ZR21C	95.3726	0.051925	0.0684887	62318.2	19.7662	0.117764	0.506299	5.30834	1.57235	0.326899	1.44175	0.916941	1922.56	18.0963	1823.33	45.7134	1870.21	26.6928	5.16149
028-ZR20C	19.3925	0.00323983	0.0342383	120130	12.8041	0.12657	0.810782	5.57543	1.33629	0.319457	0.995493	0.744969	2050.87	28.4984	1787.08	31.0371	1912.31	22.8805	12.8626
019-ZR14C	15.1924	0.0024331	0.0778606	72239.4	28.7035	0.11959	1.14214	5.55581	2.30859	0.336915	1.97175	0.854094	1950.1	40.5353	1871.81	63.9056	1909.28	39.3471	4.01467
018-ZR13C	9.76171	0.00604289	0.135309	150117	19.8877	0.124539	0.652417	6.46349	1.4648	0.37638	1.25806	0.858857	2022.26	23.029	2059.35	44.2783	2040.94	25.5991	-1.83425
014-ZR9C	10.9126	0.00181885	0.0150747	231734	57.2464	0.124345	0.783591	6.24447	1.32425	0.364194	1.00117	0.756026	2019.49	27.6462	2002.02	34.4138	2010.7	23.0491	0.865262
010-ZR7C	22.1412	0.00186076	0.0510352	48612.5	20.0044	0.122351	1.09142	5.68776	1.7725	0.337132	1.34658	0.759705	1990.79	38.5635	1872.86	43.6987	1929.51	30.3846	5.9241
009-ZR6C	49.7872	0.0285657	0.0326507	76287.5	31.269	0.120556	0.441406	5.22702	0.919804	0.314437	0.716874	0.779376	1964.46	15.7054	1762.5	22.0908	1857.03	15.6192	10.2806
008-ZR5C	102.831	0.132658	0.0249927	101461	12.8991	0.113957	0.438217	4.74502	0.760396	0.301969	0.498874	0.656071	1863.46	15.7803	1701.06	14.909	1775.23	12.7141	8.71453
007-ZR4C	13.9765	0.00391671	0.176021	85486.6	19.8009	0.121248	0.879749	5.48463	2.11734	0.328049	1.88994	0.892601	1974.67	31.1823	1828.92	60.0494	1898.19	36.0456	7.38091
006-ZR3C	106.025	0.0439318	0.10384	27987.3	4.61727	0.118918	0.554174	5.3044	0.856622	0.323484	0.537959	0.628	1940.04	19.7609	1806.72	16.9413	1869.57	14.5842	6.87186
004-ZR1C	71.4729	0.0244891	0.0602523	92293.7	58.3962	0.120272	1.06083	5.53661	1.40671	0.333844	0.846275	0.601599	1960.27	37.623	1856.99	27.2797	1906.3	24.0537	5.26856
011-ZR6C	13.4596	0.00163386	0.0517125	53188.2	16.0202	0.120333	0.964514	5.79196	1.46119	0.349067	1.03319	0.707091	1961.16	34.2233	1930.14	34.421	1945.21	25.148	1.5817
006-ZR3C	5.6172	0.00313052	0.00432191	138851	9.53837	0.124899	0.571288	6.23706	0.940083	0.362149	0.648146	0.689456	2027.36	20.1633	1992.35	22.1978	2009.66	16.3867	1.72693
005-ZR2C	15.7766	0.00222482	0.0117717	61171.2	19.1374	0.124386	0.846727	5.89852	1.36809	0.343904	1.00867	0.737287	2020.07	29.8605	1905.43	33.2359	1961.02	23.6174	5.67544
048-ZR35	44.238	0.0263507	0.22387	692032	60.6047	0.212606	1.51262	15.6194	2.25824	0.532787	1.63534	0.724165	2925.52	48.525	2753.18	73.0795	2853.8	42.6491	5.8906
047-ZR34	37.0041	0.00941554	0.539507	289747	18.7188	0.212045	0.507568	17.4005	1.17962	0.595114	0.99829	0.846282	2921.24	16.3817	3010.12	47.9298	2957.18	22.528	-3.04273
046-ZR33	18.8219	0.0211986	0.578457	501395	21.91	0.21295	0.443245	17.1499	1.00474	0.584051	0.82204	0.81816	2928.13	14.3023	2965.26	39.0181	2943.26	19.1889	-1.26796
045-ZR32	15.5966	0.0108328	0.582507	336071	17.69	0.213388	0.464932	16.7148	1.1136	0.568063	0.941616	0.845564	2931.45	14.9959	2899.86	43.9051	2918.62	21.2266	1.07768
044-ZR31	133.64	0.0439284	0.125206	157120	47.2617	0.209649	0.533293	16.0729	1.12615	0.555989	0.920065	0.817	2902.84	17.2371	2850.03	42.3168	2881.14	21.4166	1.8191
043-ZR30	88.7296	0.010937	0.257571	77210.5	36.8087	0.190352	0.790187	10.841	1.85818	0.413025	1.64047	0.882838	2745.21	25.8665	2228.74	61.6743	2509.59	34.2579	18.8135
042-ZR29	149.097	0.0232426	0.414785	56331	31.0041	0.209836	0.675457	16.27	1.3738	0.562307	1.13745	0.827958	2904.28	21.8118	2876.16	52.6744	2892.8	26.1146	0.968364
039-ZR28	88.2485	0.0418316	0.302557	79718.4	46.652	0.210225	1.07877	16.2304	2.09952	0.559899	1.76265	0.83955	2907.28	34.747	2866.21	81.3125	2890.46	39.7699	1.41275
038-ZR27	12.0647	0.0124174	0.237714	456441	15.0938	0.209437	0.739495	14.7641	1.8511	0.511235	1.65603	0.894618	2901.19	23.8775	2661.9	72.0263	2800.16	34.9052	8.248
037-ZR26	55.7292	0.0364105	0.173864	122112	53.1809	0.218309	1.28024	16.4453	2.13675	0.546306	1.67015	0.781631	2968.26	40.973	2809.79	75.852	2903.05	40.4986	5.33883
036-ZR25	82.0857	0.0252794	0.305994	152044	41.5399	0.210254	1.08686	14.8879	2.0965	0.513517	1.75407	0.836665	2907.5	35.0052	2671.63	76.5021	2808.1	39.5085	8.11267
035-ZR24	67.5688	0.0440696	0.172141	196193	55.0677	0.20127	0.571543	13.3741	1.43903	0.481896	1.26762	0.880884	2836.52	18.5781	2535.52	53.0371	2706.43	27.0099	10.6116
034-ZR23	254.587	0.0549001	0.321794	18639.5	14.931	0.205149	0.907319	14.1424	1.46987	0.499943	1.09544	0.745264	2867.61	29.3551	2613.55	46.9883	2759.31	27.6887	8.85947
031-ZR22	13.727	0.00775984	0.393559	316641	15.7222	0.205193	0.808433	13.6174	1.44046	0.48128	1.13317	0.786672	2867.96	26.1696	2532.84	47.3813	2723.47	27.07	11.685
028-ZR20	13.5014	0.0125396	0.556676	409625	15.8359	0.211537	0.462718	17.377	1.02093	0.595738	0.831198	0.81416	2917.36	14.943	3012.64	39.946	2955.88	19.5104	-3.26614
026-ZR18	173.213	0.0389695	0.182103	16560.5	6.90741	0.194859	0.878269	10.548	1.65602	0.39257	1.35417	0.817722	2783.61	28.6347	2134.74	49.124	2484.15	30.4878	23.3104
025-ZR17	165.281	0.0220661	0.227914	9197.82	9.11188	0.187583	0.955021	8.8241	3.34815	0.341148	3.18759	0.952046	2721.08	31.3025	1892.19	104.117	2319.99	60.1717	30.4619
023-ZR15	91.9871	0.0617085	0.150926	390068	65.1904	0.212644	0.491823	16.5732	1.158	0.565221	0.980702	0.846894	2925.81	15.8687	2888.17	45.5785	2910.47	22.0578	1.2865
022-ZR14	57.8843	0.0285654	0.336928	44218.1	14.3725	0.212456	0.573747	15.3755	2.399	0.52484	2.29973	0.958617	2924.37	18.5056	2719.68	101.652	2838.79	45.2355	6.99959
019-ZR13	178.171	0.00885368	0.514502	i	51.9936	0.212316	1.06486	15.8352	1.46843	0.540888	0.940785	0.640673	2923.3	34.2537	2787.17	42.5069	2866.91	27.8572	4.657
018-ZR12	541.253	0.0368897	0.306528	69757.9	73.549	0.210233	0.91112	16.3002	2.57102	0.562288	2.37544	0.923929	2907.35	29.3747	2876.07	109.759	2894.57	48.6071	1.07556
016-ZR10	8.02776	0.0166598	0.359761	658708	14.8047	0.2112	0.40356	16.6798	0.983478	0.572747	0.816747	0.830468	2914.78	13.0399	2919.09	38.2908	2916.61	18.7556	-0.147996
015-ZR9	227.146	0.0476257	0.343168	61044.8	75.0916	0.204624	1.24405	14.7808	1.94662	0.52385	1.45065	0.745215	2863.44	40.1876	2715.49	64.1352	2801.23	36.6929	5.16697
014-ZR8	24.1807	0.0222065	0.2834	678856	37.2504	0.209286	0.321665	16.5487	0.930382	0.573443	0.790474	0.849623	2900.02	10.412	2921.94	37.0894	2909.05	17.7395	-0.755856
013-ZR7	159.451	0.0237685	0.243157	53197.4	69.3058	0.203232	1.27854	10.886	2.78073	0.388454	2.44142	0.877976	2852.33	41.3345	2115.66	87.7646	2513.44	51.0716	25.8271
006-ZR2B	1316.41	0.0745706	0.140896	4472.87	4.8896	0.13504	1.09387	5.25077	2.40473	0.281987	2.10924	0.87712	2164.52	37.8992	1601.36	59.6778	1860.9	40.6131	26.0179
025-ZR9B	625.362	0.153841	0.0223069	20096.8	9.56672	0.129213	1.01891	2.98746	3.69964	0.167673	3.53721	0.956096	2087.29	35.6227	999.276	65.3206	1404.43	55.5233	52.1257
054-ZR21C	1039.37	0.0540558	0.151602	3063.64	9.91291	0.144157	1.94783	6.2564	4.52512	0.314743	4.0676	0.898893	2277.74	66.3337	1764	124.938	2012.37	77.7241	22.5546
048-ZR19C	675.886	0.0415817	0.219974	8409.97	20.3984	0.140828	0.955915	6.65628	1.70576	0.342775	1.36328	0.799224	2237.41	32.8845	1900.01	44.7904	2066.84	29.8944	15.0803
042-ZR15C	58.26	0.0332444	0.170872	132696	58.4611	0.142762	0.346217	7.15603	1.12532	0.363518	1.00458	0.892708	2260.98	11.9229	1998.83	34.4841	2131.04	19.9524	11.5944
035-ZR12C	1182.68	0.0540182	0.214099	3980.28	14.1735	0.142307	1.53726	6.41293	3.6001	0.32681	3.23423	0.898373	2255.47	52.6014	1822.9	102.301	2034.04	62.2822	19.1786
031-ZR11C	452.096	0.0648307	0.565684	9455.9	4.77	0.141511	0.359316	7.49758	0.744011	0.384235	0.535866	0.720239	2245.78	12.3932	2096.04	19.1632	2172.7	13.2875	6.66777
024-ZR9C	282.881	0.0592759	0.122655	13640.6	2.65811	0.132894	0.275858	4.52393	3.6151	0.246874	3.58546	0.991802	2136.56	9.63382	1422.33	91.2029	1735.38	59.2511	33.4288
017-ZR6C	488.987	0.0431701	0.194496	6287.16	4.11846	0.139636	0.195924	5.76358	3.55153	0.299338	3.52671	0.993012	2222.69	6.7811	1688.03	104.328	1940.96	60.5481	24.0549
009-ZR3C	4135.64	0.12408	0.408492	1921.74	2.17598	0.135953	1.38874	3.94866	3.6895	0.210633	3.39802	0.920997	2176.28	47.9699	1232.19	75.9989	1623.72	58.9216	43.3809
034-ZR11B	1144.78	0.0850146	0.553308	5444.24	9.65292	0.138876	1.7407	7.43285	2.56064	0.388145	1.84107	0.718988	2213.24	59.7627	2114.22	66.2006	2164.93	45.3246	4.47411
043-ZR16C	480.035	0.0164741	0.0452728	131652	13.0409	0.117903	1.07421	2.75245	1.98561	0.169301	1.62832	0.82006	1924.69	38.2541	1008.26	30.3605	1342.75	29.3639	47.6145
023-ZR8C	287.381	0.0304302	0.323044	261557	41.5236	0.135446	0.375597	6.56028	1.08284	0.351255	0.945606	0.873267	2169.76	13.0612	1940.59	31.6527	2054.03	18.9922	10.5621
019-ZR7C	1327.32	0.0630812	0.127329	3306.74	6.87637	0.131741	0.347904	5.98026	2.3913	0.329205	2.33666	0.977151	2121.3	12.1654	1834.53	74.3986	1972.98	41.1843	13.5187
055-ZR22C	738.694	0.162834	0.0764445	18248.4	7.841	0.128809	0.457187	6.11779	0.815955	0.344441	0.565217	0.692705	2081.78	16.0474	1908	18.6561	1992.79	14.1924	8.34793
018-ZR6B	363.053	0.143664	0.0560834	25399.5	3.51464	0.127071	0.631161	4.4942	2.12606	0.256491	1.99611	0.93888	2057.84	22.1911	1471.86	52.4278	1729.9	35.0133	28.4754
004-ZR1C	142.589	0.0321164	0.267105	93805.1	52.6158	0.133902	0.664465	6.78876	1.10681	0.367679	0.80388	0.726303	2149.76	23.1178	2018.47	27.8327	2084.26	19.4971	6.10735
010-ZR4C	389.401	0.108963	1.59834	20253	7.20196	0.118913	0.217537	4.0113	2.05404	0.244638	2.0086	0.977877	1939.95	7.77286	1410.76	50.8003	1636.49	33.1175	27.2782
049-ZR20C	819.964	0.117184	0.757556	28192.5	16.4545	0.120867	0.380811	3.96	1.77546	0.237603	1.69409	0.954171	1969.07	13.547	1374.22	41.865	1626.04	28.5841	30.2094
047-ZR18C	269.732	0.0958113	0.800553	25474.6	7.00938	0.121713	0.310318	4.72523	1.19457	0.281547	1.09243	0.914498	1981.49	11.028	1599.15	30.9056	1771.72	19.9236	19.2959
056-ZR23C	642.101	0.0471719	0.597325	38464.8	18.8113	0.123372	1.17197	6.6702	3.99624	0.392091	3.80252	0.951524	2005.56	41.3192	2132.52	137.348	2068.68	69.3752	-6.33033
053-ZR20B	483.343	0.0461842	0.140392	14403.1	17.9646	0.122067	1.15736	5.77902	1.55498	0.343339	0.970146	0.623897	1986.65	40.8971	1902.71	31.929	1943.27	26.7429	4.22511
022-ZR7B	710.022	0.113784	0.049901	31706.4	19.1264	0.118175	0.532394	5.33423	0.913434	0.32735	0.643138	0.704088	1928.81	19.0119	1825.52	20.4331	1874.36	15.5614	5.35504
016-ZR5B	1372.9	0.0571365	0.0693145	4833.9	15.6091	0.119321	0.933101	5.26634	1.40373	0.320079	0.981064	0.698898	1946.09	33.1735	1790.11	30.6328	1863.42	23.8171	8.01461
011-ZR4B	240.095	0.0766045	0.814353	21931.6	10.3278	0.121309	0.209027	5.50919	1.08283	0.329352	0.995756	0.919589	1975.57	7.438	1835.24	31.7677	1902.03	18.5267	7.10332
040-ZR30	14.0139	0.0112287	0.29619	381622	17.6045	0.140336	0.477387	7.26838	0.898962	0.375608	0.665539	0.740341	2231.36	16.4798	2055.74	23.4082	2144.93	15.9848	7.87049
039-ZR29	20.4925	0.0485725	0.230692	1.08233e+06	20.6909	0.137764	0.420206	7.11554	0.829419	0.374573	0.611612	0.737398	2199.29	14.5614	2050.88	21.47	2125.99	14.7146	6.748
038-ZR28	94.5833	0.0111473	0.24935	91875.6	50.0902	0.1369	1.21513	6.78173	4.6074	0.359255	4.42881	0.961237	2188.35	41.9606	1978.64	150.04	2083.34	79.9473	9.58307
036-ZR26	102.974	0.045428	0.249972	36403.7	11.1631	0.139774	0.451824	7.60322	1.65455	0.39449	1.54793	0.935561	2224.41	15.6114	2143.62	56.3341	2185.24	29.4795	3.63218
035-ZR25	110.068	0.0332819	0.237703	233211	41.0556	0.1419	0.321952	7.81827	0.77705	0.399572	0.602379	0.775213	2250.52	11.1013	2167.07	22.1536	2210.31	13.9426	3.70818
034-ZR24	120.321	0.0706528	0.320161	254306	51.9092	0.139102	0.345816	8.25973	1.02399	0.430624	0.889765	0.868916	2216.06	11.967	2308.53	34.4838	2259.91	18.465	-4.17262
033-ZR23	88.0097	0.0318833	0.360327	26957.8	13.6371	0.144493	0.680867	8.95983	2.07777	0.449697	1.92776	0.927802	2281.74	23.3495	2393.91	76.8685	2333.92	37.6078	-4.91561
030-ZR22	29.8413	0.0594476	0.287467	899720	33.0857	0.138562	0.432487	8.09095	0.828584	0.423468	0.601842	0.72635	2209.32	14.9695	2276.2	23.0629	2241.23	14.9207	-3.02743
029-ZR21	18.6412	0.0214717	0.239904	538490	19.9085	0.141516	0.393121	8.53902	1.03071	0.437591	0.877791	0.851641	2245.84	13.5564	2339.85	34.4027	2290.09	18.651	-4.18586
028-ZR20	20.734	0.0102527	0.293591	391993	28.0416	0.14068	0.476743	8.0105	0.935019	0.412945	0.713921	0.763537	2235.6	16.4501	2228.37	26.8728	2232.21	16.8109	0.323306
027-ZR19	11.1639	0.0273668	0.257462	959448	15.9087	0.139931	0.322067	7.51013	0.918969	0.389225	0.776842	0.845341	2226.35	11.1343	2119.23	28.0309	2174.2	16.4028	4.81146
026-ZR18	65.4385	0.0577987	0.21855	134394	39.6133	0.13717	0.311519	7.78736	0.828092	0.411716	0.671862	0.811338	2191.78	10.8109	2222.76	25.2379	2206.75	14.8485	-1.41377
024-ZR16	205.409	0.0632857	0.297616	30255.8	16.1823	0.139208	0.412437	8.30558	1.1322	0.432684	0.987157	0.871893	2217.38	14.2647	2317.81	38.3803	2264.93	20.4185	-4.5289
020-ZR15	14.6939	0.0153307	0.30729	453954	18.2806	0.139182	0.55418	7.91288	0.911522	0.412303	0.621663	0.682005	2217.06	19.1517	2225.44	23.3775	2221.15	16.3679	-0.378105
017-ZR12	174.267	0.0551471	0.253685	341344	56.7716	0.143176	0.902606	9.588	2.43889	0.485649	2.23521	0.916489	2265.98	30.9654	2551.82	93.8624	2396.02	44.3622	-12.6146
016-ZR11	13.9063	0.0303245	0.330397	1.20837e+06	36.5837	0.139697	0.296757	8.26077	1.16924	0.428843	1.06854	0.913871	2223.46	10.264	2300.5	41.2816	2260.03	21.0709	-3.46503
013-ZR8	51.8471	0.0466805	0.179745	180886	43.4623	0.138643	0.705469	8.88902	1.82523	0.464967	1.64209	0.899666	2210.33	24.376	2461.45	67.021	2326.67	33.0475	-11.3614
009-ZR6	495.964	0.0492769	0.137148	8213.51	9.0766	0.137978	0.98771	6.74354	2.09416	0.354441	1.80905	0.863852	2201.98	34.1024	1955.77	60.8914	2078.35	36.7019	11.1815
008-ZR5	73.9208	0.0147491	0.252235	210724	29.577	0.144599	0.994212	9.08217	2.85684	0.455503	2.65251	0.928475	2283.01	34.028	2419.67	106.583	2346.32	51.6003	-5.98605
007-ZR4	22.6725	0.0518843	0.291417	1.01463e+06	21.9911	0.139458	0.328358	8.32498	1.19943	0.432918	1.09249	0.910837	2220.49	11.3585	2318.86	42.4849	2267.04	21.63	-4.43023
005-ZR2	19.5861	0.0365987	0.207836	768275	22.3703	0.137533	0.345492	6.99802	1.05527	0.369006	0.925704	0.877224	2196.37	11.9814	2024.72	32.1297	2111.18	18.6645	7.81534
004-ZR1	37.1681	0.0412782	0.218688	830003	28.3652	0.140002	0.312799	7.54129	1.05449	0.390641	0.936386	0.887997	2227.23	10.8134	2125.8	33.8685	2177.91	18.8197	4.55403
048-ZR35	19.7646	0.0144361	0.450922	347850	23.9395	0.218041	0.603899	18.5185	1.18091	0.615936	0.944751	0.800022	2966.28	19.4045	3093.73	46.3443	3017.07	22.6263	-4.29665
016-ZR11	20.6006	0.0216535	0.939194	439991	21.8282	0.215265	0.562429	18.2328	1.16815	0.61425	0.954436	0.817051	2945.61	18.1084	3087	46.7393	3002.1	22.3653	-4.80005
036-ZR26	28.0304	0.0341944	0.0837744	522000	29.843	0.179248	0.607818	11.2685	1.20628	0.455912	0.973841	0.807312	2645.92	20.1033	2421.48	39.2573	2545.6	22.3762	8.48243
049-ZR36	166.62	0.00399353	0.307097	1687.11	5.24673	0.110173	0.807506	2.18568	1.26112	0.143872	0.895022	0.709704	1802.26	29.2299	866.523	14.5057	1176.49	17.4956	51.9202
047-ZR34	48.1204	0.00339277	0.51334	11990.5	39.5616	0.125258	0.814096	4.48591	1.55621	0.259724	1.27347	0.818318	2032.44	28.6747	1488.43	33.8068	1728.37	25.6791	26.7666
046-ZR33	803.464	0.0115282	0.428535	913.439	4.11081	0.129514	0.719557	5.62158	1.20211	0.314781	0.888834	0.739392	2091.38	25.1899	1764.19	27.407	1919.41	20.6203	15.6447
044-ZR31	237.886	0.00373295	0.241858	1030.47	3.17859	0.106654	0.872187	1.8911	1.33344	0.128589	0.93811	0.703528	1743	31.7906	779.812	13.7733	1077.97	17.6358	55.2603
040-ZR30	329.068	0.00484201	0.223309	938.023	2.09591	0.0926137	1.04461	1.34091	1.60766	0.105	1.16451	0.724349	1480	39.3493	643.645	14.2586	863.622	18.6156	56.5105
037-ZR27	157.511	0.00346806	0.368242	1414.34	4.19812	0.102939	0.895614	1.99541	1.47496	0.140579	1.11179	0.753779	1677.77	32.9085	847.935	17.655	1113.96	19.8559	49.4607
035-ZR25	350.124	0.00498928	0.149933	909.491	2.50162	0.0928255	1.29387	1.48469	1.64427	0.115994	0.944581	0.574469	1484.33	48.6352	707.463	12.6516	924.149	19.8551	52.3379
034-ZR24	231.564	0.00299843	0.0917185	850.961	2.77425	0.103298	1.10003	1.60809	2.00139	0.112898	1.6304	0.814634	1684.2	40.3362	689.558	21.3067	973.366	24.9066	59.0572
029-ZR21	275.473	0.00323113	0.214047	735.973	2.32688	0.0827884	1.2692	1.15914	1.75518	0.101539	1.15433	0.657673	1264.23	49.1832	623.42	13.7113	781.55	19.0457	50.6879
028-ZR20	414.53	0.00355562	0.170799	536.439	4.57084	0.0806217	0.943721	1.10841	1.88296	0.0997044	1.5867	0.842665	1212.24	36.9191	612.676	18.534	757.408	20.0034	49.4591
027-ZR19	159.183	0.00415556	0.192745	1738.77	4.40091	0.109631	0.774083	2.42947	1.2176	0.160711	0.863737	0.709379	1793.29	28.0566	960.726	15.4096	1251.37	17.4414	46.4265
026-ZR18	401.108	0.00360598	0.222488	568.833	1.92766	0.122131	0.693474	2.67634	1.40938	0.158921	1.16968	0.829926	1987.59	24.5704	950.777	20.6631	1321.95	20.7298	52.1644
024-ZR16	392.629	0.00442825	0.181789	732.834	3.03448	0.127001	0.965901	3.31001	1.47873	0.189011	1.05659	0.714527	2056.87	33.8963	1116.02	21.6368	1483.41	22.9322	45.7421
020-ZR15	244.208	0.00589661	0.0468231	1653.53	4.76166	0.101724	1.70768	2.05668	2.25738	0.146625	1.42909	0.633074	1655.82	62.6114	882.016	23.5395	1134.52	30.6129	46.7323
019-ZR14	451.307	0.00517304	0.146064	830.516	4.36891	0.0952853	1.67362	1.54615	2.32741	0.117677	1.57434	0.676434	1533.72	62.3528	717.18	21.3532	948.959	28.5004	53.2392
018-ZR13	338.676	0.00345127	0.224266	654.049	2.89102	0.0948673	1.49019	1.42075	1.84965	0.108609	1.03114	0.557478	1525.44	55.6424	664.665	13.0177	897.675	21.9266	56.428
015-ZR10	664.151	0.00607245	0.122917	583.334	2.03483	0.0945013	0.922794	1.29253	1.47808	0.0991901	1.09356	0.739851	1518.15	34.6106	609.661	12.7166	842.418	16.853	59.8419
010-ZR7	409.264	0.00573997	0.12924	872.442	2.2542	0.0800345	1.35295	1.13541	2.00341	0.102883	1.43034	0.713953	1197.84	52.9007	631.281	17.1914	770.33	21.5178	47.2983
009-ZR6	274.445	0.00314275	0.190354	723.407	2.23124	0.0909505	1.16055	1.3068	1.68054	0.104201	1.1576	0.688829	1445.57	43.8879	638.979	14.0764	848.719	19.2419	55.7973
007-ZR4C	297.659	0.00399054	0.224264	858.125	5.48098	0.0880998	1.42888	1.38319	2.29122	0.11386	1.75234	0.764806	1384.66	54.3944	695.128	23.0738	881.798	26.8274	49.798
005-ZR2	507.353	0.0044451	0.168153	552.602	3.09446	0.101227	1.46612	1.76995	2.10443	0.126803	1.4635	0.695439	1646.74	53.896	769.6	21.2161	1034.5	27.1257	53.2653
004-ZR1	382.642	0.00633362	0.271943	1265.51	6.02715	0.10897	0.858418	2.19745	1.62496	0.146245	1.32903	0.817884	1782.26	31.1396	879.878	21.8432	1180.23	22.5529	50.6313
038-ZR28	857.918	0.015496	0.192314	1108.04	2.28348	0.1036	1.23643	2.07646	1.68758	0.145355	1.08714	0.6442	1689.59	45.2693	874.873	17.7756	1141.07	23.0004	48.2198
027-ZR19	1433.51	0.0182766	0.0869209	870.952	3.00729	0.0842698	0.870761	1.164	1.28368	0.100172	0.867358	0.675682	1298.79	33.6635	615.417	10.178	783.833	13.9739	52.6161
019-ZR14	345.629	0.0130239	0.125658	2574.16	6.54025	0.114265	1.57379	2.65618	2.29053	0.168581	1.62247	0.708339	1868.33	56.2529	1004.29	30.1417	1316.36	33.5148	46.2465
010-ZR7	1380.21	0.0139097	0.267933	623.154	1.02015	0.110409	1.04378	2.02069	1.88311	0.132727	1.52293	0.808734	1806.15	37.7104	803.406	22.9867	1122.49	25.4218	55.5183
009-ZR6	695.67	0.0108425	0.277899	1019.55	2.22012	0.125672	0.950127	3.17534	2.13635	0.183239	1.87722	0.878705	2038.29	33.4165	1084.64	37.4264	1451.18	32.7285	46.7865
008-ZR5	463.978	0.0109859	0.222035	1823.8	6.78041	0.119408	0.740778	2.84408	1.47153	0.172732	1.21629	0.826546	1947.39	26.3624	1027.15	23.0765	1367.25	21.99	47.255
017-ZR12	902.05	0.0259468	0.129456	1772.87	7.61482	0.0648327	0.779507	0.921912	1.31972	0.103125	0.998372	0.7565	768.911	32.6591	632.694	12.0275	663.371	12.8153	17.7156
006-ZR3	273.851	0.039198	0.0310826	11445.1	12.2738	0.0597099	0.412749	0.867571	1.24381	0.105372	1.11328	0.895062	593.08	17.8433	645.813	13.6754	634.248	11.7001	-8.8915
040-ZR30	40.3079	0.00220768	0.451552	21282.6	34.6999	0.142641	0.888919	6.61978	2.18811	0.336562	1.96478	0.897934	2259.52	30.5193	1870.11	63.6305	2061.99	38.2415	17.2342
039-ZR29	11.0791	0.00316453	0.477491	111175	16.4091	0.139478	0.880381	7.32128	1.65368	0.38067	1.34992	0.816314	2220.73	30.3541	2079.41	47.897	2151.41	29.3337	6.36357
037-ZR27	79.6403	0.010699	0.344773	38881	41.4862	0.139898	0.509365	6.90066	1.25859	0.357723	1.08964	0.865759	2225.94	17.5907	1971.37	36.961	2098.74	22.2022	11.4365
036-ZR26	19.3421	0.00259564	0.43764	53534.4	21.3143	0.141225	0.738704	7.87078	1.42585	0.404177	1.16192	0.8149	2242.29	25.4314	2188.24	43.0477	2216.34	25.5303	2.41014
035-ZR25	24.5882	0.00238872	0.448403	46891	25.2424	0.140724	0.777968	7.91228	1.46423	0.407754	1.18383	0.808497	2236.14	26.7947	2204.65	44.1331	2221.08	26.2286	1.40848
034-ZR24	26.8804	0.00207837	0.503838	43181	26.5815	0.143897	1.03727	5.83333	2.08796	0.293989	1.7738	0.849537	2274.63	35.5242	1661.43	51.8537	1951.38	35.8777	26.9583
033-ZR23	10.1815	0.00191055	0.372995	65054.4	15.1486	0.141312	0.870201	7.5981	1.55162	0.389936	1.23003	0.792741	2243.34	29.9319	2122.53	44.4134	2184.64	27.6558	5.38533
030-ZR22	16.7339	0.00217248	0.459815	70544	17.0815	0.140752	0.981872	7.87557	1.70182	0.405784	1.33971	0.787221	2236.48	33.7757	2195.62	49.7617	2216.89	30.4368	1.82699
029-ZR21	15.7297	0.00174453	0.381679	38777.3	20.0331	0.14381	0.920964	7.37066	1.6941	0.371691	1.37278	0.810327	2273.6	31.5661	2037.35	47.8705	2157.42	30.0696	10.3908
028-ZR20	19.6825	0.00216921	0.469944	46557.1	22.0498	0.140399	0.927558	7.72418	1.7422	0.398982	1.42745	0.819336	2232.14	31.9325	2164.35	52.3803	2199.42	31.0855	3.03681
027-ZR19	16.3437	0.00220714	0.441094	68793.7	18.6211	0.138689	0.903639	7.91549	1.58438	0.413906	1.24756	0.787411	2210.9	31.1849	2232.76	47	2221.45	28.3671	-0.988421
026-ZR18	10.8419	0.00250805	0.453558	101551	19.2058	0.138436	0.772809	7.1778	1.32599	0.376017	1.01179	0.763046	2207.74	26.6997	2057.65	35.5978	2133.75	23.4985	6.79837
025-ZR17	12.3748	0.00192627	0.413734	71233.8	15.8007	0.140313	0.863006	7.76432	1.41052	0.401301	1.05237	0.746089	2231.08	29.7249	2175.03	38.7974	2204.08	25.2188	2.51225
024-ZR16	10.8041	0.00221171	0.443122	84890.4	17.191	0.139886	0.964749	7.56187	1.64598	0.392032	1.2811	0.778321	2225.8	33.2283	2132.24	46.4325	2180.35	29.3095	4.20308
019-ZR14	12.3989	0.00222243	0.433088	78299.8	15.026	0.142672	0.809756	7.88866	1.40605	0.400988	1.0881	0.773875	2259.89	27.8133	2173.59	40.0904	2218.38	25.1844	3.81866
018-ZR13	18.755	0.00176385	0.401086	74715.2	42.2573	0.142339	0.762685	7.86495	1.38169	0.400717	1.09091	0.789548	2255.86	26.2151	2172.34	40.1743	2215.67	24.7424	3.70217
016-ZR11	20.7631	0.00197554	0.451515	25176.3	27.8438	0.140352	1.01772	8.6297	2.13756	0.445907	1.84285	0.862129	2231.55	35.0202	2377.03	73.0653	2299.69	38.5331	-6.5192
015-ZR10	17.4452	0.00243899	0.499592	51394.1	20.8161	0.140823	0.908139	8.2792	1.56863	0.426366	1.22417	0.780406	2237.35	31.25	2289.31	47.0919	2262.05	28.2251	-2.32261
014-ZR9	13.7159	0.00220474	0.39233	78391.8	15.3464	0.139852	0.963028	7.37841	1.66109	0.382613	1.30173	0.783662	2225.38	33.1708	2088.48	46.3606	2158.36	29.4915	6.1516
013-ZR8	16.4005	0.00216965	0.439041	62389.6	19.8572	0.140729	0.994271	7.99391	1.69658	0.411949	1.32382	0.78029	2236.19	34.2008	2223.82	49.7009	2230.34	30.3941	0.553046
010-ZR7	18.6559	0.00212435	0.463666	56564.7	17.1305	0.141403	0.988293	7.86926	1.57322	0.403591	1.16663	0.741551	2244.46	33.9661	2185.55	43.1771	2216.17	28.1503	2.62453
009-ZR6	24.5011	0.00227311	0.41602	45605.7	24.3808	0.143383	0.948118	6.96257	1.58876	0.352158	1.21982	0.767776	2268.46	32.5094	1944.9	40.8944	2106.67	28.0179	14.2637
005-ZR2	22.1734	0.00417988	0.499946	104354	21.4996	0.142564	0.523936	8.18099	0.981459	0.416163	0.742603	0.756632	2258.58	18.0289	2243.04	28.1049	2251.24	17.683	0.688165
004-ZR1	24.1996	0.00354108	0.433674	67031.5	24.7173	0.141542	0.652448	8.14829	1.15336	0.417491	0.875927	0.75946	2246.16	22.4639	2249.08	33.2187	2247.62	20.7553	-0.129871
048-ZR29C	25.9576	0.00594023	0.324849	99503.3	25.9189	0.139968	0.641905	7.55579	1.33503	0.391487	1.1104	0.831737	2226.81	22.1484	2129.72	40.2149	2179.63	23.8026	4.36022
047-ZR28B	37.6561	0.0137336	0.194845	81858.9	37.4249	0.135018	1.30879	6.78075	1.76267	0.36421	1.12106	0.635999	2164.25	45.2895	2002.1	38.5299	2083.21	30.958	7.49201
045-ZR27B	12.6883	0.00539654	0.223018	135278	17.3774	0.137041	0.825071	7.48568	1.42125	0.396138	1.09632	0.771377	2190.14	28.5512	2151.23	40.0432	2171.27	25.3027	1.77644
044-ZR27C	45.0516	0.00463883	0.372679	41935.4	32.0698	0.139286	0.616571	7.66138	1.20228	0.398901	0.963345	0.801262	2218.35	21.297	2163.98	35.3682	2192.08	21.4826	2.45107
043-ZR26C	17.5701	0.00391517	0.248545	108736	28.4681	0.138051	1.17472	6.9667	1.89672	0.365977	1.44232	0.760429	2202.9	40.5106	2010.44	49.726	2107.19	33.4068	8.73644
040-ZR25C	18.1419	0.00296451	0.191432	81962.2	18.2066	0.138676	0.791351	7.61222	1.34464	0.398086	1.02201	0.760068	2210.73	27.3284	2160.22	37.4643	2186.3	23.9934	2.28481
039-ZR24B	14.2946	0.00818012	0.277362	204694	18.8051	0.135875	0.633473	7.39741	1.28074	0.394826	1.04962	0.819546	2175.28	21.9817	2145.17	38.2492	2160.66	22.7833	1.38398
038-ZR24C	32.0685	0.0094718	0.268926	96496.5	27.2929	0.136187	1.23203	7.36191	1.62462	0.39203	0.992068	0.610645	2179.27	42.5823	2132.24	35.9712	2156.36	28.841	2.15817
037-ZR23C	13.4099	0.00308887	0.250058	68111.2	19.3641	0.139053	0.767652	7.47064	1.28174	0.389621	0.957227	0.746816	2215.45	26.5002	2121.07	34.5563	2169.47	22.8276	4.26023
035-ZR21C	19.7771	0.00288383	0.26312	44680.9	23.716	0.140251	0.79761	6.9189	1.80177	0.357764	1.57254	0.872778	2230.31	27.4852	1971.56	53.3119	2101.08	31.7201	11.6015
030-ZR19C	20.837	0.00221846	0.248107	30622.5	23.7226	0.139721	0.860503	7.40622	1.35117	0.384416	0.9736	0.720562	2223.75	29.6625	2096.88	34.8078	2161.72	24.0322	5.70553
028-ZR17C	15.9892	0.00309964	0.33713	81738	20.3294	0.13988	0.710578	7.7092	1.20912	0.399686	0.905409	0.748814	2225.73	24.5109	2167.59	33.2905	2197.67	21.6196	2.6118
027-ZR16C	12.8506	0.00313792	0.320516	512879	83.5785	0.138947	0.639957	7.62884	1.13591	0.398176	0.862235	0.759071	2214.13	22.1118	2160.63	31.6194	2188.26	20.2926	2.4159
026-ZR15C	17.0309	0.00355592	0.277102	96739.7	19.7238	0.136549	0.707194	6.71296	1.17002	0.356527	0.8553	0.731011	2183.88	24.506	1965.69	28.9497	2074.33	20.5753	9.99081
025-ZR14C	15.0447	0.00225975	0.267268	57299.4	17.0596	0.139307	0.893963	7.3724	1.3731	0.383796	0.974134	0.709442	2218.62	30.827	2093.99	34.7864	2157.63	24.4066	5.61725
023-ZR12C	26.553	0.00605817	0.317676	139316	36.708	0.1368	0.702418	7.02371	1.26952	0.372347	0.990455	0.78018	2187.08	24.3326	2040.43	34.6006	2114.44	22.4434	6.70502
020-ZR11C	19.8029	0.00646647	0.45013	119450	23.2926	0.136724	0.773277	7.36748	1.37097	0.390787	1.06972	0.780267	2186.11	26.7789	2126.48	38.6942	2157.03	24.3671	2.72798
019-ZR10C	139.472	0.0337823	0.146666	60972.6	71.1082	0.128441	1.63478	5.08354	2.47062	0.28703	1.81499	0.734629	2076.75	57.0137	1626.67	52.0816	1833.36	41.4984	21.6723
014-ZR5B	20.3307	0.0186325	0.140927	422608	30.5469	0.134612	0.707392	7.23738	1.28102	0.389911	1.00165	0.78192	2158.99	24.5799	2122.41	36.1772	2141.12	22.7287	1.69411
013-ZR5C	15.1862	0.00679184	0.283882	166987	19.3753	0.136725	0.857688	6.99543	1.43736	0.371049	1.09228	0.759924	2186.13	29.6872	2034.33	38.0558	2110.85	25.3794	6.94357
010-ZR4B	224.577	0.015067	0.121961	4565.4	7.42197	0.135768	1.07281	6.58463	1.44936	0.351723	0.901361	0.621901	2173.89	37.1357	1942.82	30.2031	2057.29	25.3931	10.6293
009-ZR4C	132.027	0.00786941	0.313139	4246.17	9.948	0.138829	1.13202	7.47135	1.4925	0.390288	0.899326	0.602565	2212.65	39.0066	2124.17	32.5086	2169.56	26.5569	3.99896
007-ZR3C	12.239	0.00678726	0.370993	229858	15.298	0.139261	0.54669	7.78899	1.07588	0.405619	0.849323	0.789424	2218.04	18.8916	2194.86	31.5602	2206.93	19.2709	1.04491
006-ZR2C	15.1031	0.00253333	0.272424	66946	18.1291	0.139049	0.748729	7.24936	1.16212	0.378091	0.807864	0.695161	2215.4	25.8499	2067.36	28.5446	2142.6	20.634	6.68237
005-ZR1B	13.7553	0.00679116	0.208024	188855	19.2152	0.136234	0.668116	7.24727	1.13146	0.385795	0.834581	0.737616	2179.86	23.1674	2103.3	29.9206	2142.34	20.0915	3.51229
004-ZR1C	27.7919	0.00771261	0.290539	156507	38.2871	0.138629	0.654609	7.47576	1.11665	0.391083	0.825286	0.739075	2210.15	22.6259	2127.85	29.8789	2170.09	19.9032	3.72366
033-ZR14B	1015.79	0.0215013	0.415728	1408.23	4.58717	0.218468	0.390499	9.09107	3.0543	0.301783	3.00648	0.984346	2969.43	12.5593	1700.14	89.5476	2347.21	55.1241	42.7451
026-ZR11B	923.136	0.0167739	0.262561	1534.65	12.0086	0.218147	1.96285	1.85415	35.4976	0.06164	35.4414	0.998415	2967.06	62.5856	385.591	262.611	1064.91	421.395	87.0043
004-ZR1	424.213	0.0511689	0.271188	384383	95.1937	0.215763	0.941141	15.9963	2.43017	0.537661	2.20968	0.90927	2949.34	30.2271	2773.65	99.2322	2876.57	45.9242	5.95686
051-ZR23C	53.0865	0.0855574	0.535014	298562	45.1849	0.212227	0.413087	15.1087	0.879797	0.51629	0.682722	0.775999	2922.62	13.3379	2683.42	29.9364	2822.11	16.6887	8.18442
015-ZR7C	203.774	0.0679479	0.464953	21345.4	5.16129	0.211404	0.236526	14.8994	1.69899	0.511117	1.64114	0.965949	2916.34	7.64891	2661.4	71.3697	2808.83	32.0779	8.7419
012-ZR5B	4973.63	0.0620781	0.405768	936.638	5.6138	0.211017	0.379364	3.04324	4.80063	0.104589	4.77125	0.99388	2913.37	12.2613	641.244	58.1146	1418.54	72.0833	77.9896
016-ZR7B	512.834	0.0111691	0.224529	3040.26	40.7992	0.210038	1.96993	6.50112	8.04046	0.224469	7.7866	0.968427	2905.84	63.1414	1305.45	182.736	2046.05	136.802	55.075
030-ZR14C	322.432	0.0588118	0.423991	20696.3	13.1592	0.209881	0.407968	11.6233	3.86164	0.401626	3.82211	0.989764	2904.63	13.1937	2176.52	140.434	2574.55	70.9543	25.0672
048-ZR21B	597.872	0.0392702	0.30741	10406.1	14.7481	0.209802	1.97915	7.87844	9.61661	0.272331	9.40345	0.977834	2904.01	63.4437	1552.62	256.92	2217.22	166.296	46.5352
050-ZR22B	7.29602	0.0118332	0.515319	486990	11.0749	0.20867	0.374964	15.3078	0.826613	0.532007	0.636709	0.770262	2895.25	12.1386	2749.9	28.4752	2834.59	15.6964	5.02002
039-ZR18B	1131.37	0.0504877	0.16779	5158.37	10.3984	0.207933	3.04252	5.44428	8.93429	0.189881	8.3921	0.939313	2889.51	97.0763	1120.73	171.516	1891.85	147.771	61.2137
020-ZR9B	14.0697	0.0113557	0.449381	276479	19.7432	0.207581	0.339787	16.6243	1.47584	0.580794	1.38757	0.940191	2886.75	11.0103	2951.99	65.5609	2913.42	28.0753	-2.25996
028-ZR13C	4526.38	0.0744194	0.383552	2215.31	17.2153	0.205573	0.599969	15.0081	3.3717	0.52945	3.29714	0.977885	2870.96	19.4393	2739.13	146.321	2815.75	63.2003	4.59174
027-ZR12C	264.817	0.0541161	0.0598948	19586.5	9.52614	0.205003	0.70495	14.8388	1.26203	0.524936	0.979014	0.775746	2866.45	22.8363	2720.08	43.3772	2804.96	23.8699	5.10621
009-ZR5C	642.817	0.0352477	0.30563	7272.63	10.7686	0.203664	1.18399	7.05028	6.86419	0.251048	6.75115	0.983531	2855.79	38.2864	1443.88	173.494	2117.79	118.551	49.4403
005-ZR1B	392.165	0.0498617	0.281968	15550.8	23.0175	0.202703	0.430766	5.48368	8.94229	0.19619	8.92422	0.997979	2848.09	13.9989	1154.82	187.343	1898.04	148.058	59.4528
019-ZR11	28.5731	0.016804	0.251837	303793	21.9098	0.202667	0.729405	12.2452	2.70897	0.438175	2.58247	0.953306	2847.8	23.6643	2342.47	101.046	2623.38	50.2329	17.7447
029-ZR13B	33.805	0.0229175	0.471941	352115	29.3465	0.202228	0.409949	14.4057	1.33463	0.516605	1.21486	0.91026	2844.26	13.3285	2684.77	53.2431	2776.81	25.1871	5.60765
031-ZR16	88.6125	0.0352106	0.417392	200229	58.3402	0.201628	0.54775	14.275	1.49807	0.513445	1.34421	0.897292	2839.42	17.8025	2671.32	58.6615	2768.16	28.2335	5.92013
038-ZR18C	1217.68	0.0560676	0.444681	4501.33	11.4521	0.201016	1.40195	8.45495	8.69531	0.305033	8.57355	0.985996	2834.46	45.3645	1716.22	255.811	2281.1	152.067	39.4517
006-ZR2C	540.775	0.0146305	0.293795	9938.54	29.0055	0.200474	2.03029	10.9794	4.5512	0.397181	4.05636	0.891273	2830.06	65.4897	2156.05	147.818	2521.39	82.9899	23.8162
018-ZR8B	1681.3	0.0242037	0.128567	2461.41	13.3154	0.199538	1.42594	0.123201	126.472	0.0044777	126.463	0.999932	2822.42	46.1843	28.8007	72.4778	117.97	263.813	98.9796
024-ZR10C	12.0998	0.0206149	0.487304	674612	15.0519	0.199017	0.270586	14.1154	1.08191	0.514363	0.979811	0.905627	2818.15	8.82511	2675.23	42.836	2757.49	20.4146	5.07148
007-ZR4	451.332	0.0437502	0.454789	6632.93	5.22168	0.197713	1.46682	10.1571	2.7059	0.372565	2.24345	0.829093	2807.41	47.5615	2041.46	78.2735	2449.19	49.4192	27.2832
019-ZR9C	1	0.00658904	0.529933	411815	17.3605	0.197475	1.32322	11.1405	2.85173	0.409126	2.49883	0.87625	2805.44	42.9479	2210.92	93.201	2534.95	52.4583	21.1916
047-ZR21C	869.488	0.0519287	0.396184	3363.53	6.14283	0.196795	2.47313	9.53186	7.88579	0.351261	7.47877	0.948386	2799.8	79.7919	1940.62	248.246	2390.62	139.998	30.6872
037-ZR17C	931.131	0.0307561	0.232742	73962.5	25.0506	0.196299	1.01892	7.92475	10.9434	0.292775	10.8896	0.99508	2795.67	33.1575	1655.38	314.102	2222.5	188.326	40.7876
013-ZR6C	1093.19	0.0840087	0.785457	6919.18	8.0633	0.194452	0.504169	8.83992	3.58654	0.329688	3.53154	0.984665	2780.19	16.478	1836.87	112.401	2321.62	64.4004	33.93
004-ZR1C	1142.49	0.0724923	0.444114	8412.34	13.7015	0.193421	0.599055	3.39411	19.8795	0.127259	19.8671	0.999372	2771.47	19.5841	772.21	285.971	1503.04	290.09	72.1372
036-ZR16C	323.549	0.0574133	0.562353	309330	37.4445	0.192082	1.21004	12.3737	2.20192	0.467177	1.80193	0.818347	2760.07	39.4616	2471.17	73.7637	2633.19	40.9564	10.467
007-ZR3C	231.527	0.0301377	0.33762	41202	25.3024	0.190827	0.855718	10.8309	2.08503	0.411614	1.86489	0.894418	2749.31	27.9906	2222.3	69.9193	2508.72	38.3979	19.1688
014-ZR6B	133.044	0.0138131	0.551856	12799.7	14.9378	0.189551	0.751263	13.5918	1.86293	0.520016	1.66398	0.893204	2738.27	24.6136	2699.25	73.1864	2721.69	34.9368	1.42511
030-ZR17	725.429	0.0590683	0.325835	22959.9	46.6427	0.188943	1.42653	15.3103	2.27321	0.587648	1.73066	0.761332	2732.99	46.5801	2979.88	82.3259	2834.74	42.8773	-9.03376
049-ZR22C	724.38	0.085681	0.377593	178606	38.1613	0.188415	3.45049	7.67434	3.83305	0.295388	1.6276	0.424624	2728.37	111.437	1668.4	47.7622	2193.6	67.7247	38.8501
010-ZR5	55.708	0.0294948	0.431776	95106.5	40.0892	0.187174	0.597066	14.1898	1.57201	0.54979	1.40622	0.894532	2717.48	19.6166	2824.3	64.1569	2762.47	29.6054	-3.93064
046-ZR20B	868.152	0.0395255	0.168015	3614.23	7.80378	0.184776	0.792741	2.24298	12.0768	0.0880331	12.0451	0.997371	2696.21	26.0679	543.894	125.042	1194.59	162.914	79.8275
035-ZR15C	407.442	0.044219	0.307766	7677.03	4.57008	0.184149	0.36952	8.77146	3.05419	0.345436	3.00902	0.985212	2690.6	12.187	1912.77	99.2217	2314.53	54.9265	28.9092
008-ZR4C	608.774	0.0551364	0.217843	13024.7	21.5077	0.184027	0.962344	7.28262	7.54503	0.286993	7.47423	0.990616	2689.5	31.6341	1626.48	213.116	2146.68	130.442	39.5247
026-ZR16	9.46486	0.0133953	0.329388	690262	25.3953	0.182219	0.580122	13.0421	1.37018	0.519061	1.18472	0.864644	2673.17	19.1409	2695.2	52.0868	2682.7	25.6805	-0.823933
012-ZR7	115.911	0.0289907	0.308161	129606	56.9338	0.180848	1.24068	10.9601	3.63517	0.439509	3.39675	0.934412	2660.66	40.829	2348.44	133.022	2519.75	66.5472	11.7346
031-ZR18	33.2098	0.030212	0.104695	487297	22.9826	0.17685	1.35441	12.0932	3.74339	0.495908	3.47005	0.92698	2623.55	44.7001	2596.19	147.467	2611.66	69.027	1.043
045-ZR20C	1978.58	0.0447723	0.313328	1747.92	8.05416	0.176557	0.895852	1.87623	9.12206	0.0770669	9.0704	0.994337	2620.79	29.6517	478.592	83.4054	1072.73	117.382	81.7387
013-ZR8	16.5622	0.0170365	0.147143	383328	20.6154	0.160813	0.774035	8.38828	1.89622	0.378284	1.69092	0.891734	2464.23	26.0344	2068.26	59.696	2273.91	34.1179	16.0686
023-ZR12	29.7364	0.0255014	0.0786235	438477	27.0136	0.160269	1.53546	10.1035	2.62628	0.45718	2.09819	0.798922	2458.5	51.4469	2427.09	84.5944	2444.29	47.9594	1.27753
005-ZR2	21.8213	0.0357895	0.0748577	494697	35.3125	0.159595	0.766278	8.4712	1.65492	0.38494	1.41925	0.857597	2451.37	25.808	2099.32	50.7593	2282.84	29.8389	14.3614
030-ZR15	18.9787	0.0160042	0.307555	334036	22.5212	0.156772	1.00421	8.61932	1.69095	0.398723	1.30904	0.774146	2421.14	33.8782	2163.16	48.0212	2298.6	30.5387	10.6554
027-ZR20C	199.15	0.00381266	0.109237	1602.4	12.325	0.154949	1.08551	8.18932	1.82695	0.383289	1.42201	0.778354	2401.27	36.678	2091.63	50.7003	2252.16	32.7974	12.8949
019-ZR14C	50.6943	0.00191651	0.416684	24501.2	28.4066	0.151594	1.2726	9.00296	1.91824	0.430694	1.38667	0.722887	2363.99	43.1178	2308.84	53.708	2338.31	34.7614	2.33265
016-ZR11C	21.2165	0.00270832	0.518904	48069	23.0611	0.149209	0.633915	8.61537	1.01915	0.418741	0.706776	0.693493	2336.88	21.6193	2254.76	26.8671	2298.18	18.46	3.51395
017-ZR12C	108.954	0.00337587	0.545563	2470.99	8.83167	0.148974	0.826841	7.31969	1.71311	0.356328	1.45389	0.848683	2334.18	28.175	1964.74	49.1515	2151.22	30.3794	15.8272
013-ZR8B	7.57265	0.00339817	0.64275	118847	12.8997	0.148522	0.52852	8.7584	1.04566	0.427663	0.822663	0.786742	2328.97	18.0509	2295.17	31.733	2313.17	18.9699	1.45134
015-ZR10C	22.6092	0.0019002	0.5101	111994	70.9077	0.148336	1.02524	7.91623	1.55548	0.387024	1.10955	0.71332	2326.83	34.9217	2109.01	39.8546	2221.53	27.8534	9.36136
005-ZR2C	39.0559	0.00222599	0.52276	33795.5	33.7821	0.148275	0.854041	8.11665	1.30855	0.396985	0.919574	0.702745	2326.13	29.1217	2155.14	33.6473	2244.1	23.5219	7.35087
034-ZR25C	9.92095	0.00235082	0.414469	71320.7	15.039	0.148197	0.547199	8.57898	1.09268	0.419819	0.87019	0.796381	2325.23	18.6942	2259.66	33.1309	2294.33	19.7767	2.81992
010-ZR7C	27.9545	0.00241924	0.434502	50821.8	21.952	0.147564	0.672836	9.14158	1.25473	0.449271	0.992144	0.790722	2317.88	22.9872	2392.01	39.5926	2352.28	22.8392	-3.19805
028-ZR21C	20.5579	0.00196621	0.477264	48921.8	19.8339	0.147511	0.957239	8.41326	1.47118	0.413625	1.05393	0.716384	2317.27	32.6513	2231.47	39.6975	2276.61	26.5283	3.70228
022-ZR15C	37.5315	0.0032859	0.520905	76023.3	19.3401	0.147348	0.762443	8.20356	1.44569	0.40376	1.17108	0.810044	2315.38	26.0417	2186.33	43.3545	2253.73	26.0016	5.57349
012-ZR8C	9.84619	0.00414097	0.6847	164932	13.3927	0.146867	0.547446	7.6975	1.7239	0.380094	1.59212	0.923556	2309.77	18.733	2076.72	56.4101	2196.31	30.7493	10.0894
024-ZR17C	8.9606	0.00184437	0.484127	68105.9	12.8906	0.146772	0.833874	7.84059	1.50183	0.387411	1.19284	0.794255	2308.65	28.4897	2110.81	42.872	2212.88	26.8703	8.5697
036-ZR27C	9.06466	0.00218678	0.537755	76571.3	13.1495	0.146558	0.744436	8.66239	1.37085	0.428642	1.08984	0.795011	2306.15	25.4541	2299.59	42.0895	2303.13	24.8055	0.284061
004-ZR1C	19.1638	0.00277919	0.51961	95914.6	43.9976	0.146393	0.572245	8.0535	1.24335	0.39896	1.03979	0.83628	2304.22	19.5903	2164.25	38.1746	2237.04	22.3373	6.07441
031-ZR22C	10.9189	0.00158277	0.382698	51332.5	17.7224	0.146369	0.991127	8.16313	1.60268	0.404459	1.20373	0.751071	2303.93	33.848	2189.54	44.6158	2249.26	28.7897	4.96517
014-ZR9C	34.6474	0.00289978	0.607799	33809	28.587	0.145694	1.15669	8.32454	1.95398	0.414366	1.53062	0.783337	2295.99	39.497	2234.85	57.6856	2266.99	35.1198	2.66277
008-ZR5C	10.799	0.00199464	0.473126	63788.7	14.3846	0.144084	0.821523	8.14159	1.43865	0.409789	1.1214	0.779477	2276.87	28.1644	2213.96	41.9573	2246.87	25.8545	2.76302
024-ZR13C	88.9535	0.0216238	0.493421	146970	40.3214	0.142108	0.335274	7.5864	1.09253	0.387152	0.971556	0.889271	2253.06	11.5566	2109.61	34.9129	2183.26	19.5088	6.36692
025-ZR13B	73.6451	0.0262946	0.395954	86773.3	43.2642	0.141461	0.343164	7.19884	1.07861	0.369055	0.953067	0.88361	2245.17	11.838	2024.95	33.0814	2136.36	19.1419	9.80871
006-ZR3C	42.1537	0.00180668	0.348567	6368.16	36.8233	0.139996	1.00064	5.54628	2.47282	0.287311	2.23075	0.90211	2227.16	34.452	1628.08	64.0308	1907.8	42.1065	26.8989
035-ZR26C	113.114	0.0279237	0.471862	102687	48.2053	0.134089	0.328252	6.99977	1.0954	0.378579	0.977164	0.892065	2152.2	11.4401	2069.64	34.5508	2111.4	19.3715	3.83587
005-ZR2	299.4	0.0178465	0.0589365	11672	37.4609	0.131118	2.9983	2.94618	4.12549	0.162952	2.80938	0.68098	2113	103.315	973.164	50.6528	1393.86	61.6047	53.944
032-ZR17	15.2331	0.021827	0.182119	757806	26.9282	0.122465	0.33545	5.89032	0.917165	0.348813	0.769008	0.838461	1992.45	11.9041	1928.93	25.6147	1959.81	15.8602	3.18791
043-ZR25	11.7151	0.0142727	0.679674	507884	16.7947	0.122349	0.441539	6.18166	2.51082	0.366412	2.44376	0.973292	1990.77	15.662	2012.49	84.2123	2001.86	43.4215	-1.0914
019-ZR10B	1006.29	0.0702174	0.0184314	4424.59	4.13354	0.121751	0.372352	5.11059	1.31311	0.304415	1.20346	0.916497	1982.04	13.2267	1713.16	36.1594	1837.87	22.1807	13.5656
044-ZR26	21.7472	0.0205471	0.0540014	624443	20.4741	0.121687	1.89346	5.16691	4.35783	0.30793	3.90746	0.896652	1981.11	66.6587	1730.51	118.065	1847.18	72.8255	12.6494
026-ZR14	14.6636	0.0361092	0.00840334	1.20611e+06	17.1866	0.12067	0.50902	5.19869	1.18182	0.312437	1.00015	0.846281	1966.15	18.1002	1752.69	30.6607	1852.4	20.0291	10.8567
046-ZR28	15.3248	0.0409835	0.0667397	1.29915e+06	27.6492	0.120608	0.406723	5.61874	1.3498	0.337853	1.23258	0.913155	1965.24	14.473	1876.33	40.0688	1918.98	23.1375	4.52427
018-ZR10	1325.46	0.0538649	0.0265722	2397.13	3.33293	0.117924	0.443499	3.56112	1.95281	0.219004	1.86534	0.955207	1924.99	15.8531	1276.61	43.1346	1540.91	30.7288	33.6824
017-ZR9	21.1556	0.0823527	0.0468791	2.07464e+06	20.0909	0.116993	0.454841	5.42406	1.29353	0.336226	1.15285	0.891238	1910.78	16.2848	1868.49	37.3458	1888.66	22.0593	2.21343
007-ZR4	31.6624	0.0211444	0.0769032	401372	33.3055	0.115837	1.51582	4.8791	2.43328	0.305464	1.86704	0.767293	1892.93	54.0409	1718.35	56.2018	1798.65	40.6006	9.22301
012-ZR7	30.2419	0.0221597	0.285714	326736	23.0748	0.115418	0.518842	4.33421	1.5765	0.272333	1.44182	0.914574	1886.43	18.6231	1552.64	39.7275	1699.89	25.8479	17.6943
033-ZR3C	20.6913	0.0996631	0.0548584	1.62994e+06	23.9336	0.109677	0.42039	3.91366	1.36561	0.258782	1.24534	0.911929	1794.05	15.2684	1483.61	32.9658	1616.51	21.9691	17.3038
006-ZR3	35.8665	0.130856	0.0552723	1.30042e+06	29.3759	0.109389	0.783268	4.84471	2.04024	0.321188	1.8471	0.905335	1789.27	28.402	1795.53	57.7643	1792.7	34.0564	-0.349941
010-ZR5	30.8606	0.147564	0.0532058	3.07879e+06	23.5686	0.107287	0.577174	5.40657	1.22683	0.365462	1.01719	0.829125	1753.83	21.0471	2008.01	35.0529	1885.89	20.9171	-14.4929
005-ZR2	21.8618	0.122061	0.0389259	2.45089e+06	24.5839	0.107142	1.59232	6.37693	2.91817	0.431635	2.41722	0.828334	1751.37	57.7256	2313.08	93.6204	2029.1	50.5924	-32.073
045-ZR27	24.7806	0.0207493	0.118397	509429	20.3212	0.106762	0.878291	3.52954	1.97758	0.239755	1.73267	0.876155	1744.86	32.0045	1385.42	43.129	1533.86	31.0552	20.5998
011-ZR6	23.5353	0.143518	0.054018	3.30058e+06	44.4838	0.10452	1.06859	5.1233	1.50993	0.355482	1.00036	0.662518	1960.72	33.7799	1960.72	33.7799	1839.98	25.4949	-14.939
020-ZR11	37.8781	0.156633	0.059893	2.51793e+06	24.9851	0.102222	1.17935	5.1919	1.84393	0.368339	1.36818	0.74199	2021.58	47.3965	2021.58	47.3965	1851.29	31.1581	-21.4266
004-ZR1	36.6639	0.157856	0.0356238	1.89801e+06	27.9054	0.101633	1.19671	5.26077	2.82558	0.375389	2.53268	0.896341	2054.71	88.8154	2054.71	88.8154	1862.52	47.6523	-24.2151
011-ZR6	146.355	0.00315918	0.72032	1395.37	3.31387	0.0829028	0.714189	1.21128	1.28926	0.10596	1.00739	0.781371	649.244	12.4377	649.244	12.4377	805.781	14.2914	48.7544
031-ZR18	268.375	0.00292286	0.729134	741.513	12.2349	0.0810275	1.28145	1.09356	2.03527	0.0978762	1.53718	0.755269	601.951	17.6562	601.951	17.6562	750.233	21.4754	50.7451
023-ZR13	151.267	0.00358327	0.855434	1503.53	3.47191	0.0786924	0.713932	1.12524	1.18758	0.1037	0.873697	0.735697	636.057	10.5794	636.057	10.5794	765.483	12.7291	45.3751
013-ZR8	114.13	0.00188506	0.834583	2256.48	31.5985	0.0762414	2.06282	1.10978	3.10264	0.105563	2.28776	0.73736	646.929	28.1329	646.929	28.1329	758.069	32.8754	41.2639
006-ZR3	187.482	0.00250736	0.785712	1356.47	38.8444	0.0762066	3.27631	1.02051	4.45754	0.097116	2.9997	0.67295	597.485	34.1892	597.485	34.1892	714.17	45.2135	45.708
025-ZR15	204.252	0.00265111	0.758338	1938.04	40.6586	0.0761371	3.9109	1.11452	4.65067	0.106159	2.48923	0.535242	650.403	30.7635	650.403	30.7635	760.347	49.1792	40.8013
020-ZR12	140.813	0.00321329	0.662771	1534.15	6.53006	0.0760561	1.13086	1.06885	1.54734	0.101918	0.989	0.639163	625.637	11.7882	625.637	11.7882	738.176	16.1697	42.9448
030-ZR17	240.203	0.003609	0.854382	1957.41	45.8062	0.0750883	1.4263	1.14117	3.21339	0.110216	2.85557	0.888646	674.003	36.4975	674.003	36.4975	773.066	34.485	37.0601
032-ZR19	166.062	0.00294017	0.90943	1244.83	6.99554	0.0719405	1.19785	0.99483	2.59955	0.100286	2.27718	0.875988	616.086	26.7319	616.086	26.7319	701.182	26.1578	37.4061
026-ZR16	119.101	0.00206918	0.804932	3319.35	37.3785	0.0718652	1.81417	1.00782	2.97197	0.101702	2.32468	0.7822	624.374	27.6382	624.374	27.6382	707.77	30.0706	36.4262
012-ZR7	142.929	0.00240362	0.706558	4179.62	29.5678	0.0708195	2.91917	1.11653	4.33124	0.114336	3.17818	0.73378	697.883	41.9747	697.883	41.9747	761.313	45.878	26.7091
018-ZR10	138.778	0.00348987	0.88172	1843.53	12.7613	0.0706354	0.69272	0.918259	1.87171	0.0942778	1.69887	0.907654	580.787	18.857	580.787	18.857	661.439	18.1142	38.6631
010-ZR5	118.844	0.00308395	0.759599	2530.43	32.8967	0.0699367	0.683201	1.04513	3.47981	0.108376	3.3919	0.974739	663.309	42.6892	663.309	42.6892	726.469	35.7958	28.4067
017-ZR9	97.6025	0.00212579	0.831212	3176.92	30.502	0.0699074	2.45958	0.988521	3.50807	0.102548	2.4738	0.705176	629.326	29.631	629.326	29.631	697.965	35.1094	32.0113
025-ZR14	133.406	0.00359105	0.697168	1906.71	6.64407	0.0690254	0.666343	0.863294	1.23493	0.0907017	0.971463	0.786656	559.686	10.4114	559.686	10.4114	631.919	11.5862	37.7782
017-ZR9	50.325	0.0123736	0.12341	152569	33.6138	0.068716	1.17222	0.999835	3.32462	0.10552	3.08896	0.929119	646.68	37.9569	646.68	37.9569	703.726	33.4773	27.3578
004-ZR1	166.903	0.00424877	0.769004	1568.2	4.98493	0.0669882	0.669811	0.897399	2.75892	0.0971523	2.6506	0.96074	597.699	30.2252	597.699	30.2252	650.337	26.3274	28.6251
029-ZR16	177.085	0.0032887	0.809506	1193.24	6.73338	0.0656311	1.87047	0.923768	2.98016	0.102075	2.29029	0.768511	626.557	27.3204	626.557	27.3204	664.351	28.855	21.1513
040-ZR19C	21.4533	0.00323712	0.986045	63082.6	25.2618	0.0638907	0.721591	0.827746	1.16165	0.0939561	0.831529	0.715818	578.892	9.20441	578.892	9.20441	612.361	10.6555	21.561
037-ZR22	22.4446	0.00222721	0.398599	50117.3	21.7764	0.0611755	1.64256	0.914819	2.25756	0.108449	1.50377	0.666101	663.731	18.9547	663.731	18.9547	659.616	21.7859	-2.83869
036-ZR21	8.96109	0.00381591	0.284919	166704	12.4393	0.0598912	0.53015	0.817775	1.02905	0.0990231	0.800369	0.777775	608.682	9.29419	608.682	9.29419	606.806	9.37964	-1.50672
025-ZR15	18.097	0.00168813	1.06053	53840.7	17.0909	0.0594398	0.944863	0.782857	1.91156	0.095515	1.61988	0.847412	588.071	18.1961	588.071	18.1961	587.112	16.9745	-0.828218
041-ZR19B	29.343	0.00883137	0.229811	96055.2	30.4006	0.0592774	0.458232	0.789459	0.950075	0.0965844	0.745233	0.784394	594.361	8.45985	594.361	8.45985	590.865	8.49409	-2.95567
066-ZR31C	18.7031	0.0323424	0.358331	928541	20.4421	0.175609	0.265334	10.8888	0.977791	0.449676	0.86509	0.884739	2611.83	8.82183	2393.81	34.5507	2513.68	18.1055	8.34734
064-ZR29C	10.198	0.00573806	0.357474	1.00039e+06	76.739	0.182237	0.371678	12.2099	0.906059	0.485896	0.738583	0.81516	2673.33	12.2779	2552.9	31.1013	2620.67	16.9362	4.50503
068-ZR33C	7.46366	0.00974714	0.339459	425556	16.9355	0.184215	0.30063	13.0777	0.684797	0.51484	0.491199	0.717291	2691.18	9.91834	2677.26	21.5055	2685.27	12.8779	0.517378
029-ZR13A	15.0149	0.00761943	0.263849	236283	14.5463	0.185414	0.456218	13.0662	1.70124	0.51106	1.59649	0.938429	2701.91	15.0229	2661.15	69.4281	2684.44	31.8411	1.50833
027-ZR12C	9.86951	0.00999921	0.333925	375771	21.9952	0.185183	0.320428	13.0236	0.686919	0.510032	0.481551	0.70103	2699.84	10.5617	2656.77	20.9531	2681.37	12.9138	1.59548
006-ZR3C	12.1547	0.0215579	0.0955085	460040	19.0896	0.171669	0.28912	10.3481	0.853602	0.437154	0.712568	0.834778	2573.98	9.64659	2337.89	27.9149	2466.42	15.7459	9.17224
008-ZR4B	16.8084	0.0187223	0.146004	317287	23.8267	0.181862	0.733693	12.1039	1.01403	0.482668	0.593859	0.585639	2669.92	24.194	2538.88	24.901	2612.49	18.9326	4.90831
048-ZR22C	8.38187	0.0049561	0.357222	218546	11.2587	0.182012	0.409845	13.7318	1.30407	0.547136	1.18124	0.905812	2671.29	13.5383	2813.25	53.7464	2731.39	24.5362	-5.31434
046-ZR21C	13.9353	0.00649582	0.303605	149488	17.5384	0.180703	0.360523	13.1108	1.7645	0.526176	1.68707	0.956116	2659.33	11.9259	2725.32	74.7735	2687.66	33.0236	-2.48138
047-ZR21B	822.647	0.0321499	0.0604368	8799.61	12.1516	0.164815	1.11977	7.81759	1.62814	0.343987	1.12235	0.689343	2505.67	37.4325	1905.82	36.9827	2210.23	29.1044	23.9397
056-ZR26A	88.668	0.00960416	0.189801	32819.7	57.0445	0.17686	0.672678	10.1258	1.28719	0.415207	1.03299	0.802516	2623.65	22.2874	2238.68	39.015	2446.33	23.6521	14.6729
007-ZR4C	92.6525	0.0702137	0.339703	52842.7	6.67908	0.178512	0.277191	11.8442	0.75141	0.481177	0.592022	0.787881	2639.09	9.19143	2532.39	24.7723	2592.16	14.0228	4.04315
039-ZR18C	8.88047	0.00791839	0.41084	343714	19.3908	0.179457	0.383603	11.8426	1.53759	0.478579	1.44213	0.937916	2647.86	12.7016	2521.07	60.0413	2592.04	28.5913	4.78825
050-ZR23C	9.75745	0.0240065	0.450043	662905	16.9176	0.178269	0.437429	12.9046	1.40711	0.524973	1.28504	0.913247	2636.83	14.4945	2720.24	56.9091	2672.71	26.3484	-3.16317
038-ZR17C	22.0388	0.0351942	0.429227	584504	23.4564	0.172973	0.339965	12.4611	1.1982	0.52245	1.08757	0.907671	2586.62	11.3258	2709.56	48.0283	2639.8	22.4009	-4.75306
020-ZR10C	7.7926	0.00744274	0.255207	663970	43.2176	0.173977	0.507934	12.0533	0.870236	0.502433	0.601681	0.6914	2596.28	16.8894	2624.24	25.9156	2608.56	16.2534	-1.07714
036-ZR16C	27.8125	0.0241848	0.337457	796798	57.8372	0.17345	0.363527	11.7768	0.95171	0.492401	0.797689	0.838164	2591.22	12.1037	2581.06	33.8879	2586.82	17.7367	0.392196
054-ZR24C	437.203	0.0673526	0.0846196	9809.25	3.26553	0.172083	0.256394	9.75123	1.65929	0.410949	1.59694	0.962423	2578	8.55297	2219.26	59.8283	2411.56	30.3345	13.9155
014-ZR7C	22.4962	0.0251727	0.253922	365791	26.8138	0.168982	0.360649	10.346	1.22888	0.444015	1.1148	0.907169	2547.58	12.0592	2368.59	44.1192	2466.23	22.6295	7.02598
065-ZR30C	85.9266	0.0249811	0.0380601	298080	34.8482	0.172654	0.417943	7.35948	1.32628	0.309127	1.20293	0.906998	2583.54	13.9215	1736.41	36.5703	2156.06	23.5744	32.7895
018-ZR9C	1362.42	0.0651849	0.475696	3449.57	6.69923	0.173065	0.291366	6.05171	1.44899	0.253591	1.37018	0.945609	2587.51	9.70867	1456.97	35.6865	1983.32	25.0971	43.6922
009-ZR5C	3119.4	0.0456196	0.409375	956.704	3.98275	0.164249	1.02031	2.42119	2.66121	0.106903	2.42975	0.913026	2499.88	34.147	654.739	30.2192	1248.91	37.8907	73.8092
034-ZR15A	17.0022	0.00672484	0.212633	167737	17.1604	0.161745	0.82103	10.3127	3.26556	0.46239	3.13887	0.961204	2473.98	27.5805	2450.1	127.327	2463.24	59.5714	0.965075
010-ZR5B	650.925	0.0424958	0.257289	5306.46	8.00669	0.160351	0.639701	9.1069	2.92172	0.411874	2.82664	0.96746	2459.37	21.5434	2223.49	105.877	2348.8	52.771	9.59111
005-ZR2C	77.0599	0.0351133	0.218674	40430.5	15.7469	0.159442	1.1343	5.53044	4.72454	0.251549	4.57136	0.967578	2449.75	38.1277	1446.46	117.918	1905.34	79.6691	40.955
016-ZR8C	42.3103	0.0092945	0.121082	80595.5	37.8146	0.160702	0.628597	7.36571	1.58592	0.332399	1.40809	0.88787	2463.06	21.163	1850	45.2109	2156.82	28.1604	24.8901
033-ZR14C	10.2515	0.0211701	0.181832	643488	18.845	0.142161	1.54001	8.02014	2.36225	0.409137	1.75251	0.741883	2253.69	52.7047	2210.97	65.4367	2233.29	42.2116	1.89554
049-ZR22B	6.80151	0.0115491	0.147468	498791	16.099	0.143123	0.842774	7.63746	2.30018	0.386994	2.10791	0.916409	2265.34	28.9249	2108.87	75.6059	2189.28	40.8889	6.9069
053-ZR23B	12.5263	0.0224383	0.00345694	620037	16.503	0.131283	0.354986	7.04528	0.758231	0.389184	0.558217	0.73621	2115.2	12.4209	2119.04	20.1469	2117.16	13.4394	-0.181625
069-ZR33B	65.6625	0.0221486	0.0191271	88592.9	51.8762	0.131187	0.623485	7.04454	1.00886	0.389428	0.70127	0.695109	2113.92	21.784	2120.17	25.3162	2117.07	17.8621	-0.295788
026-ZR11B	13.2193	0.0228743	0.00171564	620703	21.1933	0.131305	0.300837	6.70976	0.668514	0.370587	0.468098	0.700206	2115.5	10.5293	2032.16	16.3077	2073.91	11.7808	3.93924
019-ZR9B	19.93	0.0221176	0.00328362	508731	28.0817	0.12995	0.352958	6.52727	1.01418	0.364268	0.875603	0.863364	2097.29	12.375	2002.37	30.1072	2049.58	17.7813	4.52566
017-ZR8B	8.30114	0.0179711	0.0621466	715990	13.7843	0.121087	0.628115	5.21833	0.913427	0.312537	0.550024	0.602155	1972.3	22.3031	1753.18	16.8747	1855.61	15.5072	11.1097
028-ZR12B	15.1626	0.0291905	0.00316179	674053	19.1135	0.120558	0.336125	5.60798	0.724718	0.337345	0.52435	0.723523	1964.5	11.967	1873.89	17.0417	1917.33	12.4519	4.61281
040-ZR18B	7.38609	0.0250877	0.00165527	894736	12.3404	0.126812	0.322657	6.6828	0.989644	0.382176	0.859067	0.868056	2054.25	11.3699	2086.44	30.5886	2070.35	17.4067	-1.5671
019-ZR10C	18.4696	0.00551936	0.269265	143070	18.1123	0.186559	0.943486	13.6443	2.75078	0.530396	2.55721	0.929632	2712.06	30.9524	2743.12	113.761	2725.34	51.3916	-1.14508
018-ZR9C	8.79533	0.000443506	0.0136484	14180	14.7455	0.155586	2.36175	10.093	3.58002	0.47045	2.66485	0.744366	2408.25	79.1578	2485.53	109.456	2443.33	65.0935	-3.20903
016-ZR7B	255.382	0.0756983	0.154738	205078	52.5149	0.122497	1.28907	5.27242	3.59798	0.31214	3.33863	0.927918	1992.92	45.4826	1751.23	101.992	1864.41	60.5072	12.1273
015-ZR7C	1	0.00182297	0.0315749	113935	9.09717	0.126706	1.8018	5.06412	3.79956	0.289849	3.32459	0.874993	2052.77	62.9471	1640.77	95.9624	1830.12	63.4349	20.0702
014-ZR6C	12.3856	0.0231429	0.200114	780253	15.1463	0.166852	0.61823	10.7426	1.25194	0.466922	1.02365	0.817649	2526.32	20.6845	2470.05	41.9401	2501.12	23.1267	2.22718
010-ZR5B	98.3849	0.0240534	0.213471	67130.9	60.1016	0.164697	0.45261	9.74719	2.11218	0.429201	2.02957	0.960889	2504.46	15.1906	2302.11	78.3427	2411.17	38.5343	8.07936
009-ZR5C	149.423	0.0340065	0.141629	59918.2	74.4748	0.166384	1.74493	7.39545	2.92341	0.322343	2.31608	0.792255	2521.59	58.0299	1801.16	72.5862	2160.42	51.6341	28.5704
008-ZR4B	21.6927	0.0232852	0.00185554	491095	22.1106	0.123175	0.316384	5.04659	0.980637	0.297126	0.851034	0.867837	2002.72	11.2155	1677.04	25.1091	1827.18	16.5533	16.2617
007-ZR4C	32.778	0.0147646	0.0311268	147447	33.1652	0.129472	0.971894	3.79941	1.68821	0.212817	1.32973	0.787656	2090.81	33.9748	1243.81	30.048	1592.62	26.9605	40.5106
006-ZR3	13.7495	0.0236999	0.046932	1.30223e+06	45.9158	0.152726	0.376239	8.59937	0.985352	0.408338	0.831907	0.844274	2376.68	12.7978	2207.32	31.0608	2296.49	17.847	7.12584
004-ZR1	27.9477	0.010515	0.242001	260720	19.7526	0.172713	0.863678	10.747	1.76368	0.451262	1.49242	0.846199	2584.11	28.6932	2400.86	59.6922	2501.5	32.5057	7.09137
039-ZR2	33.2311	0.0073144	0.211101	80859.6	37.1839	0.0605992	0.822196	0.84599	1.28501	0.101243	0.915404	0.712368	621.689	10.8458	621.689	10.8458	622.446	11.9242	0.535909
038-ZR3	58.3634	0.00448818	0.317629	5608.89	11.7466	0.0625379	0.799252	0.842948	1.32617	0.0977515	0.991271	0.747472	601.218	11.3754	601.218	11.3754	620.771	12.2809	13.1883
037-ZR4	82.9177	0.00662826	0.179005	7915.51	32.47	0.0621261	0.663774	0.83659	1.14101	0.0976573	0.85089	0.745734	600.665	9.75652	600.665	9.75652	617.262	10.5275	11.4654
036-ZR20	45.8883	0.00767608	0.30151	37372.6	52.7031	0.0610701	0.867186	0.816729	1.90519	0.0969874	1.65543	0.868904	596.73	18.8562	596.73	18.8562	606.222	17.3194	7.0087
035-ZR18	188.285	0.00337913	0.1602	1151.86	5.99224	0.0698739	1.21833	0.927157	1.66253	0.0962287	1.06882	0.642889	592.27	12.0907	592.27	12.0907	666.138	16.1783	35.9465
033-ZR8	51.2392	0.00132552	0.310173	5890.79	45.2794	0.0684289	1.12594	0.879357	1.8057	0.0931948	1.36217	0.754373	574.404	14.9631	574.404	14.9631	640.635	17.0857	34.8433
030-ZR30	47.8269	0.00801386	0.310065	53653.6	37.0164	0.0605676	0.759735	0.848967	1.27377	0.101652	0.952891	0.748087	624.084	11.3311	624.084	11.3311	624.082	11.8426	-0.0272387
027-ZR24	14.7868	0.00573836	0.160728	178753	17.8437	0.0596856	0.547057	0.838998	1.05771	0.101943	0.825947	0.780882	625.785	9.84765	625.785	9.84765	618.593	9.776	-5.67177
026-ZR15	13.4614	0.0053008	0.4046	158887	22.8907	0.0599282	0.570563	0.827673	1.08324	0.10016	0.84295	0.778178	615.346	9.89057	615.346	9.89057	612.32	9.93757	-2.39002
024-ZR21	123.251	0.00581202	0.209997	14909	52.2047	0.0690974	0.498787	0.909433	1.06574	0.0954498	0.865863	0.812453	587.688	9.72335	587.688	9.72335	656.756	10.282	34.8209
019-ZR7	12.2441	0.00209741	0.120691	795809	94.5417	0.0601008	0.722276	0.801826	1.41005	0.0967533	1.15294	0.817658	595.354	13.1066	595.354	13.1066	597.858	12.7029	1.95205
016-ZR41	621.021	0.0154529	0.325157	1758.73	9.53255	0.0627489	1.10226	0.877285	1.42599	0.101391	0.825332	0.57878	622.558	9.792	622.558	9.792	639.515	13.4878	11.0289
015-ZR40	394.559	0.0117702	0.236866	1976.3	3.69042	0.0696767	0.670785	0.951864	1.18232	0.0990725	0.900353	0.761514	608.971	10.4595	608.971	10.4595	679.073	11.6754	33.724
014-ZR39	122.692	0.0070861	0.235555	4205.9	6.8568	0.0644956	0.880803	0.899826	1.3052	0.10118	0.889064	0.681172	621.32	10.5279	621.32	10.5279	651.635	12.5153	18.0235
013-ZR38	11.9838	0.00214246	0.303416	57614	20.9586	0.0596912	0.885674	0.808833	1.4296	0.0982686	1.05927	0.740953	604.254	12.2139	604.254	12.2139	601.799	12.9405	-2.0015
010-ZR37	415.094	0.00702037	0.320246	1099.38	5.67045	0.0672811	1.27146	0.860586	1.69814	0.0927614	1.0629	0.625923	571.848	11.6275	571.848	11.6275	630.443	15.8883	32.4447
008-ZR35	437.357	0.0143365	0.25191	2118.42	4.6377	0.0672369	1.07745	0.920709	1.46329	0.0993071	0.918168	0.627467	610.347	10.6894	610.347	10.6894	662.735	14.1949	27.78
050-ZR24B	1241.32	0.0359943	0.865286	1833.99	2.60778	0.068356	0.979858	0.896277	1.77003	0.0950893	1.42674	0.806056	585.566	15.9627	585.566	15.9627	649.736	16.9189	33.4106
049-ZR24C	1151.32	0.029833	1.19513	1623.95	2.72786	0.0675444	0.774977	0.803954	1.4853	0.0863194	1.21171	0.815799	533.733	12.4076	533.733	12.4076	599.057	13.3982	37.5462
048-ZR23C	1543.71	0.0239687	1.15983	1989.09	31.0682	0.0552757	4.10607	0.667677	4.91975	0.0875989	2.68457	0.545671	541.321	27.8473	541.321	27.8473	519.299	39.611	-27.8536
047-ZR22B	578.149	0.0146543	0.747329	1512.64	9.39294	0.0673936	1.57643	0.873242	2.67749	0.0939685	2.13225	0.796363	578.965	23.5921	578.965	23.5921	637.326	25.1902	31.8833
045-ZR21B	1083.62	0.0243326	0.60507	1450.81	5.40151	0.0803942	0.596646	1.07358	1.05089	0.096845	0.781717	0.743865	595.893	8.89569	595.893	8.89569	740.497	11.0192	50.617
044-ZR21C	249.841	0.019027	1.08509	6050.41	11.3249	0.0630098	0.832609	0.835349	1.16007	0.0961449	0.717794	0.618751	591.777	8.11464	591.777	8.11464	616.576	10.6942	16.482
036-ZR17B	362.223	0.022174	0.580147	4328.95	7.92911	0.0638665	0.881908	0.794147	1.2095	0.0901765	0.740163	0.611957	556.581	7.89113	556.581	7.89113	593.521	10.843	24.5021
035-ZR16B	1537.13	0.0203557	0.642479	810.005	3.62169	0.07933	1.12409	0.940701	1.96912	0.0859964	1.57371	0.799193	531.816	16.0566	531.816	16.0566	673.249	19.2913	54.9454
033-ZR14B	304.436	0.017276	0.530643	3266.16	7.98859	0.062301	0.81263	0.785928	1.71708	0.0914859	1.46653	0.854082	564.319	15.8383	564.319	15.8383	588.86	15.2874	17.5522
029-ZR14C	30.5225	0.0139479	0.902049	341368	20.0247	0.0596259	0.42529	0.751064	0.76274	0.0913499	0.513428	0.673136	563.516	5.53961	563.516	5.53961	568.842	6.63288	4.49325
028-ZR13B	663.953	0.0216279	0.469711	2375.99	5.61056	0.0691055	0.592092	0.898978	1.96454	0.0943414	1.83618	0.934661	581.162	20.3924	581.162	20.3924	651.181	18.7991	35.5618
019-ZR9B	1521.05	0.0125609	0.754838	652.504	8.45446	0.0958054	1.46782	1.23323	2.25774	0.0933511	1.67499	0.741888	575.326	18.4251	575.326	18.4251	815.808	25.1623	62.737
018-ZR9C	28.5371	0.00988386	0.779016	190562	21.6693	0.0597541	0.505004	0.764418	0.839308	0.0927746	0.558673	0.665635	571.926	6.11366	571.926	6.11366	576.556	7.37093	3.82685
010-ZR5B	206.648	0.0179546	0.625529	32015.4	81.2363	0.0630407	0.829842	0.826004	1.12534	0.0950226	0.663667	0.58975	585.173	7.42297	585.173	7.42297	611.392	10.3115	17.5352
009-ZR5C	536.593	0.0213636	1.00433	2554.73	4.17288	0.0656033	0.776397	0.85602	1.26369	0.0946291	0.925649	0.732497	582.856	10.3128	582.856	10.3128	627.948	11.8015	26.5686
006-ZR2C	1721.5	0.0182804	1.05207	729.987	5.0093	0.0893117	2.51799	1.03283	2.99055	0.0838666	1.57029	0.525083	519.161	15.6558	519.161	15.6558	720.344	30.6239	63.2023
