# Supplementary material for: Arc accretion and crustal reworking from late Archean to Neoproterozoic in Northeast Brazil
Source: Sci Rep. 2020 May 12;10:7855. doi: 10.1038/s41598-020-64688-9 (PMC7217907; doi:10.1038/s41598-020-64688-9)
Supplement: Supplementary file 3 — Supplementary Table 02. [file 41598_2020_64688_MOESM3_ESM.xlsx]

## Sheet: U-Pb_zircon_data
Supplementary Table 2. Itajá U-Pb zircon data.
AP-23	204Pb cps	206Pb mV1	Th/U	206Pb/204Pb	1s%	207Pb/206Pb	1s %	207Pb/235U	1s %	206Pb/238U	1s %	Rho	207Pb/206Pb	2s abs	206Pb/238U	2s abs	207Pb/235U	2s abs	% U-Pb disc4
039-ZR21C	1018.89	0.0512093	0.78691	5681.35	8.95113	0.145066	1.39374	9.10754	3.79092	0.455303	3.50589	0.924813	2288.57	47.5629	2418.79	140.644	2348.87	68.2096	-5.68997
038-ZR20C	508.889	0.0742546	0.59138	139878	43.5679	0.146754	1.88012	8.35865	3.05792	0.41306	2.383	0.77929	2308.44	63.8459	2228.9	89.4988	2270.7	54.7198	3.44578
037-ZR19B	40.0704	0.0315734	0.658651	254955	35.9796	0.140152	0.829258	7.73617	1.21163	0.400306	0.801923	0.661856	2229.09	28.5743	2170.45	29.5225	2200.81	21.6728	2.63064
036-ZR19C	850.139	0.0601346	0.538285	5742.76	6.75658	0.140154	0.415447	5.41203	3.76146	0.28004	3.72004	0.988988	2229.11	14.3503	1591.56	104.503	1886.76	63.4711	28.6011
034-ZR17C	282.765	0.029693	0.719737	77723.4	49.1633	0.141359	2.6771	8.00821	3.21974	0.410844	1.75001	0.543526	2243.93	91.1114	2218.78	65.5364	2231.95	57.3106	1.12079
033-ZR16C	262.858	0.0459249	0.744654	330994	43.5912	0.150498	0.545242	9.20515	1.01354	0.443575	0.769862	0.759575	2351.59	18.5763	2366.62	30.4632	2358.63	18.4814	-0.639341
030-ZR15B	15.0732	0.0154062	0.606744	453315	16.2774	0.147269	0.739505	8.51472	1.23892	0.4193	0.922368	0.744493	2314.46	25.2641	2257.3	35.0842	2287.5	22.3914	2.46962
029-ZR15C	14.3511	0.0156968	0.577397	608740	31.8606	0.147781	0.584708	8.58697	0.896393	0.421393	0.569513	0.635338	2320.41	19.9813	2266.8	21.75	2295.18	16.2398	2.31028
028-ZR14B	22.5072	0.0279811	0.660443	555181	22.1364	0.148767	0.549733	8.99802	0.853282	0.438639	0.537206	0.629576	2331.8	18.7675	2344.54	21.1003	2337.81	15.5354	-0.546423
026-ZR13B	96.0494	0.0237253	0.424975	81032.7	35.693	0.144373	0.510497	8.59778	1.10467	0.431884	0.906858	0.820933	2280.32	17.5271	2314.2	35.2171	2296.32	19.9971	-1.48598
024-ZR12B	538.088	0.0559216	0.874012	7938.54	8.86264	0.147793	0.485655	8.03058	0.982196	0.394058	0.769126	0.783068	2320.54	16.6058	2141.62	27.9997	2234.47	17.6604	7.71044
020-ZR12C	47.869	0.0492024	0.572587	549092	32.3535	0.149272	0.558077	8.981	0.80882	0.436327	0.453262	0.560399	2337.61	19.0399	2334.18	17.7401	2336.07	14.7261	0.146779
019-ZR11B	63.9508	0.0650454	0.149364	106724	17.8852	0.135589	0.522396	7.04804	1.06749	0.376971	0.854022	0.800025	2171.61	18.1465	2062.12	30.1088	2117.51	18.8965	5.04176
018-ZR11C	359.367	0.060947	0.261704	14182.5	7.69072	0.141281	0.804287	8.21245	1.54343	0.421556	1.26412	0.819035	2242.97	27.6765	2267.54	48.241	2254.71	27.7507	-1.09538
017-ZR10B	246.726	0.0347659	0.595345	18205.5	13.2962	0.153328	0.666865	7.8414	1.54779	0.370883	1.34672	0.870092	2383.38	22.6291	2033.55	46.8892	2212.97	27.6874	14.6778
015-ZR9C	281.129	0.0454635	0.841545	16517.5	12.4434	0.148103	0.363527	9.35095	2.4983	0.457887	2.44378	0.978177	2324.14	12.4342	2430.22	98.5789	2373.03	45.3237	-4.56461
014-ZR8C	398.056	0.025823	0.793921	5127.59	6.90203	0.148123	0.467334	7.04283	1.23383	0.344818	1.08011	0.875415	2324.37	15.9747	1909.81	35.6569	2116.85	21.8232	17.8355
013-ZR7C	27.2229	0.036597	0.951677	707557	26.5898	0.149687	0.37991	8.72782	0.853315	0.422852	0.668223	0.783091	2342.35	12.9685	2273.42	25.5781	2309.99	15.4883	2.94294
007-ZR3C	129.141	0.03749	0.257138	272561	34.4756	0.134296	0.290479	6.87795	0.828281	0.371416	0.681453	0.822732	2154.9	10.123	2036.06	23.7725	2095.82	14.6325	5.5147
006-ZR2B	770.652	0.0317676	0.901974	21992.9	42.9122	0.156294	0.80205	7.6987	2.68047	0.357224	2.53068	0.944118	2415.96	27.1043	1969	85.5917	2196.45	47.6138	18.5002
005-ZR2C	297.603	0.0320526	0.984958	18034.9	20.1498	0.14247	0.533865	7.59256	2.69474	0.386484	2.61521	0.970487	2257.44	18.3717	2106.5	93.6469	2183.98	47.7885	6.68654
004-ZR1C	28.279	0.0195309	0.381624	559997	18.373	0.145961	0.438482	8.69021	1.58757	0.431778	1.48014	0.932331	2299.13	15.0309	2313.73	57.4206	2306.05	28.7088	-0.634886
AP-36	204Pb cps	206Pb mV1	Th/U	206Pb/204Pb	1s%	207Pb/206Pb	1s %	207Pb/235U	1s %	206Pb/238U	1s %	Rho	207Pb/206Pb	2s abs	206Pb/238U	2s abs	207Pb/235U	2s abs	% U-Pb disc4
037-ZR20C	201.959	0.0232104	0.46764	8925.2	7.31321	0.150564	0.408391	5.85547	2.71565	0.282036	2.65908	0.979167	2352.35	13.9239	1601.61	75.1998	1954.66	46.5661	31.9144
036-ZR19C	282.826	0.052912	0.611685	76383.9	73.2106	0.145796	0.658369	6.71119	2.73777	0.333826	2.63147	0.961173	2297.19	22.544	1856.9	84.6334	2074.09	47.8202	19.1665
035-ZR18C	700.901	0.0452342	0.394892	8606.03	19.6555	0.144902	1.47846	7.86834	2.54859	0.3938	2.04259	0.801459	2286.61	50.4394	2140.43	74.1914	2216.06	45.4083	6.39319
029-ZR15C	187.857	0.0342528	0.582389	229473	40.3253	0.15192	0.478426	8.16825	1.14626	0.389925	0.973518	0.849296	2367.65	16.2791	2122.48	35.1633	2249.83	20.6338	10.355
026-ZR13C	108.206	0.0202452	0.796489	61599.4	43.4143	0.147582	1.81912	8.67711	2.19799	0.42639	1.17671	0.53536	2318.1	61.7338	2289.42	45.2715	2304.68	39.6342	1.23715
020-ZR10C	701.554	0.0489131	0.329036	57764.2	89.2938	0.151764	1.37823	6.42237	2.09405	0.306897	1.53239	0.731783	2365.9	46.6591	1725.42	46.3113	2035.33	36.4665	27.0714
018-ZR9M	27.9729	0.0448704	0.614656	538868	27.6641	0.149993	0.555261	8.92601	1.09437	0.431572	0.867204	0.792422	2345.84	18.9278	2312.8	33.6622	2330.46	19.8875	1.40854
017-ZR9C	109.187	0.0342105	0.70405	24444.2	9.18957	0.148648	0.486224	8.77206	1.35314	0.427966	1.20718	0.892131	2330.43	16.608	2296.54	46.5615	2314.59	24.5185	1.45394
015-ZR7C	88.1705	0.0293545	0.576492	71616.6	47.3128	0.148559	1.74811	6.40434	2.06549	0.312638	1.03589	0.501524	2329.4	59.2782	1753.67	31.7705	2032.86	35.96	24.7157
014-ZR6B	155.682	0.0625401	0.75108	26104.2	3.73991	0.14849	0.98635	8.53551	1.2949	0.416866	0.752712	0.581292	2328.61	33.5986	2246.24	28.521	2289.71	23.4032	3.53756
013-ZR6C	163.721	0.0687796	0.724252	129673	77.4817	0.144514	1.86915	9.05846	2.21696	0.454581	1.13311	0.511107	2282	63.6545	2415.59	45.5748	2343.92	40.1459	-5.85421
009-ZR5C	427.022	0.131883	1.27647	27587.6	7.75621	0.145958	1.02603	7.836	3.02031	0.389343	2.81642	0.932495	2299.1	35.0507	2119.78	101.359	2212.35	53.6782	7.79967
007-ZR3C	261.836	0.0832825	0.501003	101665	56.7848	0.147567	2.00786	9.12804	2.43962	0.448597	1.33527	0.547326	2317.92	68.0655	2389.01	53.202	2350.92	44.1674	-3.06718
006-ZR2C	472.672	0.0203514	0.558583	5171.26	23.2478	0.150308	0.649533	8.53924	1.28694	0.412007	1.04739	0.813862	2349.43	22.1209	2224.09	39.3425	2290.11	23.2613	5.33479
005-ZR1B	29.3982	0.0309136	0.58503	444615	25.8739	0.152013	0.506295	9.57769	1.30753	0.456925	1.14718	0.87736	2368.7	17.2227	2425.97	46.3027	2395.03	23.9014	-2.41765
004-ZR1C	129.99	0.037182	0.697707	18465.9	6.40096	0.149546	0.4935	8.31987	1.10853	0.403468	0.920869	0.830713	2340.74	16.8376	2184.99	34.0862	2266.49	19.9974	6.65383
AT-36A	204Pb cps	206Pb mV1	Th/U	206Pb/204Pb	1s%	207Pb/206Pb	1s %	207Pb/235U	1s %	206Pb/238U	1s %	Rho	207Pb/206Pb	2s abs	206Pb/238U	2s abs	207Pb/235U	2s abs	% U-Pb disc4
040-ZR22C	42.9635	0.0237429	0.366418	177335	31.3936	0.137197	0.360238	7.01211	0.728758	0.370655	0.513833	0.70508	2192.12	12.4975	2032.48	17.9023	2112.97	12.9111	7.28249
039-ZR21C	14.2145	0.0257635	0.344175	823909	22.1518	0.137931	0.316779	7.10179	0.747739	0.373398	0.566984	0.758265	2201.39	10.9815	2045.37	19.8591	2124.27	13.2671	7.08745
038-ZR20B	13.9091	0.0163077	0.350341	519039	14.3143	0.136863	0.289317	7.14849	0.754768	0.378787	0.590488	0.782345	2187.88	10.046	2070.61	20.898	2130.1	13.4022	5.35965
037-ZR20C	127.577	0.0302265	0.136525	16066.7	8.65621	0.129277	0.355283	3.08945	2.60081	0.173311	2.54965	0.980328	2088.16	12.4692	1030.33	48.4646	1430.08	39.5142	50.6586
036-ZR19C	13.2792	0.0252616	0.533705	734510	16.3351	0.137254	0.312045	7.0618	0.710802	0.373128	0.520168	0.731804	2192.83	10.8278	2044.1	18.2109	2119.24	12.605	6.78261
035-ZR18C	9.30405	0.0228461	0.437532	829771	12.3435	0.137644	0.622141	7.57353	1.34151	0.399031	1.1293	0.841807	2197.77	21.5368	2164.58	41.4607	2181.73	23.924	1.51053
034-ZR17B	10.792	0.017732	0.375973	556647	15.3627	0.136156	0.355214	7.0223	0.726982	0.374032	0.514813	0.708152	2178.87	12.3415	2048.34	18.0553	2114.26	12.8821	5.99064
033-ZR17C	12.7445	0.0234	0.553701	599125	18.4089	0.137291	0.398101	7.04624	0.808144	0.372206	0.597762	0.739672	2193.3	13.8062	2039.77	20.8876	2117.28	14.3213	6.99999
030-ZR16C	37.6481	0.0157231	0.358917	468104	16.8383	0.137196	0.561676	7.31839	1.34329	0.386847	1.16261	0.865493	2192.11	19.4626	2108.19	41.7436	2151.06	23.859	3.82844
029-ZR15B	15.0737	0.0258165	0.373002	696809	16.7959	0.134645	0.434165	6.26161	0.753349	0.337258	0.491673	0.65265	2159.42	15.1098	1873.46	15.9773	2013.1	13.1493	13.2423
028-ZR15C	29.5357	0.0307136	0.528735	318266	32.151	0.137242	0.579147	7.08843	0.953037	0.374567	0.659982	0.692504	2192.69	20.0647	2050.86	23.1661	2122.59	16.8907	6.46834
027-ZR14C	12.5426	0.0145925	0.368999	528446	12.7655	0.136763	0.328743	6.67022	0.702313	0.353702	0.497874	0.708906	2186.61	11.4139	1952.25	16.761	2068.69	12.3652	10.7178
026-ZR13C	102.741	0.015759	0.387631	12244.9	11.9797	0.137476	0.306081	6.71083	0.6672	0.354009	0.462793	0.693635	2195.65	10.618	1953.72	15.5907	2074.05	11.758	11.0189
025-ZR12C	46.1061	0.0427802	0.305604	85331	14.3274	0.133409	0.281419	5.79513	1.87975	0.315024	1.82125	0.968882	2143.32	9.82034	1765.38	56.1284	1945.68	32.2974	17.6334
024-ZR11C	219.225	0.029853	0.488631	9787.63	6.75913	0.138214	0.341844	6.80793	0.767595	0.357214	0.578836	0.754091	2204.95	11.8441	1968.96	19.627	2086.75	13.5463	10.7029
020-ZR10C	281.077	0.0248002	0.427825	13298.2	19.8044	0.136161	0.511578	6.73048	0.919783	0.358475	0.668578	0.726887	2178.94	17.7575	1974.94	22.7261	2076.63	16.1976	9.36227
019-ZR9B	72.5172	0.0255719	1.24677	25947	9.19906	0.134521	0.413882	4.939	1.88899	0.266267	1.80546	0.955781	2157.81	14.4082	1521.82	48.8545	1808.95	31.6538	29.4736
018-ZR9C	24.8554	0.050419	0.508349	652900	27.0789	0.136618	0.303882	6.42104	0.855275	0.34085	0.708419	0.828294	2184.77	10.5544	1890.76	23.1969	2035.15	14.9728	13.4574
017-ZR8C	10.2062	0.0161973	0.361798	558584	14.2132	0.137362	0.315827	6.86981	0.682116	0.362697	0.477748	0.70039	2194.21	10.9572	1994.95	16.3838	2094.77	12.0562	9.08139
016-ZR7B	13.8207	0.0272628	0.376694	647600	18.1754	0.133799	0.27511	6.07087	0.650337	0.329051	0.458214	0.704579	2148.42	9.5951	1833.78	14.6181	1986.07	11.3075	14.6451
014-ZR6C	15.3613	0.0134403	0.365788	674993	30.3271	0.137464	0.312998	7.33538	0.986682	0.38699	0.859233	0.87083	2195.5	10.8577	2108.86	30.8721	2153.13	17.5572	3.94636
013-ZR5C	18.0946	0.0177756	0.410837	424769	19.4019	0.137081	0.340709	7.06384	0.739504	0.373706	0.541749	0.732583	2190.65	11.8233	2046.82	18.9873	2119.5	13.1128	6.56562
010-ZR4B	100.323	0.0124977	0.291033	24149.4	60.6943	0.132186	0.448031	5.69307	0.825619	0.31234	0.586193	0.710004	2127.2	15.6469	1752.21	17.975	1930.32	14.2115	17.6283
008-ZR3C	53.7329	0.0182482	0.627077	163451	47.9247	0.136655	0.345764	6.94608	2.01315	0.368621	1.94831	0.967794	2185.24	12.0055	2022.91	67.4786	2104.56	35.4266	7.42851
007-ZR2B	13.7686	0.0266324	0.42266	749040	17.2648	0.135719	0.289794	6.8528	0.640804	0.366179	0.435151	0.67907	2173.27	10.0787	2011.4	15.0287	2092.57	11.3244	7.44846
006-ZR2C	103.134	0.0263771	0.416773	20095.5	8.60539	0.137295	0.271681	6.82818	0.758968	0.360675	0.604094	0.795941	2193.36	9.42893	1985.37	20.6285	2089.38	13.3997	9.48262
005-ZR1B	20.5577	0.0260953	0.349119	435562	22.5763	0.135302	0.335701	6.67088	1.10135	0.357558	0.981319	0.891014	2167.9	11.679	1970.59	33.2802	2068.77	19.3576	9.1016
004-ZR1C	61.6422	0.0203507	0.437766	275890	27.0735	0.137642	0.329639	7.5063	1.1399	0.395494	1.02637	0.900397	2197.75	11.431	2148.26	37.4482	2173.74	20.3254	2.25206
AP-05B	204Pb cps	206Pb mV1	Th/U	206Pb/204Pb	1s%	207Pb/206Pb	1s %	207Pb/235U	1s %	206Pb/238U	1s %	Rho	207Pb/206Pb	2s abs	206Pb/238U	2s abs	207Pb/235U	2s abs	% U-Pb disc4
039-ZR20C	31.2128	0.0309049	1.08251	272198	35.9367	0.143604	0.409509	7.56447	0.821599	0.382014	0.608304	0.740391	2271.12	14.082	2085.68	21.6606	2180.66	14.6834	8.16473
038-ZR19C	12.9691	0.0175574	1.09018	583883	17.1986	0.144061	0.304742	7.70783	0.723135	0.388019	0.541076	0.748237	2276.59	10.4797	2113.63	19.4866	2197.51	12.9573	7.15792
037-ZR18C	172.719	0.0268828	0.725918	11441.4	8.08675	0.140701	0.36553	7.34623	1.22883	0.378646	1.11316	0.905868	2235.85	12.6206	2069.96	39.3571	2154.45	21.8468	7.41989
036-ZR17B	14.379	0.0263086	0.522418	587225	18.1411	0.137193	0.224546	6.90063	0.718566	0.364772	0.573257	0.797779	2192.07	7.79635	2004.75	19.7391	2098.74	12.7056	8.5454
035-ZR17C	782.564	0.0398052	0.548433	14912.7	18.0046	0.133417	0.682204	6.9936	1.65775	0.380151	1.46474	0.883567	2143.42	23.7491	2076.99	51.9115	2110.62	29.2421	3.09917
034-ZR16C	52.4434	0.0153026	0.985137	86980.5	34.4765	0.144036	0.293963	7.67586	0.883709	0.386475	0.746482	0.844714	2276.3	10.1099	2106.46	26.7994	2193.78	15.8158	7.46129
033-ZR15C	108.685	0.0449541	0.620673	112494	60.3489	0.142739	0.295988	7.87126	0.833877	0.399916	0.685893	0.822535	2260.7	10.1965	2168.65	25.2375	2216.4	14.9699	4.07157
030-ZR14B	38.0603	0.0481417	1.02803	672295	30.5413	0.139202	0.311281	7.23692	0.681343	0.377028	0.479625	0.703941	2217.31	10.7726	2062.39	16.9198	2141.06	12.1204	6.9868
029-ZR14C	353.914	0.0401002	0.713478	10011.1	8.29467	0.138378	0.43561	7.1626	0.922446	0.37538	0.72378	0.784631	2207	15.0811	2054.66	25.4433	2131.86	16.3716	6.90253
028-ZR13CV	155.472	0.0411966	0.435544	17669.4	4.61367	0.138781	0.258469	6.57504	1.2002	0.343585	1.11193	0.926451	2212.06	8.95283	1903.89	36.6081	2056.01	21.0463	13.9311
025-ZR11C	69.0359	0.0237925	0.236244	61710.5	35.2998	0.137692	0.288202	6.63719	0.693476	0.349577	0.510447	0.73607	2198.37	9.99587	1932.58	17.0356	2064.3	12.2022	12.0906
024-ZR10B	2854.54	0.062391	0.428502	1410.15	2.21373	0.148245	0.36884	6.81238	1.06146	0.33326	0.923772	0.870287	2325.78	12.6133	1854.17	29.7359	2087.33	18.7101	20.2779
020-ZR10C	315.871	0.0302842	0.689738	9372.13	13.0918	0.145805	0.411571	7.50009	0.761733	0.373046	0.523024	0.686623	2297.29	14.1134	2043.72	18.3079	2173	13.6035	11.0381
019-ZR9B	12.9588	0.00868595	0.85049	272806	15.3758	0.144914	0.364383	7.72542	0.726473	0.386616	0.507638	0.69877	2286.75	12.5127	2107.11	18.2355	2199.56	13.0203	7.85562
017-ZR8B	19.3827	0.0462334	0.598678	1.04622e+06	20.6079	0.143686	0.233302	7.54381	0.65609	0.380753	0.488602	0.744718	2272.1	8.03018	2079.8	17.3595	2178.21	11.7303	8.46357
015-ZR7C	59.7845	0.0154648	0.713854	111588	41.1403	0.142649	0.295616	7.34769	0.676748	0.373549	0.483018	0.713734	2259.62	10.1849	2046.08	16.925	2154.63	12.0609	9.45029
014-ZR6C	16.2149	0.0165224	0.78222	420679	17.8759	0.144463	0.28772	7.75793	0.692446	0.389454	0.509319	0.735536	2281.39	9.89025	2120.3	18.3925	2203.34	12.4183	7.06127
013-ZR5C	19.1304	0.0403717	0.591021	844307	21.8029	0.139792	0.289426	7.24331	0.705396	0.375769	0.525854	0.745474	2224.64	10.0096	2056.49	18.5045	2141.85	12.5483	7.55842
010-ZR4B	29.4265	0.0655098	0.490569	1.20697e+06	34.4179	0.139219	0.304042	7.16469	0.679041	0.37322	0.481002	0.708354	2217.52	10.5223	2044.53	16.8436	2132.12	12.0649	7.80082
008-ZR3C	26.8175	0.0266221	1.01668	744301	19.9147	0.143975	0.347164	7.63299	0.839638	0.384481	0.668713	0.79643	2275.56	11.9368	2097.18	23.9207	2188.75	15.0203	7.83888
007-ZR2B	18.517	0.0336678	0.557795	756137	20.3869	0.140059	0.221582	7.21216	0.656172	0.373439	0.494136	0.753059	2227.94	7.66361	2045.56	17.3107	2138.01	11.6691	8.18608
006-ZR2C	1156.15	0.0389667	0.931979	13088.2	13.9467	0.136446	1.1723	7.64406	2.14963	0.406285	1.76334	0.820296	2182.57	40.5174	2197.92	65.5144	2190.05	38.2415	-0.703318
005-ZR1B	630.108	0.0474878	0.557291	9803.7	14.1195	0.14563	0.755087	7.33071	1.28852	0.365058	0.976135	0.757562	2295.23	25.8465	2006.11	33.6127	2152.56	22.8963	12.5968
004-ZR1C	15.1961	0.0404911	0.669914	1.27258e+06	19.465	0.140148	0.286033	7.50838	1.14769	0.38853	1.04789	0.913047	2229.04	9.88774	2116.01	37.7483	2173.99	20.4641	5.07117
AP-07A	204Pb cps	206Pb mV1	Th/U	206Pb/204Pb	1s%	207Pb/206Pb	1s %	207Pb/235U	1s %	206Pb/238U	1s %	Rho	207Pb/206Pb	2s abs	206Pb/238U	2s abs	207Pb/235U	2s abs	% U-Pb disc4
049-ZR30C	55.9203	0.00820499	0.420041	155005	30.4288	0.12381	2.26866	6.23837	3.42511	0.365412	2.53915	0.741334	2011.84	79.4088	2007.77	87.3141	2009.84	59.0789	0.202057
048-ZR29C	19.1034	0.0381293	0.448142	956755	23.4466	0.136397	2.0975	7.52515	3.00564	0.400109	2.12062	0.705549	2181.94	72.1072	2169.54	77.896	2175.99	53.1754	0.568333
047-ZR28C	29.4938	0.0417149	0.810708	516139	26.7432	0.135595	0.262042	6.61916	1.37645	0.354019	1.29948	0.944083	2171.67	9.11658	1953.76	43.7303	2061.9	24.1397	10.0343
046-ZR27C	12.1869	0.0106193	0.405341	431206	17.1331	0.122271	0.332923	5.60735	0.718513	0.332583	0.517813	0.720673	1989.63	11.8185	1850.89	16.6512	1917.23	12.3454	6.9733
045-ZR26C	10.6771	0.0149446	0.656808	456003	15.0053	0.133279	0.229711	5.87233	0.721908	0.319533	0.575405	0.797062	2141.61	8.01992	1787.45	17.9521	1957.15	12.4886	16.5373
044-ZR25B	9.17515	0.0104423	0.266582	419338	12.9406	0.120599	0.297249	5.50262	0.693316	0.330897	0.505012	0.728401	1965.1	10.5846	1842.73	16.178	1901	11.8796	6.22719
040-ZR25C	11.7037	0.0106658	0.312976	353169	14.4405	0.123806	0.357377	5.83772	0.768471	0.341954	0.570558	0.742459	2011.78	12.6523	1896.06	18.7311	1952.03	13.28	5.75211
038-ZR23C	25.4377	0.0118417	0.699554	263037	21.4217	0.137596	0.340041	6.99937	0.800048	0.368909	0.622218	0.777727	2197.16	11.7917	2024.27	21.6009	2111.35	14.1665	7.86911
037-ZR22C	120.444	0.0790567	0.231887	289033	58.9947	0.134992	1.63899	7.21778	2.58839	0.387758	1.9688	0.760629	2163.91	56.6076	2112.42	70.7304	2138.7	45.6508	2.37949
035-ZR20C	65.7019	0.0352067	1.17717	34557.7	11.5239	0.136219	2.25241	7.10225	3.62657	0.378116	2.81805	0.777056	2179.67	77.3816	2067.48	99.303	2124.33	63.5526	5.14725
034-ZR19B	30.8784	0.0290906	0.170223	490510	25.2888	0.138078	0.286709	7.06783	2.58846	0.371218	2.54571	0.983484	2203.24	9.93888	2035.13	88.5495	2120	45.5357	7.63007
030-ZR18C	22.6519	0.0234917	0.651311	554149	23.6616	0.138369	0.966854	7.50691	2.13964	0.393451	1.87242	0.87511	2206.89	33.3686	2138.81	67.9836	2173.81	37.9858	3.08468
029-ZR17C	67.8656	0.0378467	0.31721	138168	55.1811	0.134234	2.63054	6.70047	3.06914	0.362	1.53708	0.500818	2154.08	90.4261	1991.65	52.5643	2072.68	53.5216	7.54085
028-ZR16C	15.7436	0.0105687	0.365674	358837	21.9147	0.124804	1.79632	6.16234	2.75607	0.358081	2.05715	0.746407	2026.03	62.949	1973.07	69.7419	1999.12	47.5928	2.61362
025-ZR14C	27.7108	0.0322604	0.505352	674665	27.8588	0.137716	0.42325	7.81002	2.65944	0.411276	2.59927	0.977374	2198.68	14.6675	2220.75	97.293	2209.36	47.3212	-1.00399
024-ZR13C	19.4635	0.0193826	0.513182	352716	19.5653	0.136739	0.391179	6.77388	1.16559	0.359262	1.03358	0.886743	2186.3	13.5771	1978.68	35.1728	2082.32	20.5215	9.49672
020-ZR12B	70.8518	0.0337297	0.440605	553035	30.3348	0.137834	0.534232	6.97665	1.03381	0.367077	0.803786	0.777497	2200.16	18.4984	2015.63	27.7962	2108.46	18.2798	8.38713
019-ZR12C	25.0088	0.0238338	0.898138	535069	19.8763	0.139332	0.357182	7.49229	1.08811	0.389968	0.9587	0.881071	2218.92	12.3556	2122.68	34.6316	2172.07	19.4019	4.33735
018-ZR11C	44.6548	0.0263164	0.94491	169818	39.7466	0.13562	0.355411	4.93419	1.44129	0.263851	1.34674	0.934398	2171.99	12.3577	1509.52	36.198	1808.12	24.1922	30.5009
017-ZR10B	19.9119	0.0139422	0.463159	399601	16.7002	0.140118	0.386164	8.84611	3.78667	0.457851	3.74866	0.989962	2228.67	13.3418	2430.06	150.901	2322.26	67.9391	-9.03648
016-ZR10C	23.1938	0.0162237	0.351664	435765	17.9639	0.136934	0.326039	7.77899	3.95704	0.411982	3.92614	0.992191	2188.78	11.3175	2223.98	146.854	2205.78	69.9849	-1.60785
015-ZR9C	19.8866	0.0454553	0.803956	1.17029e+06	17.8165	0.139436	0.2426	7.1769	0.717227	0.373274	0.564152	0.786574	2220.22	8.3965	2044.79	19.7552	2133.64	12.7439	7.90153
014-ZR8C	401.161	0.0791385	0.858056	12534.5	2.02205	0.130948	0.268982	4.38487	1.44351	0.242841	1.36897	0.948361	2110.72	9.42121	1401.45	34.4404	1709.49	23.7313	33.6032
013-ZR7C	819.264	0.0265298	0.818502	20222.3	44.7486	0.14144	1.01475	6.97039	1.53764	0.357397	1.09422	0.711624	2244.91	34.8684	1969.82	37.0914	2107.66	27.1262	12.2538
010-ZR6C	39.9675	0.0594631	0.644497	1.39989e+06	19.6212	0.139352	0.342791	7.50866	1.08152	0.390766	0.956499	0.884401	2219.17	11.8585	2126.38	34.6029	2174.02	19.29	4.18124
009-ZR5C	23.789	0.0456334	0.254721	699362	24.2449	0.130515	0.321649	6.27491	0.731909	0.348669	0.543084	0.74201	2104.91	11.2697	1928.24	18.0891	2014.96	12.78	8.39321
008-ZR4C	133.872	0.0598796	0.340833	669485	29.5985	0.135313	0.273549	8.61213	4.22008	0.461569	4.19487	0.994027	2168.05	9.52006	2446.48	169.677	2297.84	75.3681	-12.8422
007-ZR3C	40.4631	0.0149106	0.382986	387621	20.2124	0.134667	1.13892	6.66783	2.60462	0.35908	2.31292	0.888008	2159.7	39.4703	1977.81	78.5474	2068.37	45.4824	8.42195
005-ZR2C	197.904	0.0903081	0.665265	59270.7	27.0304	0.137975	0.234702	6.8813	0.928256	0.361691	0.818096	0.881326	2201.94	8.13969	1990.18	27.986	2096.25	16.3925	9.61665
004-ZR1C	16.9625	0.0218713	0.458651	471720	19.8943	0.132665	0.3585	6.55924	0.877247	0.358561	0.709752	0.809067	2133.54	12.518	1975.35	24.1286	2053.89	15.3996	7.41445
AP-06	204Pb cps	206Pb mV1	Th/U	206Pb/204Pb	1s%	207Pb/206Pb	1s %	207Pb/235U	1s %	206Pb/238U	1s %	Rho	207Pb/206Pb	2s abs	206Pb/238U	2s abs	207Pb/235U	2s abs	% U-Pb disc4
039-ZR22C	83.4463	0.0734328	1.13374	248945	32.4542	0.142349	0.33129	7.97693	0.834103	0.406395	0.669838	0.803063	2255.98	11.416	2198.42	24.9309	2228.42	14.9963	2.55143
038-ZR21C	271.92	0.0157893	0.289071	32763.2	67.4386	0.140995	0.831236	7.77996	1.46776	0.400166	1.15155	0.784565	2239.46	28.6101	2169.8	42.3622	2205.89	26.2416	3.11068
037-ZR20C	363.319	0.0709461	0.671224	88117.5	82.459	0.139284	1.61471	6.4057	2.52833	0.333526	1.90994	0.755416	2218.33	55.4473	1855.45	61.4414	2033.05	43.9326	16.3582
036-ZR19C	24.2874	0.067096	0.339134	1.48055e+06	23.145	0.138526	0.811487	7.13798	1.14774	0.373688	0.722147	0.629192	2208.86	28.0262	2046.73	25.3028	2128.79	20.3415	7.33999
035-ZR18B	12.134	0.0586299	0.194273	1.8727e+06	15.581	0.139046	0.656044	7.43787	0.890135	0.387933	0.473977	0.532478	2215.36	22.6625	2113.23	17.0689	2165.54	15.8721	4.60986
034-ZR18C	19.167	0.0422964	0.652683	1.18885e+06	16.4043	0.14126	0.247711	8.13489	0.661738	0.417637	0.489126	0.739153	2242.71	8.55231	2249.74	18.5648	2246.13	11.9321	-0.313504
033-ZR17C	12.4814	0.028738	0.463158	1.21841e+06	24.162	0.141486	0.28466	7.57499	0.639469	0.388271	0.436573	0.682713	2245.47	9.82292	2114.8	15.7326	2181.91	11.4394	5.81918
030-ZR16C	15.0719	0.0166694	0.687768	540967	14.8559	0.14459	0.519329	8.50647	1.07513	0.426655	0.865398	0.804922	2282.91	17.8245	2290.62	33.3242	2286.61	19.4433	-0.337806
029-ZR15B	55.1445	0.0399097	0.129691	250915	53.556	0.136546	0.596894	6.87058	1.29805	0.364906	1.09149	0.840872	2183.84	20.6974	2005.39	37.5677	2094.87	22.8817	8.17171
028-ZR15C	222.472	0.0538311	0.841609	32479.2	41.8555	0.140721	3.11616	7.81059	4.24055	0.402523	2.85211	0.672581	2236.1	105.874	2180.65	105.105	2209.43	74.9416	2.47986
027-ZR14B	158.471	0.014663	0.363883	14205.7	29.0799	0.139251	0.947092	7.28592	1.88829	0.379447	1.59102	0.842574	2217.92	32.6513	2073.7	56.3018	2147.09	33.4419	6.5023
026-ZR14C	125.088	0.0609054	0.20768	123240	66.4921	0.138025	1.33377	7.3708	2.92141	0.387279	2.57262	0.88061	2202.57	45.9543	2110.2	92.2634	2157.44	51.579	4.19384
025-ZR13C	12.4603	0.0190172	0.350891	545025	15.5468	0.138398	1.19395	7.35917	2.24962	0.385626	1.87029	0.831379	2207.25	41.1497	2102.51	66.9344	2156.02	39.8262	4.74523
020-ZR11C	19.0012	0.0284734	0.559811	646478	20.3265	0.139682	1.95037	7.60013	3.04743	0.39459	2.31205	0.75869	2223.27	66.8068	2144.08	84.0677	2184.88	53.9667	3.56181
019-ZR10C	723.829	0.0878661	0.198443	67681	47.9411	0.141534	3.20893	6.6501	4.64042	0.340748	3.33151	0.717933	2246.06	108.852	1890.27	108.703	2066.02	80.3087	15.8409
018-ZR9C	37.3246	0.0692828	0.360185	1.89783e+06	32.7444	0.135807	1.70151	7.22264	2.52522	0.385692	1.82874	0.72419	2174.39	58.6781	2102.82	65.4592	2139.3	44.5523	3.29174
017-ZR8C	496.527	0.0757264	0.850554	18162.5	14.7262	0.138576	0.909859	8.5449	2.16713	0.447184	1.93166	0.891345	2209.48	31.4033	2382.72	76.7272	2290.71	39.0213	-7.84075
016-ZR7B	38.2812	0.0545565	0.553802	485298	33.3139	0.140771	0.920865	7.51306	1.51867	0.387053	1.14937	0.756831	2236.71	31.6877	2109.15	41.2849	2174.55	27.037	5.70321
014-ZR6C	23.4535	0.0452588	0.666841	960495	21.1471	0.140632	0.373619	8.05348	0.925896	0.415303	0.76184	0.822814	2235.01	12.9004	2239.12	28.79	2237.04	16.6574	-0.184053
009-ZR4B	18.1014	0.00817963	0.608267	222308	21.7911	0.142222	0.378823	8.01197	1.02092	0.408543	0.872624	0.854745	2254.44	13.0524	2208.26	32.5907	2232.37	18.3488	2.04862
008-ZR4C	107.696	0.0319074	0.864722	37964.7	34.4367	0.142622	0.284352	7.80757	0.682227	0.397003	0.497277	0.728903	2259.29	9.79778	2155.23	18.2069	2209.08	12.2444	4.60605
007-ZR3C	20.2925	0.0380188	0.732817	924310	18.7487	0.141742	0.204683	7.63433	0.666077	0.390606	0.514267	0.772083	2248.6	7.06409	2125.64	18.6105	2188.91	11.9248	5.46814
006-ZR2C	2453.97	0.0809756	1.47438	3103.85	11.8184	0.142015	1.54419	3.09282	3.14737	0.157938	2.71737	0.863379	2251.92	52.8566	945.308	47.6974	1430.91	47.7337	58.0221
005-ZR1B	35.3211	0.0510936	0.397136	544110	32.2693	0.139183	0.190572	7.22523	1.06263	0.376471	0.977529	0.919918	2217.07	6.60008	2059.78	34.4241	2139.62	18.868	7.09476

## Sheet: Orthogneiss
Orthogneiss	204Pb cps	206Pb mV1	Th/U	206Pb/204Pb	1s%	207Pb/206Pb	1s %	207Pb/235U	1s %	206Pb/238U	1s %	Rho	207Pb/206Pb	2s abs	206Pb/238U	2s abs	207Pb/235U	2s abs	% U-Pb disc4
037-ZR20C	201.959	0.0232104	0.46764	8925.2	7.31321	0.150564	0.408391	5.85547	2.71565	0.282036	2.65908	0.979167	2352.35	13.9239	1601.61	75.1998	1954.66	46.5661	31.9144
036-ZR19C	282.826	0.052912	0.611685	76383.9	73.2106	0.145796	0.658369	6.71119	2.73777	0.333826	2.63147	0.961173	2297.19	22.544	1856.9	84.6334	2074.09	47.8202	19.1665
035-ZR18C	700.901	0.0452342	0.394892	8606.03	19.6555	0.144902	1.47846	7.86834	2.54859	0.3938	2.04259	0.801459	2286.61	50.4394	2140.43	74.1914	2216.06	45.4083	6.39319
029-ZR15C	187.857	0.0342528	0.582389	229473	40.3253	0.15192	0.478426	8.16825	1.14626	0.389925	0.973518	0.849296	2367.65	16.2791	2122.48	35.1633	2249.83	20.6338	10.355
026-ZR13C	108.206	0.0202452	0.796489	61599.4	43.4143	0.147582	1.81912	8.67711	2.19799	0.42639	1.17671	0.53536	2318.1	61.7338	2289.42	45.2715	2304.68	39.6342	1.23715
020-ZR10C	701.554	0.0489131	0.329036	57764.2	89.2938	0.151764	1.37823	6.42237	2.09405	0.306897	1.53239	0.731783	2365.9	46.6591	1725.42	46.3113	2035.33	36.4665	27.0714
018-ZR9M	27.9729	0.0448704	0.614656	538868	27.6641	0.149993	0.555261	8.92601	1.09437	0.431572	0.867204	0.792422	2345.84	18.9278	2312.8	33.6622	2330.46	19.8875	1.40854
017-ZR9C	109.187	0.0342105	0.70405	24444.2	9.18957	0.148648	0.486224	8.77206	1.35314	0.427966	1.20718	0.892131	2330.43	16.608	2296.54	46.5615	2314.59	24.5185	1.45394
015-ZR7C	88.1705	0.0293545	0.576492	71616.6	47.3128	0.148559	1.74811	6.40434	2.06549	0.312638	1.03589	0.501524	2329.4	59.2782	1753.67	31.7705	2032.86	35.96	24.7157
014-ZR6B	155.682	0.0625401	0.75108	26104.2	3.73991	0.14849	0.98635	8.53551	1.2949	0.416866	0.752712	0.581292	2328.61	33.5986	2246.24	28.521	2289.71	23.4032	3.53756
013-ZR6C	163.721	0.0687796	0.724252	129673	77.4817	0.144514	1.86915	9.05846	2.21696	0.454581	1.13311	0.511107	2282	63.6545	2415.59	45.5748	2343.92	40.1459	-5.85421
009-ZR5C	427.022	0.131883	1.27647	27587.6	7.75621	0.145958	1.02603	7.836	3.02031	0.389343	2.81642	0.932495	2299.1	35.0507	2119.78	101.359	2212.35	53.6782	7.79967
007-ZR3C	261.836	0.0832825	0.501003	101665	56.7848	0.147567	2.00786	9.12804	2.43962	0.448597	1.33527	0.547326	2317.92	68.0655	2389.01	53.202	2350.92	44.1674	-3.06718
006-ZR2C	472.672	0.0203514	0.558583	5171.26	23.2478	0.150308	0.649533	8.53924	1.28694	0.412007	1.04739	0.813862	2349.43	22.1209	2224.09	39.3425	2290.11	23.2613	5.33479
005-ZR1B	29.3982	0.0309136	0.58503	444615	25.8739	0.152013	0.506295	9.57769	1.30753	0.456925	1.14718	0.87736	2368.7	17.2227	2425.97	46.3027	2395.03	23.9014	-2.41765
004-ZR1C	129.99	0.037182	0.697707	18465.9	6.40096	0.149546	0.4935	8.31987	1.10853	0.403468	0.920869	0.830713	2340.74	16.8376	2184.99	34.0862	2266.49	19.9974	6.65383
039-ZR20C	31.2128	0.0309049	1.08251	272198	35.9367	0.143604	0.409509	7.56447	0.821599	0.382014	0.608304	0.740391	2271.12	14.082	2085.68	21.6606	2180.66	14.6834	8.16473
038-ZR19C	12.9691	0.0175574	1.09018	583883	17.1986	0.144061	0.304742	7.70783	0.723135	0.388019	0.541076	0.748237	2276.59	10.4797	2113.63	19.4866	2197.51	12.9573	7.15792
037-ZR18C	172.719	0.0268828	0.725918	11441.4	8.08675	0.140701	0.36553	7.34623	1.22883	0.378646	1.11316	0.905868	2235.85	12.6206	2069.96	39.3571	2154.45	21.8468	7.41989
036-ZR17B	14.379	0.0263086	0.522418	587225	18.1411	0.137193	0.224546	6.90063	0.718566	0.364772	0.573257	0.797779	2192.07	7.79635	2004.75	19.7391	2098.74	12.7056	8.5454
035-ZR17C	782.564	0.0398052	0.548433	14912.7	18.0046	0.133417	0.682204	6.9936	1.65775	0.380151	1.46474	0.883567	2143.42	23.7491	2076.99	51.9115	2110.62	29.2421	3.09917
034-ZR16C	52.4434	0.0153026	0.985137	86980.5	34.4765	0.144036	0.293963	7.67586	0.883709	0.386475	0.746482	0.844714	2276.3	10.1099	2106.46	26.7994	2193.78	15.8158	7.46129
033-ZR15C	108.685	0.0449541	0.620673	112494	60.3489	0.142739	0.295988	7.87126	0.833877	0.399916	0.685893	0.822535	2260.7	10.1965	2168.65	25.2375	2216.4	14.9699	4.07157
030-ZR14B	38.0603	0.0481417	1.02803	672295	30.5413	0.139202	0.311281	7.23692	0.681343	0.377028	0.479625	0.703941	2217.31	10.7726	2062.39	16.9198	2141.06	12.1204	6.9868
029-ZR14C	353.914	0.0401002	0.713478	10011.1	8.29467	0.138378	0.43561	7.1626	0.922446	0.37538	0.72378	0.784631	2207	15.0811	2054.66	25.4433	2131.86	16.3716	6.90253
028-ZR13CV	155.472	0.0411966	0.435544	17669.4	4.61367	0.138781	0.258469	6.57504	1.2002	0.343585	1.11193	0.926451	2212.06	8.95283	1903.89	36.6081	2056.01	21.0463	13.9311
025-ZR11C	69.0359	0.0237925	0.236244	61710.5	35.2998	0.137692	0.288202	6.63719	0.693476	0.349577	0.510447	0.73607	2198.37	9.99587	1932.58	17.0356	2064.3	12.2022	12.0906
024-ZR10B	2854.54	0.062391	0.428502	1410.15	2.21373	0.148245	0.36884	6.81238	1.06146	0.33326	0.923772	0.870287	2325.78	12.6133	1854.17	29.7359	2087.33	18.7101	20.2779
020-ZR10C	315.871	0.0302842	0.689738	9372.13	13.0918	0.145805	0.411571	7.50009	0.761733	0.373046	0.523024	0.686623	2297.29	14.1134	2043.72	18.3079	2173	13.6035	11.0381
019-ZR9B	12.9588	0.00868595	0.85049	272806	15.3758	0.144914	0.364383	7.72542	0.726473	0.386616	0.507638	0.69877	2286.75	12.5127	2107.11	18.2355	2199.56	13.0203	7.85562
017-ZR8B	19.3827	0.0462334	0.598678	1.04622e+06	20.6079	0.143686	0.233302	7.54381	0.65609	0.380753	0.488602	0.744718	2272.1	8.03018	2079.8	17.3595	2178.21	11.7303	8.46357
015-ZR7C	59.7845	0.0154648	0.713854	111588	41.1403	0.142649	0.295616	7.34769	0.676748	0.373549	0.483018	0.713734	2259.62	10.1849	2046.08	16.925	2154.63	12.0609	9.45029
014-ZR6C	16.2149	0.0165224	0.78222	420679	17.8759	0.144463	0.28772	7.75793	0.692446	0.389454	0.509319	0.735536	2281.39	9.89025	2120.3	18.3925	2203.34	12.4183	7.06127
013-ZR5C	19.1304	0.0403717	0.591021	844307	21.8029	0.139792	0.289426	7.24331	0.705396	0.375769	0.525854	0.745474	2224.64	10.0096	2056.49	18.5045	2141.85	12.5483	7.55842
010-ZR4B	29.4265	0.0655098	0.490569	1.20697e+06	34.4179	0.139219	0.304042	7.16469	0.679041	0.37322	0.481002	0.708354	2217.52	10.5223	2044.53	16.8436	2132.12	12.0649	7.80082
008-ZR3C	26.8175	0.0266221	1.01668	744301	19.9147	0.143975	0.347164	7.63299	0.839638	0.384481	0.668713	0.79643	2275.56	11.9368	2097.18	23.9207	2188.75	15.0203	7.83888
007-ZR2B	18.517	0.0336678	0.557795	756137	20.3869	0.140059	0.221582	7.21216	0.656172	0.373439	0.494136	0.753059	2227.94	7.66361	2045.56	17.3107	2138.01	11.6691	8.18608
006-ZR2C	1156.15	0.0389667	0.931979	13088.2	13.9467	0.136446	1.1723	7.64406	2.14963	0.406285	1.76334	0.820296	2182.57	40.5174	2197.92	65.5144	2190.05	38.2415	-0.703318
005-ZR1B	630.108	0.0474878	0.557291	9803.7	14.1195	0.14563	0.755087	7.33071	1.28852	0.365058	0.976135	0.757562	2295.23	25.8465	2006.11	33.6127	2152.56	22.8963	12.5968
004-ZR1C	15.1961	0.0404911	0.669914	1.27258e+06	19.465	0.140148	0.286033	7.50838	1.14769	0.38853	1.04789	0.913047	2229.04	9.88774	2116.01	37.7483	2173.99	20.4641	5.07117

## Sheet: Ultramafic
Ultramafic	204Pb cps	206Pb mV1	Th/U	206Pb/204Pb	1s%	207Pb/206Pb	1s %	207Pb/235U	1s %	206Pb/238U	1s %	Rho	207Pb/206Pb	2s abs	206Pb/238U	2s abs	207Pb/235U	2s abs	% U-Pb disc4
039-ZR21C	1018.89	0.0512093	0.78691	5681.35	8.95113	0.145066	1.39374	9.10754	3.79092	0.455303	3.50589	0.924813	2288.57	47.5629	2418.79	140.644	2348.87	68.2096	-5.68997
038-ZR20C	508.889	0.0742546	0.59138	139878	43.5679	0.146754	1.88012	8.35865	3.05792	0.41306	2.383	0.77929	2308.44	63.8459	2228.9	89.4988	2270.7	54.7198	3.44578
037-ZR19B	40.0704	0.0315734	0.658651	254955	35.9796	0.140152	0.829258	7.73617	1.21163	0.400306	0.801923	0.661856	2229.09	28.5743	2170.45	29.5225	2200.81	21.6728	2.63064
036-ZR19C	850.139	0.0601346	0.538285	5742.76	6.75658	0.140154	0.415447	5.41203	3.76146	0.28004	3.72004	0.988988	2229.11	14.3503	1591.56	104.503	1886.76	63.4711	28.6011
034-ZR17C	282.765	0.029693	0.719737	77723.4	49.1633	0.141359	2.6771	8.00821	3.21974	0.410844	1.75001	0.543526	2243.93	91.1114	2218.78	65.5364	2231.95	57.3106	1.12079
033-ZR16C	262.858	0.0459249	0.744654	330994	43.5912	0.150498	0.545242	9.20515	1.01354	0.443575	0.769862	0.759575	2351.59	18.5763	2366.62	30.4632	2358.63	18.4814	-0.639341
030-ZR15B	15.0732	0.0154062	0.606744	453315	16.2774	0.147269	0.739505	8.51472	1.23892	0.4193	0.922368	0.744493	2314.46	25.2641	2257.3	35.0842	2287.5	22.3914	2.46962
029-ZR15C	14.3511	0.0156968	0.577397	608740	31.8606	0.147781	0.584708	8.58697	0.896393	0.421393	0.569513	0.635338	2320.41	19.9813	2266.8	21.75	2295.18	16.2398	2.31028
028-ZR14B	22.5072	0.0279811	0.660443	555181	22.1364	0.148767	0.549733	8.99802	0.853282	0.438639	0.537206	0.629576	2331.8	18.7675	2344.54	21.1003	2337.81	15.5354	-0.546423
026-ZR13B	96.0494	0.0237253	0.424975	81032.7	35.693	0.144373	0.510497	8.59778	1.10467	0.431884	0.906858	0.820933	2280.32	17.5271	2314.2	35.2171	2296.32	19.9971	-1.48598
024-ZR12B	538.088	0.0559216	0.874012	7938.54	8.86264	0.147793	0.485655	8.03058	0.982196	0.394058	0.769126	0.783068	2320.54	16.6058	2141.62	27.9997	2234.47	17.6604	7.71044
020-ZR12C	47.869	0.0492024	0.572587	549092	32.3535	0.149272	0.558077	8.981	0.80882	0.436327	0.453262	0.560399	2337.61	19.0399	2334.18	17.7401	2336.07	14.7261	0.146779
019-ZR11B	63.9508	0.0650454	0.149364	106724	17.8852	0.135589	0.522396	7.04804	1.06749	0.376971	0.854022	0.800025	2171.61	18.1465	2062.12	30.1088	2117.51	18.8965	5.04176
018-ZR11C	359.367	0.060947	0.261704	14182.5	7.69072	0.141281	0.804287	8.21245	1.54343	0.421556	1.26412	0.819035	2242.97	27.6765	2267.54	48.241	2254.71	27.7507	-1.09538
017-ZR10B	246.726	0.0347659	0.595345	18205.5	13.2962	0.153328	0.666865	7.8414	1.54779	0.370883	1.34672	0.870092	2383.38	22.6291	2033.55	46.8892	2212.97	27.6874	14.6778
015-ZR9C	281.129	0.0454635	0.841545	16517.5	12.4434	0.148103	0.363527	9.35095	2.4983	0.457887	2.44378	0.978177	2324.14	12.4342	2430.22	98.5789	2373.03	45.3237	-4.56461
014-ZR8C	398.056	0.025823	0.793921	5127.59	6.90203	0.148123	0.467334	7.04283	1.23383	0.344818	1.08011	0.875415	2324.37	15.9747	1909.81	35.6569	2116.85	21.8232	17.8355
013-ZR7C	27.2229	0.036597	0.951677	707557	26.5898	0.149687	0.37991	8.72782	0.853315	0.422852	0.668223	0.783091	2342.35	12.9685	2273.42	25.5781	2309.99	15.4883	2.94294
007-ZR3C	129.141	0.03749	0.257138	272561	34.4756	0.134296	0.290479	6.87795	0.828281	0.371416	0.681453	0.822732	2154.9	10.123	2036.06	23.7725	2095.82	14.6325	5.5147
006-ZR2B	770.652	0.0317676	0.901974	21992.9	42.9122	0.156294	0.80205	7.6987	2.68047	0.357224	2.53068	0.944118	2415.96	27.1043	1969	85.5917	2196.45	47.6138	18.5002
005-ZR2C	297.603	0.0320526	0.984958	18034.9	20.1498	0.14247	0.533865	7.59256	2.69474	0.386484	2.61521	0.970487	2257.44	18.3717	2106.5	93.6469	2183.98	47.7885	6.68654
004-ZR1C	28.279	0.0195309	0.381624	559997	18.373	0.145961	0.438482	8.69021	1.58757	0.431778	1.48014	0.932331	2299.13	15.0309	2313.73	57.4206	2306.05	28.7088	-0.634886
040-ZR22C	42.9635	0.0237429	0.366418	177335	31.3936	0.137197	0.360238	7.01211	0.728758	0.370655	0.513833	0.70508	2192.12	12.4975	2032.48	17.9023	2112.97	12.9111	7.28249
039-ZR21C	14.2145	0.0257635	0.344175	823909	22.1518	0.137931	0.316779	7.10179	0.747739	0.373398	0.566984	0.758265	2201.39	10.9815	2045.37	19.8591	2124.27	13.2671	7.08745
038-ZR20B	13.9091	0.0163077	0.350341	519039	14.3143	0.136863	0.289317	7.14849	0.754768	0.378787	0.590488	0.782345	2187.88	10.046	2070.61	20.898	2130.1	13.4022	5.35965
037-ZR20C	127.577	0.0302265	0.136525	16066.7	8.65621	0.129277	0.355283	3.08945	2.60081	0.173311	2.54965	0.980328	2088.16	12.4692	1030.33	48.4646	1430.08	39.5142	50.6586
036-ZR19C	13.2792	0.0252616	0.533705	734510	16.3351	0.137254	0.312045	7.0618	0.710802	0.373128	0.520168	0.731804	2192.83	10.8278	2044.1	18.2109	2119.24	12.605	6.78261
035-ZR18C	9.30405	0.0228461	0.437532	829771	12.3435	0.137644	0.622141	7.57353	1.34151	0.399031	1.1293	0.841807	2197.77	21.5368	2164.58	41.4607	2181.73	23.924	1.51053
034-ZR17B	10.792	0.017732	0.375973	556647	15.3627	0.136156	0.355214	7.0223	0.726982	0.374032	0.514813	0.708152	2178.87	12.3415	2048.34	18.0553	2114.26	12.8821	5.99064
033-ZR17C	12.7445	0.0234	0.553701	599125	18.4089	0.137291	0.398101	7.04624	0.808144	0.372206	0.597762	0.739672	2193.3	13.8062	2039.77	20.8876	2117.28	14.3213	6.99999
030-ZR16C	37.6481	0.0157231	0.358917	468104	16.8383	0.137196	0.561676	7.31839	1.34329	0.386847	1.16261	0.865493	2192.11	19.4626	2108.19	41.7436	2151.06	23.859	3.82844
029-ZR15B	15.0737	0.0258165	0.373002	696809	16.7959	0.134645	0.434165	6.26161	0.753349	0.337258	0.491673	0.65265	2159.42	15.1098	1873.46	15.9773	2013.1	13.1493	13.2423
028-ZR15C	29.5357	0.0307136	0.528735	318266	32.151	0.137242	0.579147	7.08843	0.953037	0.374567	0.659982	0.692504	2192.69	20.0647	2050.86	23.1661	2122.59	16.8907	6.46834
027-ZR14C	12.5426	0.0145925	0.368999	528446	12.7655	0.136763	0.328743	6.67022	0.702313	0.353702	0.497874	0.708906	2186.61	11.4139	1952.25	16.761	2068.69	12.3652	10.7178
026-ZR13C	102.741	0.015759	0.387631	12244.9	11.9797	0.137476	0.306081	6.71083	0.6672	0.354009	0.462793	0.693635	2195.65	10.618	1953.72	15.5907	2074.05	11.758	11.0189
025-ZR12C	46.1061	0.0427802	0.305604	85331	14.3274	0.133409	0.281419	5.79513	1.87975	0.315024	1.82125	0.968882	2143.32	9.82034	1765.38	56.1284	1945.68	32.2974	17.6334
024-ZR11C	219.225	0.029853	0.488631	9787.63	6.75913	0.138214	0.341844	6.80793	0.767595	0.357214	0.578836	0.754091	2204.95	11.8441	1968.96	19.627	2086.75	13.5463	10.7029
020-ZR10C	281.077	0.0248002	0.427825	13298.2	19.8044	0.136161	0.511578	6.73048	0.919783	0.358475	0.668578	0.726887	2178.94	17.7575	1974.94	22.7261	2076.63	16.1976	9.36227
019-ZR9B	72.5172	0.0255719	1.24677	25947	9.19906	0.134521	0.413882	4.939	1.88899	0.266267	1.80546	0.955781	2157.81	14.4082	1521.82	48.8545	1808.95	31.6538	29.4736
018-ZR9C	24.8554	0.050419	0.508349	652900	27.0789	0.136618	0.303882	6.42104	0.855275	0.34085	0.708419	0.828294	2184.77	10.5544	1890.76	23.1969	2035.15	14.9728	13.4574
017-ZR8C	10.2062	0.0161973	0.361798	558584	14.2132	0.137362	0.315827	6.86981	0.682116	0.362697	0.477748	0.70039	2194.21	10.9572	1994.95	16.3838	2094.77	12.0562	9.08139
016-ZR7B	13.8207	0.0272628	0.376694	647600	18.1754	0.133799	0.27511	6.07087	0.650337	0.329051	0.458214	0.704579	2148.42	9.5951	1833.78	14.6181	1986.07	11.3075	14.6451
014-ZR6C	15.3613	0.0134403	0.365788	674993	30.3271	0.137464	0.312998	7.33538	0.986682	0.38699	0.859233	0.87083	2195.5	10.8577	2108.86	30.8721	2153.13	17.5572	3.94636
013-ZR5C	18.0946	0.0177756	0.410837	424769	19.4019	0.137081	0.340709	7.06384	0.739504	0.373706	0.541749	0.732583	2190.65	11.8233	2046.82	18.9873	2119.5	13.1128	6.56562
010-ZR4B	100.323	0.0124977	0.291033	24149.4	60.6943	0.132186	0.448031	5.69307	0.825619	0.31234	0.586193	0.710004	2127.2	15.6469	1752.21	17.975	1930.32	14.2115	17.6283
008-ZR3C	53.7329	0.0182482	0.627077	163451	47.9247	0.136655	0.345764	6.94608	2.01315	0.368621	1.94831	0.967794	2185.24	12.0055	2022.91	67.4786	2104.56	35.4266	7.42851
007-ZR2B	13.7686	0.0266324	0.42266	749040	17.2648	0.135719	0.289794	6.8528	0.640804	0.366179	0.435151	0.67907	2173.27	10.0787	2011.4	15.0287	2092.57	11.3244	7.44846
006-ZR2C	103.134	0.0263771	0.416773	20095.5	8.60539	0.137295	0.271681	6.82818	0.758968	0.360675	0.604094	0.795941	2193.36	9.42893	1985.37	20.6285	2089.38	13.3997	9.48262
005-ZR1B	20.5577	0.0260953	0.349119	435562	22.5763	0.135302	0.335701	6.67088	1.10135	0.357558	0.981319	0.891014	2167.9	11.679	1970.59	33.2802	2068.77	19.3576	9.1016
004-ZR1C	61.6422	0.0203507	0.437766	275890	27.0735	0.137642	0.329639	7.5063	1.1399	0.395494	1.02637	0.900397	2197.75	11.431	2148.26	37.4482	2173.74	20.3254	2.25206
049-ZR30C	55.9203	0.00820499	0.420041	155005	30.4288	0.12381	2.26866	6.23837	3.42511	0.365412	2.53915	0.741334	2011.84	79.4088	2007.77	87.3141	2009.84	59.0789	0.202057
048-ZR29C	19.1034	0.0381293	0.448142	956755	23.4466	0.136397	2.0975	7.52515	3.00564	0.400109	2.12062	0.705549	2181.94	72.1072	2169.54	77.896	2175.99	53.1754	0.568333
047-ZR28C	29.4938	0.0417149	0.810708	516139	26.7432	0.135595	0.262042	6.61916	1.37645	0.354019	1.29948	0.944083	2171.67	9.11658	1953.76	43.7303	2061.9	24.1397	10.0343
046-ZR27C	12.1869	0.0106193	0.405341	431206	17.1331	0.122271	0.332923	5.60735	0.718513	0.332583	0.517813	0.720673	1989.63	11.8185	1850.89	16.6512	1917.23	12.3454	6.9733
045-ZR26C	10.6771	0.0149446	0.656808	456003	15.0053	0.133279	0.229711	5.87233	0.721908	0.319533	0.575405	0.797062	2141.61	8.01992	1787.45	17.9521	1957.15	12.4886	16.5373
044-ZR25B	9.17515	0.0104423	0.266582	419338	12.9406	0.120599	0.297249	5.50262	0.693316	0.330897	0.505012	0.728401	1965.1	10.5846	1842.73	16.178	1901	11.8796	6.22719
040-ZR25C	11.7037	0.0106658	0.312976	353169	14.4405	0.123806	0.357377	5.83772	0.768471	0.341954	0.570558	0.742459	2011.78	12.6523	1896.06	18.7311	1952.03	13.28	5.75211
038-ZR23C	25.4377	0.0118417	0.699554	263037	21.4217	0.137596	0.340041	6.99937	0.800048	0.368909	0.622218	0.777727	2197.16	11.7917	2024.27	21.6009	2111.35	14.1665	7.86911
037-ZR22C	120.444	0.0790567	0.231887	289033	58.9947	0.134992	1.63899	7.21778	2.58839	0.387758	1.9688	0.760629	2163.91	56.6076	2112.42	70.7304	2138.7	45.6508	2.37949
035-ZR20C	65.7019	0.0352067	1.17717	34557.7	11.5239	0.136219	2.25241	7.10225	3.62657	0.378116	2.81805	0.777056	2179.67	77.3816	2067.48	99.303	2124.33	63.5526	5.14725
034-ZR19B	30.8784	0.0290906	0.170223	490510	25.2888	0.138078	0.286709	7.06783	2.58846	0.371218	2.54571	0.983484	2203.24	9.93888	2035.13	88.5495	2120	45.5357	7.63007
030-ZR18C	22.6519	0.0234917	0.651311	554149	23.6616	0.138369	0.966854	7.50691	2.13964	0.393451	1.87242	0.87511	2206.89	33.3686	2138.81	67.9836	2173.81	37.9858	3.08468
029-ZR17C	67.8656	0.0378467	0.31721	138168	55.1811	0.134234	2.63054	6.70047	3.06914	0.362	1.53708	0.500818	2154.08	90.4261	1991.65	52.5643	2072.68	53.5216	7.54085
028-ZR16C	15.7436	0.0105687	0.365674	358837	21.9147	0.124804	1.79632	6.16234	2.75607	0.358081	2.05715	0.746407	2026.03	62.949	1973.07	69.7419	1999.12	47.5928	2.61362
025-ZR14C	27.7108	0.0322604	0.505352	674665	27.8588	0.137716	0.42325	7.81002	2.65944	0.411276	2.59927	0.977374	2198.68	14.6675	2220.75	97.293	2209.36	47.3212	-1.00399
024-ZR13C	19.4635	0.0193826	0.513182	352716	19.5653	0.136739	0.391179	6.77388	1.16559	0.359262	1.03358	0.886743	2186.3	13.5771	1978.68	35.1728	2082.32	20.5215	9.49672
020-ZR12B	70.8518	0.0337297	0.440605	553035	30.3348	0.137834	0.534232	6.97665	1.03381	0.367077	0.803786	0.777497	2200.16	18.4984	2015.63	27.7962	2108.46	18.2798	8.38713
019-ZR12C	25.0088	0.0238338	0.898138	535069	19.8763	0.139332	0.357182	7.49229	1.08811	0.389968	0.9587	0.881071	2218.92	12.3556	2122.68	34.6316	2172.07	19.4019	4.33735
018-ZR11C	44.6548	0.0263164	0.94491	169818	39.7466	0.13562	0.355411	4.93419	1.44129	0.263851	1.34674	0.934398	2171.99	12.3577	1509.52	36.198	1808.12	24.1922	30.5009
017-ZR10B	19.9119	0.0139422	0.463159	399601	16.7002	0.140118	0.386164	8.84611	3.78667	0.457851	3.74866	0.989962	2228.67	13.3418	2430.06	150.901	2322.26	67.9391	-9.03648
016-ZR10C	23.1938	0.0162237	0.351664	435765	17.9639	0.136934	0.326039	7.77899	3.95704	0.411982	3.92614	0.992191	2188.78	11.3175	2223.98	146.854	2205.78	69.9849	-1.60785
015-ZR9C	19.8866	0.0454553	0.803956	1.17029e+06	17.8165	0.139436	0.2426	7.1769	0.717227	0.373274	0.564152	0.786574	2220.22	8.3965	2044.79	19.7552	2133.64	12.7439	7.90153
014-ZR8C	401.161	0.0791385	0.858056	12534.5	2.02205	0.130948	0.268982	4.38487	1.44351	0.242841	1.36897	0.948361	2110.72	9.42121	1401.45	34.4404	1709.49	23.7313	33.6032
013-ZR7C	819.264	0.0265298	0.818502	20222.3	44.7486	0.14144	1.01475	6.97039	1.53764	0.357397	1.09422	0.711624	2244.91	34.8684	1969.82	37.0914	2107.66	27.1262	12.2538
010-ZR6C	39.9675	0.0594631	0.644497	1.39989e+06	19.6212	0.139352	0.342791	7.50866	1.08152	0.390766	0.956499	0.884401	2219.17	11.8585	2126.38	34.6029	2174.02	19.29	4.18124
009-ZR5C	23.789	0.0456334	0.254721	699362	24.2449	0.130515	0.321649	6.27491	0.731909	0.348669	0.543084	0.74201	2104.91	11.2697	1928.24	18.0891	2014.96	12.78	8.39321
008-ZR4C	133.872	0.0598796	0.340833	669485	29.5985	0.135313	0.273549	8.61213	4.22008	0.461569	4.19487	0.994027	2168.05	9.52006	2446.48	169.677	2297.84	75.3681	-12.8422
007-ZR3C	40.4631	0.0149106	0.382986	387621	20.2124	0.134667	1.13892	6.66783	2.60462	0.35908	2.31292	0.888008	2159.7	39.4703	1977.81	78.5474	2068.37	45.4824	8.42195
005-ZR2C	197.904	0.0903081	0.665265	59270.7	27.0304	0.137975	0.234702	6.8813	0.928256	0.361691	0.818096	0.881326	2201.94	8.13969	1990.18	27.986	2096.25	16.3925	9.61665
004-ZR1C	16.9625	0.0218713	0.458651	471720	19.8943	0.132665	0.3585	6.55924	0.877247	0.358561	0.709752	0.809067	2133.54	12.518	1975.35	24.1286	2053.89	15.3996	7.41445
039-ZR22C	83.4463	0.0734328	1.13374	248945	32.4542	0.142349	0.33129	7.97693	0.834103	0.406395	0.669838	0.803063	2255.98	11.416	2198.42	24.9309	2228.42	14.9963	2.55143
038-ZR21C	271.92	0.0157893	0.289071	32763.2	67.4386	0.140995	0.831236	7.77996	1.46776	0.400166	1.15155	0.784565	2239.46	28.6101	2169.8	42.3622	2205.89	26.2416	3.11068
037-ZR20C	363.319	0.0709461	0.671224	88117.5	82.459	0.139284	1.61471	6.4057	2.52833	0.333526	1.90994	0.755416	2218.33	55.4473	1855.45	61.4414	2033.05	43.9326	16.3582
036-ZR19C	24.2874	0.067096	0.339134	1.48055e+06	23.145	0.138526	0.811487	7.13798	1.14774	0.373688	0.722147	0.629192	2208.86	28.0262	2046.73	25.3028	2128.79	20.3415	7.33999
035-ZR18B	12.134	0.0586299	0.194273	1.8727e+06	15.581	0.139046	0.656044	7.43787	0.890135	0.387933	0.473977	0.532478	2215.36	22.6625	2113.23	17.0689	2165.54	15.8721	4.60986
034-ZR18C	19.167	0.0422964	0.652683	1.18885e+06	16.4043	0.14126	0.247711	8.13489	0.661738	0.417637	0.489126	0.739153	2242.71	8.55231	2249.74	18.5648	2246.13	11.9321	-0.313504
033-ZR17C	12.4814	0.028738	0.463158	1.21841e+06	24.162	0.141486	0.28466	7.57499	0.639469	0.388271	0.436573	0.682713	2245.47	9.82292	2114.8	15.7326	2181.91	11.4394	5.81918
030-ZR16C	15.0719	0.0166694	0.687768	540967	14.8559	0.14459	0.519329	8.50647	1.07513	0.426655	0.865398	0.804922	2282.91	17.8245	2290.62	33.3242	2286.61	19.4433	-0.337806
029-ZR15B	55.1445	0.0399097	0.129691	250915	53.556	0.136546	0.596894	6.87058	1.29805	0.364906	1.09149	0.840872	2183.84	20.6974	2005.39	37.5677	2094.87	22.8817	8.17171
028-ZR15C	222.472	0.0538311	0.841609	32479.2	41.8555	0.140721	3.11616	7.81059	4.24055	0.402523	2.85211	0.672581	2236.1	105.874	2180.65	105.105	2209.43	74.9416	2.47986
027-ZR14B	158.471	0.014663	0.363883	14205.7	29.0799	0.139251	0.947092	7.28592	1.88829	0.379447	1.59102	0.842574	2217.92	32.6513	2073.7	56.3018	2147.09	33.4419	6.5023
026-ZR14C	125.088	0.0609054	0.20768	123240	66.4921	0.138025	1.33377	7.3708	2.92141	0.387279	2.57262	0.88061	2202.57	45.9543	2110.2	92.2634	2157.44	51.579	4.19384
025-ZR13C	12.4603	0.0190172	0.350891	545025	15.5468	0.138398	1.19395	7.35917	2.24962	0.385626	1.87029	0.831379	2207.25	41.1497	2102.51	66.9344	2156.02	39.8262	4.74523
020-ZR11C	19.0012	0.0284734	0.559811	646478	20.3265	0.139682	1.95037	7.60013	3.04743	0.39459	2.31205	0.75869	2223.27	66.8068	2144.08	84.0677	2184.88	53.9667	3.56181
019-ZR10C	723.829	0.0878661	0.198443	67681	47.9411	0.141534	3.20893	6.6501	4.64042	0.340748	3.33151	0.717933	2246.06	108.852	1890.27	108.703	2066.02	80.3087	15.8409
018-ZR9C	37.3246	0.0692828	0.360185	1.89783e+06	32.7444	0.135807	1.70151	7.22264	2.52522	0.385692	1.82874	0.72419	2174.39	58.6781	2102.82	65.4592	2139.3	44.5523	3.29174
017-ZR8C	496.527	0.0757264	0.850554	18162.5	14.7262	0.138576	0.909859	8.5449	2.16713	0.447184	1.93166	0.891345	2209.48	31.4033	2382.72	76.7272	2290.71	39.0213	-7.84075
016-ZR7B	38.2812	0.0545565	0.553802	485298	33.3139	0.140771	0.920865	7.51306	1.51867	0.387053	1.14937	0.756831	2236.71	31.6877	2109.15	41.2849	2174.55	27.037	5.70321
014-ZR6C	23.4535	0.0452588	0.666841	960495	21.1471	0.140632	0.373619	8.05348	0.925896	0.415303	0.76184	0.822814	2235.01	12.9004	2239.12	28.79	2237.04	16.6574	-0.184053
009-ZR4B	18.1014	0.00817963	0.608267	222308	21.7911	0.142222	0.378823	8.01197	1.02092	0.408543	0.872624	0.854745	2254.44	13.0524	2208.26	32.5907	2232.37	18.3488	2.04862
008-ZR4C	107.696	0.0319074	0.864722	37964.7	34.4367	0.142622	0.284352	7.80757	0.682227	0.397003	0.497277	0.728903	2259.29	9.79778	2155.23	18.2069	2209.08	12.2444	4.60605
007-ZR3C	20.2925	0.0380188	0.732817	924310	18.7487	0.141742	0.204683	7.63433	0.666077	0.390606	0.514267	0.772083	2248.6	7.06409	2125.64	18.6105	2188.91	11.9248	5.46814
006-ZR2C	2453.97	0.0809756	1.47438	3103.85	11.8184	0.142015	1.54419	3.09282	3.14737	0.157938	2.71737	0.863379	2251.92	52.8566	945.308	47.6974	1430.91	47.7337	58.0221
005-ZR1B	35.3211	0.0510936	0.397136	544110	32.2693	0.139183	0.190572	7.22523	1.06263	0.376471	0.977529	0.919918	2217.07	6.60008	2059.78	34.4241	2139.62	18.868	7.09476

## Sheet: All_zircon_analyses
Orthogneiss	204Pb cps	206Pb mV1	Th/U	206Pb/204Pb	1s%	207Pb/206Pb	1s %	207Pb/235U	1s %	206Pb/238U	1s %	Rho	207Pb/206Pb	2s abs	206Pb/238U	2s abs	207Pb/235U	2s abs	% U-Pb disc4
037-ZR20C	201.959	0.0232104	0.46764	8925.2	7.31321	0.150564	0.408391	5.85547	2.71565	0.282036	2.65908	0.979167	2352.35	13.9239	1601.61	75.1998	1954.66	46.5661	31.9144
036-ZR19C	282.826	0.052912	0.611685	76383.9	73.2106	0.145796	0.658369	6.71119	2.73777	0.333826	2.63147	0.961173	2297.19	22.544	1856.9	84.6334	2074.09	47.8202	19.1665
035-ZR18C	700.901	0.0452342	0.394892	8606.03	19.6555	0.144902	1.47846	7.86834	2.54859	0.3938	2.04259	0.801459	2286.61	50.4394	2140.43	74.1914	2216.06	45.4083	6.39319
029-ZR15C	187.857	0.0342528	0.582389	229473	40.3253	0.15192	0.478426	8.16825	1.14626	0.389925	0.973518	0.849296	2367.65	16.2791	2122.48	35.1633	2249.83	20.6338	10.355
026-ZR13C	108.206	0.0202452	0.796489	61599.4	43.4143	0.147582	1.81912	8.67711	2.19799	0.42639	1.17671	0.53536	2318.1	61.7338	2289.42	45.2715	2304.68	39.6342	1.23715
020-ZR10C	701.554	0.0489131	0.329036	57764.2	89.2938	0.151764	1.37823	6.42237	2.09405	0.306897	1.53239	0.731783	2365.9	46.6591	1725.42	46.3113	2035.33	36.4665	27.0714
018-ZR9M	27.9729	0.0448704	0.614656	538868	27.6641	0.149993	0.555261	8.92601	1.09437	0.431572	0.867204	0.792422	2345.84	18.9278	2312.8	33.6622	2330.46	19.8875	1.40854
017-ZR9C	109.187	0.0342105	0.70405	24444.2	9.18957	0.148648	0.486224	8.77206	1.35314	0.427966	1.20718	0.892131	2330.43	16.608	2296.54	46.5615	2314.59	24.5185	1.45394
015-ZR7C	88.1705	0.0293545	0.576492	71616.6	47.3128	0.148559	1.74811	6.40434	2.06549	0.312638	1.03589	0.501524	2329.4	59.2782	1753.67	31.7705	2032.86	35.96	24.7157
014-ZR6B	155.682	0.0625401	0.75108	26104.2	3.73991	0.14849	0.98635	8.53551	1.2949	0.416866	0.752712	0.581292	2328.61	33.5986	2246.24	28.521	2289.71	23.4032	3.53756
013-ZR6C	163.721	0.0687796	0.724252	129673	77.4817	0.144514	1.86915	9.05846	2.21696	0.454581	1.13311	0.511107	2282	63.6545	2415.59	45.5748	2343.92	40.1459	-5.85421
009-ZR5C	427.022	0.131883	1.27647	27587.6	7.75621	0.145958	1.02603	7.836	3.02031	0.389343	2.81642	0.932495	2299.1	35.0507	2119.78	101.359	2212.35	53.6782	7.79967
007-ZR3C	261.836	0.0832825	0.501003	101665	56.7848	0.147567	2.00786	9.12804	2.43962	0.448597	1.33527	0.547326	2317.92	68.0655	2389.01	53.202	2350.92	44.1674	-3.06718
006-ZR2C	472.672	0.0203514	0.558583	5171.26	23.2478	0.150308	0.649533	8.53924	1.28694	0.412007	1.04739	0.813862	2349.43	22.1209	2224.09	39.3425	2290.11	23.2613	5.33479
005-ZR1B	29.3982	0.0309136	0.58503	444615	25.8739	0.152013	0.506295	9.57769	1.30753	0.456925	1.14718	0.87736	2368.7	17.2227	2425.97	46.3027	2395.03	23.9014	-2.41765
004-ZR1C	129.99	0.037182	0.697707	18465.9	6.40096	0.149546	0.4935	8.31987	1.10853	0.403468	0.920869	0.830713	2340.74	16.8376	2184.99	34.0862	2266.49	19.9974	6.65383
039-ZR20C	31.2128	0.0309049	1.08251	272198	35.9367	0.143604	0.409509	7.56447	0.821599	0.382014	0.608304	0.740391	2271.12	14.082	2085.68	21.6606	2180.66	14.6834	8.16473
038-ZR19C	12.9691	0.0175574	1.09018	583883	17.1986	0.144061	0.304742	7.70783	0.723135	0.388019	0.541076	0.748237	2276.59	10.4797	2113.63	19.4866	2197.51	12.9573	7.15792
037-ZR18C	172.719	0.0268828	0.725918	11441.4	8.08675	0.140701	0.36553	7.34623	1.22883	0.378646	1.11316	0.905868	2235.85	12.6206	2069.96	39.3571	2154.45	21.8468	7.41989
036-ZR17B	14.379	0.0263086	0.522418	587225	18.1411	0.137193	0.224546	6.90063	0.718566	0.364772	0.573257	0.797779	2192.07	7.79635	2004.75	19.7391	2098.74	12.7056	8.5454
035-ZR17C	782.564	0.0398052	0.548433	14912.7	18.0046	0.133417	0.682204	6.9936	1.65775	0.380151	1.46474	0.883567	2143.42	23.7491	2076.99	51.9115	2110.62	29.2421	3.09917
034-ZR16C	52.4434	0.0153026	0.985137	86980.5	34.4765	0.144036	0.293963	7.67586	0.883709	0.386475	0.746482	0.844714	2276.3	10.1099	2106.46	26.7994	2193.78	15.8158	7.46129
033-ZR15C	108.685	0.0449541	0.620673	112494	60.3489	0.142739	0.295988	7.87126	0.833877	0.399916	0.685893	0.822535	2260.7	10.1965	2168.65	25.2375	2216.4	14.9699	4.07157
030-ZR14B	38.0603	0.0481417	1.02803	672295	30.5413	0.139202	0.311281	7.23692	0.681343	0.377028	0.479625	0.703941	2217.31	10.7726	2062.39	16.9198	2141.06	12.1204	6.9868
029-ZR14C	353.914	0.0401002	0.713478	10011.1	8.29467	0.138378	0.43561	7.1626	0.922446	0.37538	0.72378	0.784631	2207	15.0811	2054.66	25.4433	2131.86	16.3716	6.90253
028-ZR13CV	155.472	0.0411966	0.435544	17669.4	4.61367	0.138781	0.258469	6.57504	1.2002	0.343585	1.11193	0.926451	2212.06	8.95283	1903.89	36.6081	2056.01	21.0463	13.9311
025-ZR11C	69.0359	0.0237925	0.236244	61710.5	35.2998	0.137692	0.288202	6.63719	0.693476	0.349577	0.510447	0.73607	2198.37	9.99587	1932.58	17.0356	2064.3	12.2022	12.0906
024-ZR10B	2854.54	0.062391	0.428502	1410.15	2.21373	0.148245	0.36884	6.81238	1.06146	0.33326	0.923772	0.870287	2325.78	12.6133	1854.17	29.7359	2087.33	18.7101	20.2779
020-ZR10C	315.871	0.0302842	0.689738	9372.13	13.0918	0.145805	0.411571	7.50009	0.761733	0.373046	0.523024	0.686623	2297.29	14.1134	2043.72	18.3079	2173	13.6035	11.0381
019-ZR9B	12.9588	0.00868595	0.85049	272806	15.3758	0.144914	0.364383	7.72542	0.726473	0.386616	0.507638	0.69877	2286.75	12.5127	2107.11	18.2355	2199.56	13.0203	7.85562
017-ZR8B	19.3827	0.0462334	0.598678	1.04622e+06	20.6079	0.143686	0.233302	7.54381	0.65609	0.380753	0.488602	0.744718	2272.1	8.03018	2079.8	17.3595	2178.21	11.7303	8.46357
015-ZR7C	59.7845	0.0154648	0.713854	111588	41.1403	0.142649	0.295616	7.34769	0.676748	0.373549	0.483018	0.713734	2259.62	10.1849	2046.08	16.925	2154.63	12.0609	9.45029
014-ZR6C	16.2149	0.0165224	0.78222	420679	17.8759	0.144463	0.28772	7.75793	0.692446	0.389454	0.509319	0.735536	2281.39	9.89025	2120.3	18.3925	2203.34	12.4183	7.06127
013-ZR5C	19.1304	0.0403717	0.591021	844307	21.8029	0.139792	0.289426	7.24331	0.705396	0.375769	0.525854	0.745474	2224.64	10.0096	2056.49	18.5045	2141.85	12.5483	7.55842
010-ZR4B	29.4265	0.0655098	0.490569	1.20697e+06	34.4179	0.139219	0.304042	7.16469	0.679041	0.37322	0.481002	0.708354	2217.52	10.5223	2044.53	16.8436	2132.12	12.0649	7.80082
008-ZR3C	26.8175	0.0266221	1.01668	744301	19.9147	0.143975	0.347164	7.63299	0.839638	0.384481	0.668713	0.79643	2275.56	11.9368	2097.18	23.9207	2188.75	15.0203	7.83888
007-ZR2B	18.517	0.0336678	0.557795	756137	20.3869	0.140059	0.221582	7.21216	0.656172	0.373439	0.494136	0.753059	2227.94	7.66361	2045.56	17.3107	2138.01	11.6691	8.18608
006-ZR2C	1156.15	0.0389667	0.931979	13088.2	13.9467	0.136446	1.1723	7.64406	2.14963	0.406285	1.76334	0.820296	2182.57	40.5174	2197.92	65.5144	2190.05	38.2415	-0.703318
005-ZR1B	630.108	0.0474878	0.557291	9803.7	14.1195	0.14563	0.755087	7.33071	1.28852	0.365058	0.976135	0.757562	2295.23	25.8465	2006.11	33.6127	2152.56	22.8963	12.5968
004-ZR1C	15.1961	0.0404911	0.669914	1.27258e+06	19.465	0.140148	0.286033	7.50838	1.14769	0.38853	1.04789	0.913047	2229.04	9.88774	2116.01	37.7483	2173.99	20.4641	5.07117
039-ZR21C	1018.89	0.0512093	0.78691	5681.35	8.95113	0.145066	1.39374	9.10754	3.79092	0.455303	3.50589	0.924813	2288.57	47.5629	2418.79	140.644	2348.87	68.2096	-5.68997
038-ZR20C	508.889	0.0742546	0.59138	139878	43.5679	0.146754	1.88012	8.35865	3.05792	0.41306	2.383	0.77929	2308.44	63.8459	2228.9	89.4988	2270.7	54.7198	3.44578
037-ZR19B	40.0704	0.0315734	0.658651	254955	35.9796	0.140152	0.829258	7.73617	1.21163	0.400306	0.801923	0.661856	2229.09	28.5743	2170.45	29.5225	2200.81	21.6728	2.63064
036-ZR19C	850.139	0.0601346	0.538285	5742.76	6.75658	0.140154	0.415447	5.41203	3.76146	0.28004	3.72004	0.988988	2229.11	14.3503	1591.56	104.503	1886.76	63.4711	28.6011
034-ZR17C	282.765	0.029693	0.719737	77723.4	49.1633	0.141359	2.6771	8.00821	3.21974	0.410844	1.75001	0.543526	2243.93	91.1114	2218.78	65.5364	2231.95	57.3106	1.12079
033-ZR16C	262.858	0.0459249	0.744654	330994	43.5912	0.150498	0.545242	9.20515	1.01354	0.443575	0.769862	0.759575	2351.59	18.5763	2366.62	30.4632	2358.63	18.4814	-0.639341
030-ZR15B	15.0732	0.0154062	0.606744	453315	16.2774	0.147269	0.739505	8.51472	1.23892	0.4193	0.922368	0.744493	2314.46	25.2641	2257.3	35.0842	2287.5	22.3914	2.46962
029-ZR15C	14.3511	0.0156968	0.577397	608740	31.8606	0.147781	0.584708	8.58697	0.896393	0.421393	0.569513	0.635338	2320.41	19.9813	2266.8	21.75	2295.18	16.2398	2.31028
028-ZR14B	22.5072	0.0279811	0.660443	555181	22.1364	0.148767	0.549733	8.99802	0.853282	0.438639	0.537206	0.629576	2331.8	18.7675	2344.54	21.1003	2337.81	15.5354	-0.546423
026-ZR13B	96.0494	0.0237253	0.424975	81032.7	35.693	0.144373	0.510497	8.59778	1.10467	0.431884	0.906858	0.820933	2280.32	17.5271	2314.2	35.2171	2296.32	19.9971	-1.48598
024-ZR12B	538.088	0.0559216	0.874012	7938.54	8.86264	0.147793	0.485655	8.03058	0.982196	0.394058	0.769126	0.783068	2320.54	16.6058	2141.62	27.9997	2234.47	17.6604	7.71044
020-ZR12C	47.869	0.0492024	0.572587	549092	32.3535	0.149272	0.558077	8.981	0.80882	0.436327	0.453262	0.560399	2337.61	19.0399	2334.18	17.7401	2336.07	14.7261	0.146779
019-ZR11B	63.9508	0.0650454	0.149364	106724	17.8852	0.135589	0.522396	7.04804	1.06749	0.376971	0.854022	0.800025	2171.61	18.1465	2062.12	30.1088	2117.51	18.8965	5.04176
018-ZR11C	359.367	0.060947	0.261704	14182.5	7.69072	0.141281	0.804287	8.21245	1.54343	0.421556	1.26412	0.819035	2242.97	27.6765	2267.54	48.241	2254.71	27.7507	-1.09538
017-ZR10B	246.726	0.0347659	0.595345	18205.5	13.2962	0.153328	0.666865	7.8414	1.54779	0.370883	1.34672	0.870092	2383.38	22.6291	2033.55	46.8892	2212.97	27.6874	14.6778
015-ZR9C	281.129	0.0454635	0.841545	16517.5	12.4434	0.148103	0.363527	9.35095	2.4983	0.457887	2.44378	0.978177	2324.14	12.4342	2430.22	98.5789	2373.03	45.3237	-4.56461
014-ZR8C	398.056	0.025823	0.793921	5127.59	6.90203	0.148123	0.467334	7.04283	1.23383	0.344818	1.08011	0.875415	2324.37	15.9747	1909.81	35.6569	2116.85	21.8232	17.8355
013-ZR7C	27.2229	0.036597	0.951677	707557	26.5898	0.149687	0.37991	8.72782	0.853315	0.422852	0.668223	0.783091	2342.35	12.9685	2273.42	25.5781	2309.99	15.4883	2.94294
007-ZR3C	129.141	0.03749	0.257138	272561	34.4756	0.134296	0.290479	6.87795	0.828281	0.371416	0.681453	0.822732	2154.9	10.123	2036.06	23.7725	2095.82	14.6325	5.5147
006-ZR2B	770.652	0.0317676	0.901974	21992.9	42.9122	0.156294	0.80205	7.6987	2.68047	0.357224	2.53068	0.944118	2415.96	27.1043	1969	85.5917	2196.45	47.6138	18.5002
005-ZR2C	297.603	0.0320526	0.984958	18034.9	20.1498	0.14247	0.533865	7.59256	2.69474	0.386484	2.61521	0.970487	2257.44	18.3717	2106.5	93.6469	2183.98	47.7885	6.68654
004-ZR1C	28.279	0.0195309	0.381624	559997	18.373	0.145961	0.438482	8.69021	1.58757	0.431778	1.48014	0.932331	2299.13	15.0309	2313.73	57.4206	2306.05	28.7088	-0.634886
040-ZR22C	42.9635	0.0237429	0.366418	177335	31.3936	0.137197	0.360238	7.01211	0.728758	0.370655	0.513833	0.70508	2192.12	12.4975	2032.48	17.9023	2112.97	12.9111	7.28249
039-ZR21C	14.2145	0.0257635	0.344175	823909	22.1518	0.137931	0.316779	7.10179	0.747739	0.373398	0.566984	0.758265	2201.39	10.9815	2045.37	19.8591	2124.27	13.2671	7.08745
038-ZR20B	13.9091	0.0163077	0.350341	519039	14.3143	0.136863	0.289317	7.14849	0.754768	0.378787	0.590488	0.782345	2187.88	10.046	2070.61	20.898	2130.1	13.4022	5.35965
037-ZR20C	127.577	0.0302265	0.136525	16066.7	8.65621	0.129277	0.355283	3.08945	2.60081	0.173311	2.54965	0.980328	2088.16	12.4692	1030.33	48.4646	1430.08	39.5142	50.6586
036-ZR19C	13.2792	0.0252616	0.533705	734510	16.3351	0.137254	0.312045	7.0618	0.710802	0.373128	0.520168	0.731804	2192.83	10.8278	2044.1	18.2109	2119.24	12.605	6.78261
035-ZR18C	9.30405	0.0228461	0.437532	829771	12.3435	0.137644	0.622141	7.57353	1.34151	0.399031	1.1293	0.841807	2197.77	21.5368	2164.58	41.4607	2181.73	23.924	1.51053
034-ZR17B	10.792	0.017732	0.375973	556647	15.3627	0.136156	0.355214	7.0223	0.726982	0.374032	0.514813	0.708152	2178.87	12.3415	2048.34	18.0553	2114.26	12.8821	5.99064
033-ZR17C	12.7445	0.0234	0.553701	599125	18.4089	0.137291	0.398101	7.04624	0.808144	0.372206	0.597762	0.739672	2193.3	13.8062	2039.77	20.8876	2117.28	14.3213	6.99999
030-ZR16C	37.6481	0.0157231	0.358917	468104	16.8383	0.137196	0.561676	7.31839	1.34329	0.386847	1.16261	0.865493	2192.11	19.4626	2108.19	41.7436	2151.06	23.859	3.82844
029-ZR15B	15.0737	0.0258165	0.373002	696809	16.7959	0.134645	0.434165	6.26161	0.753349	0.337258	0.491673	0.65265	2159.42	15.1098	1873.46	15.9773	2013.1	13.1493	13.2423
028-ZR15C	29.5357	0.0307136	0.528735	318266	32.151	0.137242	0.579147	7.08843	0.953037	0.374567	0.659982	0.692504	2192.69	20.0647	2050.86	23.1661	2122.59	16.8907	6.46834
027-ZR14C	12.5426	0.0145925	0.368999	528446	12.7655	0.136763	0.328743	6.67022	0.702313	0.353702	0.497874	0.708906	2186.61	11.4139	1952.25	16.761	2068.69	12.3652	10.7178
026-ZR13C	102.741	0.015759	0.387631	12244.9	11.9797	0.137476	0.306081	6.71083	0.6672	0.354009	0.462793	0.693635	2195.65	10.618	1953.72	15.5907	2074.05	11.758	11.0189
025-ZR12C	46.1061	0.0427802	0.305604	85331	14.3274	0.133409	0.281419	5.79513	1.87975	0.315024	1.82125	0.968882	2143.32	9.82034	1765.38	56.1284	1945.68	32.2974	17.6334
024-ZR11C	219.225	0.029853	0.488631	9787.63	6.75913	0.138214	0.341844	6.80793	0.767595	0.357214	0.578836	0.754091	2204.95	11.8441	1968.96	19.627	2086.75	13.5463	10.7029
020-ZR10C	281.077	0.0248002	0.427825	13298.2	19.8044	0.136161	0.511578	6.73048	0.919783	0.358475	0.668578	0.726887	2178.94	17.7575	1974.94	22.7261	2076.63	16.1976	9.36227
019-ZR9B	72.5172	0.0255719	1.24677	25947	9.19906	0.134521	0.413882	4.939	1.88899	0.266267	1.80546	0.955781	2157.81	14.4082	1521.82	48.8545	1808.95	31.6538	29.4736
018-ZR9C	24.8554	0.050419	0.508349	652900	27.0789	0.136618	0.303882	6.42104	0.855275	0.34085	0.708419	0.828294	2184.77	10.5544	1890.76	23.1969	2035.15	14.9728	13.4574
017-ZR8C	10.2062	0.0161973	0.361798	558584	14.2132	0.137362	0.315827	6.86981	0.682116	0.362697	0.477748	0.70039	2194.21	10.9572	1994.95	16.3838	2094.77	12.0562	9.08139
016-ZR7B	13.8207	0.0272628	0.376694	647600	18.1754	0.133799	0.27511	6.07087	0.650337	0.329051	0.458214	0.704579	2148.42	9.5951	1833.78	14.6181	1986.07	11.3075	14.6451
014-ZR6C	15.3613	0.0134403	0.365788	674993	30.3271	0.137464	0.312998	7.33538	0.986682	0.38699	0.859233	0.87083	2195.5	10.8577	2108.86	30.8721	2153.13	17.5572	3.94636
013-ZR5C	18.0946	0.0177756	0.410837	424769	19.4019	0.137081	0.340709	7.06384	0.739504	0.373706	0.541749	0.732583	2190.65	11.8233	2046.82	18.9873	2119.5	13.1128	6.56562
010-ZR4B	100.323	0.0124977	0.291033	24149.4	60.6943	0.132186	0.448031	5.69307	0.825619	0.31234	0.586193	0.710004	2127.2	15.6469	1752.21	17.975	1930.32	14.2115	17.6283
008-ZR3C	53.7329	0.0182482	0.627077	163451	47.9247	0.136655	0.345764	6.94608	2.01315	0.368621	1.94831	0.967794	2185.24	12.0055	2022.91	67.4786	2104.56	35.4266	7.42851
007-ZR2B	13.7686	0.0266324	0.42266	749040	17.2648	0.135719	0.289794	6.8528	0.640804	0.366179	0.435151	0.67907	2173.27	10.0787	2011.4	15.0287	2092.57	11.3244	7.44846
006-ZR2C	103.134	0.0263771	0.416773	20095.5	8.60539	0.137295	0.271681	6.82818	0.758968	0.360675	0.604094	0.795941	2193.36	9.42893	1985.37	20.6285	2089.38	13.3997	9.48262
005-ZR1B	20.5577	0.0260953	0.349119	435562	22.5763	0.135302	0.335701	6.67088	1.10135	0.357558	0.981319	0.891014	2167.9	11.679	1970.59	33.2802	2068.77	19.3576	9.1016
004-ZR1C	61.6422	0.0203507	0.437766	275890	27.0735	0.137642	0.329639	7.5063	1.1399	0.395494	1.02637	0.900397	2197.75	11.431	2148.26	37.4482	2173.74	20.3254	2.25206
049-ZR30C	55.9203	0.00820499	0.420041	155005	30.4288	0.12381	2.26866	6.23837	3.42511	0.365412	2.53915	0.741334	2011.84	79.4088	2007.77	87.3141	2009.84	59.0789	0.202057
048-ZR29C	19.1034	0.0381293	0.448142	956755	23.4466	0.136397	2.0975	7.52515	3.00564	0.400109	2.12062	0.705549	2181.94	72.1072	2169.54	77.896	2175.99	53.1754	0.568333
047-ZR28C	29.4938	0.0417149	0.810708	516139	26.7432	0.135595	0.262042	6.61916	1.37645	0.354019	1.29948	0.944083	2171.67	9.11658	1953.76	43.7303	2061.9	24.1397	10.0343
046-ZR27C	12.1869	0.0106193	0.405341	431206	17.1331	0.122271	0.332923	5.60735	0.718513	0.332583	0.517813	0.720673	1989.63	11.8185	1850.89	16.6512	1917.23	12.3454	6.9733
045-ZR26C	10.6771	0.0149446	0.656808	456003	15.0053	0.133279	0.229711	5.87233	0.721908	0.319533	0.575405	0.797062	2141.61	8.01992	1787.45	17.9521	1957.15	12.4886	16.5373
044-ZR25B	9.17515	0.0104423	0.266582	419338	12.9406	0.120599	0.297249	5.50262	0.693316	0.330897	0.505012	0.728401	1965.1	10.5846	1842.73	16.178	1901	11.8796	6.22719
040-ZR25C	11.7037	0.0106658	0.312976	353169	14.4405	0.123806	0.357377	5.83772	0.768471	0.341954	0.570558	0.742459	2011.78	12.6523	1896.06	18.7311	1952.03	13.28	5.75211
038-ZR23C	25.4377	0.0118417	0.699554	263037	21.4217	0.137596	0.340041	6.99937	0.800048	0.368909	0.622218	0.777727	2197.16	11.7917	2024.27	21.6009	2111.35	14.1665	7.86911
037-ZR22C	120.444	0.0790567	0.231887	289033	58.9947	0.134992	1.63899	7.21778	2.58839	0.387758	1.9688	0.760629	2163.91	56.6076	2112.42	70.7304	2138.7	45.6508	2.37949
035-ZR20C	65.7019	0.0352067	1.17717	34557.7	11.5239	0.136219	2.25241	7.10225	3.62657	0.378116	2.81805	0.777056	2179.67	77.3816	2067.48	99.303	2124.33	63.5526	5.14725
034-ZR19B	30.8784	0.0290906	0.170223	490510	25.2888	0.138078	0.286709	7.06783	2.58846	0.371218	2.54571	0.983484	2203.24	9.93888	2035.13	88.5495	2120	45.5357	7.63007
030-ZR18C	22.6519	0.0234917	0.651311	554149	23.6616	0.138369	0.966854	7.50691	2.13964	0.393451	1.87242	0.87511	2206.89	33.3686	2138.81	67.9836	2173.81	37.9858	3.08468
029-ZR17C	67.8656	0.0378467	0.31721	138168	55.1811	0.134234	2.63054	6.70047	3.06914	0.362	1.53708	0.500818	2154.08	90.4261	1991.65	52.5643	2072.68	53.5216	7.54085
028-ZR16C	15.7436	0.0105687	0.365674	358837	21.9147	0.124804	1.79632	6.16234	2.75607	0.358081	2.05715	0.746407	2026.03	62.949	1973.07	69.7419	1999.12	47.5928	2.61362
025-ZR14C	27.7108	0.0322604	0.505352	674665	27.8588	0.137716	0.42325	7.81002	2.65944	0.411276	2.59927	0.977374	2198.68	14.6675	2220.75	97.293	2209.36	47.3212	-1.00399
024-ZR13C	19.4635	0.0193826	0.513182	352716	19.5653	0.136739	0.391179	6.77388	1.16559	0.359262	1.03358	0.886743	2186.3	13.5771	1978.68	35.1728	2082.32	20.5215	9.49672
020-ZR12B	70.8518	0.0337297	0.440605	553035	30.3348	0.137834	0.534232	6.97665	1.03381	0.367077	0.803786	0.777497	2200.16	18.4984	2015.63	27.7962	2108.46	18.2798	8.38713
019-ZR12C	25.0088	0.0238338	0.898138	535069	19.8763	0.139332	0.357182	7.49229	1.08811	0.389968	0.9587	0.881071	2218.92	12.3556	2122.68	34.6316	2172.07	19.4019	4.33735
018-ZR11C	44.6548	0.0263164	0.94491	169818	39.7466	0.13562	0.355411	4.93419	1.44129	0.263851	1.34674	0.934398	2171.99	12.3577	1509.52	36.198	1808.12	24.1922	30.5009
017-ZR10B	19.9119	0.0139422	0.463159	399601	16.7002	0.140118	0.386164	8.84611	3.78667	0.457851	3.74866	0.989962	2228.67	13.3418	2430.06	150.901	2322.26	67.9391	-9.03648
016-ZR10C	23.1938	0.0162237	0.351664	435765	17.9639	0.136934	0.326039	7.77899	3.95704	0.411982	3.92614	0.992191	2188.78	11.3175	2223.98	146.854	2205.78	69.9849	-1.60785
015-ZR9C	19.8866	0.0454553	0.803956	1.17029e+06	17.8165	0.139436	0.2426	7.1769	0.717227	0.373274	0.564152	0.786574	2220.22	8.3965	2044.79	19.7552	2133.64	12.7439	7.90153
014-ZR8C	401.161	0.0791385	0.858056	12534.5	2.02205	0.130948	0.268982	4.38487	1.44351	0.242841	1.36897	0.948361	2110.72	9.42121	1401.45	34.4404	1709.49	23.7313	33.6032
013-ZR7C	819.264	0.0265298	0.818502	20222.3	44.7486	0.14144	1.01475	6.97039	1.53764	0.357397	1.09422	0.711624	2244.91	34.8684	1969.82	37.0914	2107.66	27.1262	12.2538
010-ZR6C	39.9675	0.0594631	0.644497	1.39989e+06	19.6212	0.139352	0.342791	7.50866	1.08152	0.390766	0.956499	0.884401	2219.17	11.8585	2126.38	34.6029	2174.02	19.29	4.18124
009-ZR5C	23.789	0.0456334	0.254721	699362	24.2449	0.130515	0.321649	6.27491	0.731909	0.348669	0.543084	0.74201	2104.91	11.2697	1928.24	18.0891	2014.96	12.78	8.39321
008-ZR4C	133.872	0.0598796	0.340833	669485	29.5985	0.135313	0.273549	8.61213	4.22008	0.461569	4.19487	0.994027	2168.05	9.52006	2446.48	169.677	2297.84	75.3681	-12.8422
007-ZR3C	40.4631	0.0149106	0.382986	387621	20.2124	0.134667	1.13892	6.66783	2.60462	0.35908	2.31292	0.888008	2159.7	39.4703	1977.81	78.5474	2068.37	45.4824	8.42195
005-ZR2C	197.904	0.0903081	0.665265	59270.7	27.0304	0.137975	0.234702	6.8813	0.928256	0.361691	0.818096	0.881326	2201.94	8.13969	1990.18	27.986	2096.25	16.3925	9.61665
004-ZR1C	16.9625	0.0218713	0.458651	471720	19.8943	0.132665	0.3585	6.55924	0.877247	0.358561	0.709752	0.809067	2133.54	12.518	1975.35	24.1286	2053.89	15.3996	7.41445
039-ZR22C	83.4463	0.0734328	1.13374	248945	32.4542	0.142349	0.33129	7.97693	0.834103	0.406395	0.669838	0.803063	2255.98	11.416	2198.42	24.9309	2228.42	14.9963	2.55143
038-ZR21C	271.92	0.0157893	0.289071	32763.2	67.4386	0.140995	0.831236	7.77996	1.46776	0.400166	1.15155	0.784565	2239.46	28.6101	2169.8	42.3622	2205.89	26.2416	3.11068
037-ZR20C	363.319	0.0709461	0.671224	88117.5	82.459	0.139284	1.61471	6.4057	2.52833	0.333526	1.90994	0.755416	2218.33	55.4473	1855.45	61.4414	2033.05	43.9326	16.3582
036-ZR19C	24.2874	0.067096	0.339134	1.48055e+06	23.145	0.138526	0.811487	7.13798	1.14774	0.373688	0.722147	0.629192	2208.86	28.0262	2046.73	25.3028	2128.79	20.3415	7.33999
035-ZR18B	12.134	0.0586299	0.194273	1.8727e+06	15.581	0.139046	0.656044	7.43787	0.890135	0.387933	0.473977	0.532478	2215.36	22.6625	2113.23	17.0689	2165.54	15.8721	4.60986
034-ZR18C	19.167	0.0422964	0.652683	1.18885e+06	16.4043	0.14126	0.247711	8.13489	0.661738	0.417637	0.489126	0.739153	2242.71	8.55231	2249.74	18.5648	2246.13	11.9321	-0.313504
033-ZR17C	12.4814	0.028738	0.463158	1.21841e+06	24.162	0.141486	0.28466	7.57499	0.639469	0.388271	0.436573	0.682713	2245.47	9.82292	2114.8	15.7326	2181.91	11.4394	5.81918
030-ZR16C	15.0719	0.0166694	0.687768	540967	14.8559	0.14459	0.519329	8.50647	1.07513	0.426655	0.865398	0.804922	2282.91	17.8245	2290.62	33.3242	2286.61	19.4433	-0.337806
029-ZR15B	55.1445	0.0399097	0.129691	250915	53.556	0.136546	0.596894	6.87058	1.29805	0.364906	1.09149	0.840872	2183.84	20.6974	2005.39	37.5677	2094.87	22.8817	8.17171
028-ZR15C	222.472	0.0538311	0.841609	32479.2	41.8555	0.140721	3.11616	7.81059	4.24055	0.402523	2.85211	0.672581	2236.1	105.874	2180.65	105.105	2209.43	74.9416	2.47986
027-ZR14B	158.471	0.014663	0.363883	14205.7	29.0799	0.139251	0.947092	7.28592	1.88829	0.379447	1.59102	0.842574	2217.92	32.6513	2073.7	56.3018	2147.09	33.4419	6.5023
026-ZR14C	125.088	0.0609054	0.20768	123240	66.4921	0.138025	1.33377	7.3708	2.92141	0.387279	2.57262	0.88061	2202.57	45.9543	2110.2	92.2634	2157.44	51.579	4.19384
025-ZR13C	12.4603	0.0190172	0.350891	545025	15.5468	0.138398	1.19395	7.35917	2.24962	0.385626	1.87029	0.831379	2207.25	41.1497	2102.51	66.9344	2156.02	39.8262	4.74523
020-ZR11C	19.0012	0.0284734	0.559811	646478	20.3265	0.139682	1.95037	7.60013	3.04743	0.39459	2.31205	0.75869	2223.27	66.8068	2144.08	84.0677	2184.88	53.9667	3.56181
019-ZR10C	723.829	0.0878661	0.198443	67681	47.9411	0.141534	3.20893	6.6501	4.64042	0.340748	3.33151	0.717933	2246.06	108.852	1890.27	108.703	2066.02	80.3087	15.8409
018-ZR9C	37.3246	0.0692828	0.360185	1.89783e+06	32.7444	0.135807	1.70151	7.22264	2.52522	0.385692	1.82874	0.72419	2174.39	58.6781	2102.82	65.4592	2139.3	44.5523	3.29174
017-ZR8C	496.527	0.0757264	0.850554	18162.5	14.7262	0.138576	0.909859	8.5449	2.16713	0.447184	1.93166	0.891345	2209.48	31.4033	2382.72	76.7272	2290.71	39.0213	-7.84075
016-ZR7B	38.2812	0.0545565	0.553802	485298	33.3139	0.140771	0.920865	7.51306	1.51867	0.387053	1.14937	0.756831	2236.71	31.6877	2109.15	41.2849	2174.55	27.037	5.70321
014-ZR6C	23.4535	0.0452588	0.666841	960495	21.1471	0.140632	0.373619	8.05348	0.925896	0.415303	0.76184	0.822814	2235.01	12.9004	2239.12	28.79	2237.04	16.6574	-0.184053
009-ZR4B	18.1014	0.00817963	0.608267	222308	21.7911	0.142222	0.378823	8.01197	1.02092	0.408543	0.872624	0.854745	2254.44	13.0524	2208.26	32.5907	2232.37	18.3488	2.04862
008-ZR4C	107.696	0.0319074	0.864722	37964.7	34.4367	0.142622	0.284352	7.80757	0.682227	0.397003	0.497277	0.728903	2259.29	9.79778	2155.23	18.2069	2209.08	12.2444	4.60605
007-ZR3C	20.2925	0.0380188	0.732817	924310	18.7487	0.141742	0.204683	7.63433	0.666077	0.390606	0.514267	0.772083	2248.6	7.06409	2125.64	18.6105	2188.91	11.9248	5.46814
006-ZR2C	2453.97	0.0809756	1.47438	3103.85	11.8184	0.142015	1.54419	3.09282	3.14737	0.157938	2.71737	0.863379	2251.92	52.8566	945.308	47.6974	1430.91	47.7337	58.0221
005-ZR1B	35.3211	0.0510936	0.397136	544110	32.2693	0.139183	0.190572	7.22523	1.06263	0.376471	0.977529	0.919918	2217.07	6.60008	2059.78	34.4241	2139.62	18.868	7.09476
